# Supplementary material for: Entropy-based metrics for predicting choice behavior based on local response to reward
Source: Nat Commun. 2021 Nov 12;12:6567. doi: 10.1038/s41467-021-26784-w (PMC8590026; doi:10.1038/s41467-021-26784-w)
Supplement: Supplementary file 4 — Source Data [file 41467_2021_26784_MOESM4_ESM.xls]

## Sheet: 1c-d
Data is organized as follows:	choice - mouse	reward - mouse	choice - monkey	reward - monkey
choice = 1 indicates right, -1 indicates left (circle/square for monkey)	1	1	-1	0
reward = 1 indicates rewarded, 0 indicates not rewarded	-1	1	1	1
column is trial number	1	0	1	1
	-1	0	1	1
	-1	0	1	1
	-1	0	-1	0
	-1	0	1	1
	1	1	1	1
	-1	0	1	1
	1	0	1	1
	1	0	1	1
	-1	0	1	0
	1	1	1	1
	-1	1	1	0
	1	1	1	1
	1	1	1	1
	-1	0	-1	0
	1	1	1	1
	1	0	1	0
	1	1	1	0
	-1	1	1	1
	-1	0	1	1
	1	1	1	1
	1	1	1	1
	-1	1	1	1
	-1	1	1	0
	-1	0	1	1
	-1	0	1	1
	1	1	-1	0
	1	0	1	0
	1	0	1	1
	-1	1	1	1
	-1	0	1	1
	1	1	1	1
	1	0	1	1
	-1	1	1	1
	-1	0	-1	0
	1	1	-1	1
	1	0	1	1
	-1	0	1	1
	1	1	1	1
	-1	0	1	0
	1	1	1	0
	1	1	-1	1
	1	0	-1	0
	1	0	-1	1
	-1	1	-1	0
	-1	0	-1	1
	1	1	-1	0
	-1	0	-1	0
	1	1	-1	0
	-1	1	1	0
	1	0	1	0
	-1	0	-1	1
	1	1	-1	1
	-1	0	-1	1
	-1	0	-1	0
	1	1	-1	1
	-1	0	-1	0
	1	0	-1	1
	1	0	-1	1
	1	1	-1	1
	1	1	-1	0
	1	0	-1	1
	-1	1	-1	1
	-1	0	-1	1
	1	1	-1	1
	1	0	-1	1
	1	1	-1	0
	-1	0	-1	1
	1	0	-1	0
	-1	0	-1	0
	1	0	-1	1
	1	0	-1	0
	1	1	-1	1
	1	0	-1	1
	-1	1	-1	1
	-1	1	-1	1
	-1	1	-1	0
	-1	0	-1	1
	-1	1	-1	0
	-1	1	-1	1
	-1	0	-1	1
	-1	0	-1	1
	-1	1	-1	0
	-1	1	-1	1
	-1	1	-1	1
	-1	0	-1	0
	-1	0	-1	1
	-1	0	-1	0
	1	1	-1	1
	-1	0	-1	0
	1	0	-1	0
	-1	1	-1	1
	1	0	-1	1
	-1	1	-1	1
	-1	0	-1	0
	-1	0	-1	1
	-1	0	-1	1
	1	0	-1	1
	-1	1	-1	0
	-1	0	-1	1
	-1	1	-1	1
	1	0	-1	0
	-1	1	-1	1
	-1	1	-1	0
	-1	0	-1	1
	-1	0	-1	1
	-1	1	-1	0
	-1	0	-1	0
	-1	0	-1	0
	-1	0	1	0
	-1	0	1	0
	-1	0	-1	1
	-1	1	-1	0
	-1	1	-1	1
	-1	0	-1	1
	-1	1	-1	0
	-1	0	-1	1
	-1	0	-1	1
	-1	0	-1	1
	-1	0	-1	1
	1	1	-1	0
	-1	1	-1	1
	-1	1	-1	1
	-1	1	-1	0
	-1	1	-1	1
	-1	0	-1	0
	-1	1	-1	1
	-1	0	-1	0
	-1	0	-1	0
	-1	1	1	0
	-1	0	-1	0
	-1	0	-1	0
	1	1	1	1
	1	0	1	0
	-1	0	1	1
	1	0	1	1
	1	0	1	1
	1	1	1	0
	1	0	1	0
	1	1	1	0
	-1	0	-1	1
	1	0	-1	0
	1	0	-1	0
	1	0	-1	0
	-1	0	1	1
	1	1	1	0
	1	0	1	1
	-1	0	1	1
	1	1	1	1
	-1	1	1	1
	1	0	1	1
	-1	0	1	0
	-1	0	1	1
	1	1	1	0
	-1	0	1	1
	1	1	1	0
	1	0	1	0
	-1	0	-1	1
	-1	0	1	1
	1	1	1	1
	1	0	1	1
	-1	1	1	1
	-1	1	1	0
	-1	0	1	0
	-1	0	1	0
	1	0	1	0
	-1	0	1	0
	1	1	-1	1
	-1	0	-1	1
	-1	0	-1	1
	1	1	-1	0
	-1	0	-1	1
	1	1	-1	1
	-1	0	-1	1
	1	0	-1	1
	1	1	-1	1
	1	0	-1	1
	1	0	-1	0
	1	0	-1	1
	1	1	-1	0
	1	0	-1	1
	-1	0	-1	1
	1	1	-1	1
	1	0	-1	0
	-1	0	-1	0
	1	1	-1	1
	-1	0	-1	1
	1	0	-1	1
	1	0	-1	1
	1	1	-1	1
	-1	0	-1	1
	-1	0	-1	1
	1	1	-1	1
	1	1	-1	1
	1	0	-1	0
	1	1	-1	1
	1	0	-1	1
	1	1	-1	1
	1	1	-1	1
	1	1	-1	0
	-1	0	-1	0
	1	1	-1	0
	1	1	-1	1
	1	0	1	0
	1	0	-1	0
	1	0	1	0
	1	1	-1	0
	1	0	-1	0
	-1	1	-1	1
	-1	0	-1	0
	-1	0	1	1
	1	1	1	1
	1	0	1	0
	-1	0	1	1
	1	0	1	1
	-1	0	1	1
	-1	0	1	1
	1	1	1	0
	-1	1	1	1
	-1	1	1	1
	-1	0	1	0
	1	1	1	1
	-1	1	1	1
	-1	0	1	1
	1	1	1	1
	-1	1	1	1
	-1	0	1	1
	1	0	1	1
	-1	0	1	1
	-1	0	1	1
	1	0	1	0
	1	0	1	0
	-1	1	1	1
	-1	0	-1	1
	1	0	-1	0
	-1	1	-1	0
	1	0	1	1
	-1	0	1	1
	-1	1	1	1
	-1	1	1	1
	-1	0	1	1
	-1	0	1	1
	-1	1	1	1
	-1	1	1	1
	-1	1	1	1
	-1	1	1	1
	-1	1	1	0
	-1	0	-1	0
	-1	1	1	1
	-1	1	1	1
	-1	1	1	1
	-1	1	1	1
	-1	1	1	1
	-1	1	1	1
	-1	0	1	1
	-1	1	1	1
	-1	0	1	1
	-1	0	1	0
	-1	0	-1	0
	-1	1	1	0
	-1	1	-1	0
	-1	1	-1	0
	-1	1	1	0
	-1	0	1	1
	-1	1	1	1
	-1	1	1	1
	-1	0	1	0
	-1	0	1	0
	1	1	-1	1
	-1	1	-1	1
	-1	1	-1	1
	-1	0	-1	0
	-1	0	-1	0
	-1	1	-1	0
	-1	1	-1	1
	-1	0	-1	1
	-1	0	-1	1
	-1	0	-1	0
	1	0	-1	0
	1	0	-1	0
	-1	1	-1	0
	-1	0	1	0
	-1	0	1	1
	-1	1	1	0
	-1	1	-1	1
	-1	1	-1	1
	-1	1	-1	1
	-1	0	-1	0
	-1	0	-1	1
	1	1	-1	0
	1	1	-1	1
	1	0	-1	0
	1	0	-1	0
	-1	0	-1	1
	-1	1	-1	1
	-1	1	-1	0
	-1	0	-1	1
	-1	0	-1	0
	-1	0	-1	1
	1	0	-1	1
	1	0	-1	1
	1	0	-1	1
	-1	1	-1	0
	-1	1	-1	1
	-1	1	-1	1
	-1	0	-1	1
	-1	0	-1	1
	1	1	-1	0
	-1	0	-1	0
	1	0	-1	0
	-1	0	-1	0
	1	0	-1	1
	-1	1	-1	1
	-1	1	-1	0
	-1	0	-1	1
	1	0	-1	1
	-1	0	-1	1
	1	1	-1	0
	-1	0	1	0
	1	1	1	1
	1	0	1	1
	-1	1	1	1
	-1	0	1	0
	-1	1	1	0
	-1	0	-1	0
	-1	0	-1	1
	1	1	-1	1
	1	1	-1	0
	1	0	1	1
	-1	0	1	0
	-1	0	-1	0
	1	1	1	0
	1	0	-1	1
	1	0	-1	1
	-1	1	-1	1
	-1	0	-1	0
	1	1	-1	1
	1	0	-1	1
	-1	1	-1	1
	-1	1	-1	1
	-1	0	-1	0
	-1	0	-1	1
	1	1	-1	1
	-1	0	-1	1
	-1	0	-1	1
	1	0	-1	1
	-1	0	-1	0
	-1	0	-1	1
	-1	0	-1	1
	1	1	-1	1
	-1	0	-1	1
	1	1	-1	1
	1	1	-1	1
	-1	0	-1	0
	1	1	-1	0
	1	1	-1	1
	1	0	-1	1
	-1	0	-1	0
	1	1	1	1
	1	1	-1	1
	-1	0	-1	1
	1	1	-1	0
	1	0	-1	0
	1	1	-1	1
	1	1	-1	1
	1	0	-1	0
	-1	1	-1	0
	-1	0	-1	1
	1	1	-1	0
	1	0	-1	0
	-1	0	-1	1
	1	1	-1	0
	1	1	1	1
	-1	0	1	1
	1	1	1	1
	1	1	1	1
	1	0	1	1
	1	1	1	1
	1	0	1	1
	-1	0	1	1
	-1	0	1	1
	1	1	1	1
	-1	0	1	1
	1	1	1	1
	1	1	1	1
	1	0	1	1
			1	0
			1	1
			1	1
			1	0
			1	1
			1	1
			1	1
			1	0
			1	1
			1	1
			1	1
			1	0

## Sheet: 1e
Data is organized as follows:	trial_1	trial_2	trial_3	trial_4	trial_5	trial_6	trial_7	trial_8	trial_9	trial_10	trial_11	trial_12	trial_13	trial_14	trial_15	trial_16	trial_17	trial_18	trial_19	trial_20	trial_21
1. trial_1 - trial_21 correspond to trial -10 to 10 in 1e	1	1	1	1	0.666667	0.666667	0.666667	0.666667	0.333333	0	0	0	0.333333	0.666667	0.666667	0.333333	0	0	0	0	0
2. each row is a different block	1	1	1	1	1	1	1	1	0.666667	0.333333	0	0	0	0	0	0	0	0.333333	0.666667	1	0.666667
3. 1040 choice fraction is in rows 1-1255	1	1	1	1	0.666667	0.666667	0.666667	0.666667	0.666667	0.333333	0.333333	0	0	0	0.333333	0.333333	0.333333	0	0	0	0
1040 reward fraction is in rows 1256-2511	1	1	1	1	1	1	1	1	1	1	1	1	1	1	1	1	1	0.666667	0.333333	0	0
540 choice fraction is in 2512-3971	1	1	1	1	1	1	1	1	1	1	1	0.666667	0.666667	0.333333	0.333333	0	0	0	0	0	0
540 reward fraction is in 1512-5430	1	1	0.666667	0.666667	0.333333	0.666667	0.333333	0.666667	0.666667	1	1	1	1	1	1	1	1	1	0.666667	0.666667	0.666667
	0	0.333333	0.666667	1	1	1	1	1	1	1	1	1	1	1	1	1	1	1	1	0.666667	0.666667
	1	1	1	1	1	1	1	1	1	1	1	1	1	0.666667	0.333333	0	0	0	0.333333	0.333333	0.666667
	0.666667	1	1	1	1	1	1	1	1	1	1	1	1	1	1	1	1	1	1	1	1
	1	1	1	1	1	1	1	1	1	1	1	1	1	1	1	1	1	1	1	1	1
	1	1	1	1	1	1	1	1	1	1	1	1	1	1	1	1	1	1	0.666667	0.333333	0
	1	1	1	1	1	0.666667	0.333333	0.333333	0.666667	1	1	1	1	1	1	1	1	1	1	1	1
	1	1	1	0.666667	0.666667	0.666667	1	1	1	1	1	1	1	1	1	1	1	0.666667	0.333333	0	0
	0.666667	1	1	1	1	1	1	1	1	1	1	0.666667	0.333333	0	0	0	0	0	0	0	0
	0.666667	0.666667	1	1	1	0.666667	0.333333	0	0.333333	0.666667	1	0.666667	0.333333	0	0	0	0	0	0	0	0
	1	0.666667	0.666667	0.666667	1	1	1	1	1	1	0.666667	0.333333	0.333333	0.666667	1	1	0.666667	0.666667	0.666667	1	1
	1	0.666667	0.333333	0.333333	0.666667	0.666667	0.666667	0.666667	1	1	1	1	0.666667	0.333333	0	0	0	0	0.333333	0.666667	0.666667
	1	1	1	1	1	1	1	1	1	1	1	1	1	0.666667	0.333333	0.333333	0.333333	0.333333	0.333333	0.666667	0.666667
	1	1	1	1	1	1	1	1	1	1	0.666667	0.333333	0.333333	0.666667	0.666667	0.333333	0	0	0.333333	0.333333	0.666667
	0.666667	0.666667	1	0.666667	0.666667	0.666667	1	0.666667	0.666667	0.666667	0.666667	0.666667	0.333333	0.333333	0	0.333333	0.666667	1	0.666667	0.666667	0.333333
	0.666667	0.666667	0.666667	0.666667	0.333333	0	0.333333	0.666667	1	0.666667	0.666667	0.666667	0.666667	0.333333	0	0	0.333333	0.333333	0.333333	0	0
	0.666667	0.333333	0.666667	0.333333	0.666667	0.333333	0.666667	0.333333	0.666667	0.666667	1	0.666667	0.666667	0.666667	0.666667	0.666667	0.666667	1	0.666667	0.666667	0.333333
	0.333333	0.333333	0.666667	1	0.666667	0.333333	0.333333	0.666667	0.666667	0.333333	0.333333	0.333333	0.666667	0.666667	0.666667	0.666667	0.333333	0.666667	0.333333	0.333333	0
	0.333333	0.666667	0.333333	0.666667	0.666667	1	1	1	1	1	0.666667	0.666667	0.666667	1	0.666667	0.333333	0.333333	0.666667	1	0.666667	0.333333
	0.666667	0.333333	0.333333	0.333333	0.333333	0.666667	0.666667	0.666667	0.666667	0.333333	0.666667	0.333333	0.333333	0.333333	0.333333	0.333333	0	0	0	0.333333	0.666667
	0.666667	0.666667	0.666667	1	1	0.666667	0.666667	0.666667	0.666667	0.666667	0.666667	1	1	1	0.666667	0.666667	0.333333	0.666667	0.666667	1	1
	0.333333	0.333333	0.333333	0.333333	0.333333	0.333333	0.666667	0.333333	0.333333	0.333333	0.333333	0.333333	0	0	0	0	0	0.333333	0.666667	0.666667	0.333333
	0.666667	0.666667	1	0.666667	0.666667	0.666667	1	1	1	0.666667	0.333333	0	0	0.333333	0.666667	0.666667	0.666667	0.666667	1	0.666667	0.666667
	0.666667	0.666667	0.666667	0.666667	0.666667	0.666667	0.333333	0.333333	0.666667	0.666667	0.333333	0.333333	0.666667	1	0.666667	0.333333	0.333333	0.666667	0.666667	0.333333	0
	1	1	1	1	0.666667	0.666667	0.666667	0.666667	0.666667	0.333333	0.666667	0.666667	0.666667	0.666667	0.666667	0.666667	0.666667	0.666667	1	1	0.666667
	0.666667	1	1	1	1	1	1	0.666667	0.333333	0.333333	0.666667	0.666667	0.333333	0	0.333333	0.333333	0.666667	0.666667	0.666667	0.333333	0.333333
	0	0	0	0.333333	0.333333	0.666667	0.666667	1	1	0.666667	0.666667	0.666667	1	0.666667	0.666667	0.333333	0.666667	0.333333	0.333333	0.333333	0.333333
	1	1	0.666667	0.666667	0.666667	1	0.666667	0.666667	0.666667	1	1	1	1	0.666667	0.666667	0.666667	1	0.666667	0.666667	0.666667	1
	0.333333	0.666667	1	0.666667	0.666667	0.333333	0.333333	0.333333	0.333333	0.666667	0.333333	0.666667	0.666667	0.666667	0.333333	0	0	0.333333	0.666667	1	1
	0.666667	0.666667	0.666667	1	1	1	1	1	1	1	0.666667	0.666667	0.333333	0.333333	0	0.333333	0.333333	0.333333	0	0.333333	0.666667
	0.666667	0.333333	0.666667	0.666667	1	0.666667	0.666667	0.666667	1	1	1	1	0.666667	0.666667	0.333333	0.333333	0.333333	0.333333	0.666667	0.333333	0.666667
	1	1	1	0.666667	0.333333	0	0.333333	0.666667	0.666667	0.333333	0.333333	0.666667	0.666667	0.666667	0.333333	0.333333	0.333333	0.666667	1	0.666667	0.666667
	0.333333	0.333333	0.666667	1	1	1	1	1	1	1	1	1	1	1	0.666667	0.333333	0	0	0	0	0
	0.333333	0.666667	1	1	1	1	1	1	1	1	1	1	1	0.666667	0.333333	0.333333	0.666667	1	0.666667	0.333333	0
	0.666667	1	1	1	1	1	1	1	1	1	1	1	1	1	0.666667	0.333333	0	0	0.333333	0.666667	1
	1	1	1	1	1	1	1	1	1	1	1	1	1	1	1	1	1	0.666667	0.666667	0.333333	0.333333
	1	0.666667	0.333333	0	0.333333	0.666667	1	1	1	1	1	1	1	1	1	1	1	1	1	1	1
	1	1	1	0.666667	0.666667	0.666667	1	1	0.666667	0.666667	0.333333	0.333333	0	0	0	0	0	0.333333	0.666667	1	0.666667
	1	0.666667	0.333333	0	0.333333	0.666667	0.666667	0.666667	0.666667	1	1	1	0.666667	0.666667	0.333333	0.333333	0	0.333333	0.666667	0.666667	0.666667
	1	1	1	1	1	1	0.666667	0.333333	0.333333	0.333333	0.333333	0	0	0	0.333333	0.666667	0.666667	0.333333	0.333333	0.333333	0.333333
	1	1	1	1	1	1	1	1	1	1	1	0.666667	0.333333	0	0	0	0	0	0	0	0
	1	1	1	1	1	1	1	1	1	1	1	1	1	0.666667	0.666667	0.666667	1	0.666667	0.666667	0.333333	0.666667
	0.333333	0	0.333333	0.666667	1	1	1	1	1	1	1	1	1	1	0.666667	0.333333	0	0.333333	0.333333	0.666667	0.333333
	1	1	1	1	1	1	1	1	1	1	1	1	1	1	1	1	0.666667	0.333333	0.333333	0.666667	1
	0.666667	0.333333	0	0.333333	0.666667	1	1	1	1	1	0.666667	0.666667	0.666667	0.666667	0.666667	0.666667	1	1	0.666667	0.333333	0.333333
	1	1	1	1	1	1	1	1	1	1	1	1	1	1	0.666667	0.333333	0	0	0	0.333333	0.666667
	1	1	1	1	1	1	0.666667	0.333333	0.333333	0.666667	1	1	1	0.666667	0.333333	0	0	0.333333	0.666667	0.666667	0.333333
	0.333333	0.333333	0.333333	0.666667	1	0.666667	0.666667	0.666667	1	1	0.666667	0.333333	0	0	0	0	0	0.333333	0.666667	1	0.666667
	1	0.666667	0.333333	0.333333	0.666667	0.666667	0.666667	0.666667	1	1	0.666667	0.333333	0	0	0.333333	0.333333	0.333333	0	0.333333	0.333333	0.666667
	0.666667	0.333333	0.666667	0.666667	1	1	1	1	0.666667	0.666667	0.666667	0.666667	0.666667	0.333333	0.666667	0.666667	1	0.666667	0.333333	0.333333	0.333333
	0.666667	0.666667	0.666667	0.666667	0.666667	0.666667	0.666667	0.666667	0.333333	0.333333	0.333333	0.666667	0.666667	0.666667	0.666667	0.666667	0.666667	0.333333	0.333333	0	0
	0.666667	0.666667	0.333333	0.666667	0.666667	1	1	1	1	1	1	1	1	1	1	0.666667	0.333333	0	0.333333	0.666667	0.666667
	0.666667	0.666667	1	1	0.666667	0.666667	0.333333	0.666667	0.666667	1	0.666667	0.333333	0	0	0	0	0.333333	0.666667	1	1	0.666667
	1	1	1	0.666667	0.666667	0.333333	0.333333	0.333333	0.666667	1	1	1	0.666667	0.333333	0.333333	0.666667	1	1	1	0.666667	0.666667
	1	0.666667	0.666667	0.666667	1	1	1	1	1	0.666667	0.333333	0	0.333333	0.333333	0.666667	0.666667	0.666667	0.666667	0.666667	0.666667	0.666667
	1	1	1	1	1	1	1	1	1	1	1	0.666667	0.666667	0.333333	0.666667	0.666667	0.666667	0.666667	0.666667	1	0.666667
	0.666667	0.666667	0.666667	0.666667	0.666667	1	1	1	1	1	1	1	1	0.666667	0.666667	0.666667	0.666667	0.333333	0.333333	0.666667	1
	1	1	0.666667	0.666667	0.666667	0.666667	0.333333	0.333333	0.666667	0.666667	0.666667	0.666667	1	0.666667	0.333333	0.333333	0.666667	0.666667	0.666667	0.666667	0.666667
	0.666667	0.333333	0.333333	0.666667	1	0.666667	0.666667	0.333333	0.333333	0.333333	0.666667	1	1	1	0.666667	0.333333	0.333333	0.666667	1	0.666667	0.333333
	0.333333	0.666667	0.666667	0.666667	0.666667	0.666667	1	1	1	1	1	1	1	1	1	1	1	1	0.666667	0.333333	0.333333
	1	0.666667	0.666667	0.666667	1	1	0.666667	0.666667	0.666667	1	0.666667	0.333333	0.333333	0.333333	0.333333	0.333333	0.666667	0.666667	0.666667	0.333333	0.666667
	1	0.666667	0.666667	0.666667	1	1	1	1	1	1	1	1	0.666667	0.666667	0.333333	0.666667	0.666667	1	0.666667	0.666667	0.333333
	0.333333	0.666667	0.666667	0.666667	0.333333	0.333333	0	0.333333	0.666667	0.666667	0.666667	0.333333	0.666667	0.333333	0.666667	0.333333	0.333333	0	0.333333	0.666667	0.666667
	0.666667	1	1	1	1	0.666667	0.333333	0.333333	0.333333	0.666667	0.666667	0.666667	0.333333	0.333333	0.666667	0.666667	0.333333	0	0	0	0.333333
	0.666667	0.666667	1	1	0.666667	0.666667	0.333333	0.666667	0.333333	0.666667	0.666667	0.666667	0.333333	0	0	0	0	0.333333	0.666667	0.666667	0.333333
	0.666667	0.333333	0.333333	0.666667	1	0.666667	0.333333	0	0.333333	0.666667	0.666667	0.333333	0.333333	0.666667	1	1	0.666667	0.333333	0	0.333333	0.333333
	1	1	1	1	1	0.666667	0.666667	0.666667	1	1	1	1	1	0.666667	0.666667	0.666667	1	1	0.666667	0.666667	0.666667
	0.333333	0.333333	0.666667	0.666667	1	1	1	1	1	1	1	0.666667	0.666667	0.666667	0.666667	0.333333	0	0	0	0	0
	0.666667	1	1	1	0.666667	0.666667	0.333333	0.333333	0.333333	0.666667	1	0.666667	0.666667	0.666667	1	0.666667	0.666667	0.666667	1	0.666667	0.333333
	0.333333	0.333333	0.333333	0.333333	0.333333	0.333333	0.666667	0.666667	1	1	0.666667	0.333333	0	0	0	0	0	0	0	0	0
	0.666667	0.666667	0.666667	1	1	1	1	0.666667	0.666667	0.666667	1	1	1	1	0.666667	0.333333	0	0.333333	0.666667	1	1
	1	1	1	1	1	0.666667	0.666667	0.333333	0.666667	0.666667	1	1	0.666667	0.666667	0.333333	0.666667	0.333333	0.333333	0	0	0
	1	1	1	1	1	0.666667	0.333333	0.333333	0.666667	1	1	0.666667	0.666667	0.333333	0.666667	0.666667	1	1	0.666667	0.333333	0.333333
	1	1	1	1	1	0.666667	0.666667	0.333333	0.666667	0.333333	0.666667	0.666667	1	0.666667	0.666667	0.666667	0.666667	0.666667	0.333333	0.666667	0.333333
	0	0.333333	0.333333	0.666667	0.666667	1	1	1	1	1	1	1	1	1	1	1	1	1	1	0.666667	0.333333
	1	1	0.666667	0.666667	0.333333	0.666667	0.666667	1	1	1	1	1	1	1	0.666667	0.333333	0.333333	0.333333	0.333333	0.333333	0.666667
	0.666667	0.333333	0.333333	0.666667	0.666667	0.333333	0.333333	0.666667	1	0.666667	0.666667	0.666667	1	1	1	1	0.666667	0.333333	0	0	0
	1	1	0.666667	0.333333	0.333333	0.666667	1	1	1	1	0.666667	0.666667	0.666667	1	0.666667	0.333333	0	0.333333	0.333333	0.666667	0.333333
	0.666667	1	1	1	1	0.666667	0.333333	0.333333	0.333333	0.666667	0.333333	0.666667	0.333333	0.333333	0	0.333333	0.333333	0.666667	0.666667	0.666667	0.333333
	1	1	1	0.666667	0.666667	0.333333	0.666667	0.666667	1	1	1	1	1	1	0.666667	0.666667	0.666667	0.666667	0.333333	0	0
	0.666667	1	1	1	0.666667	0.333333	0	0	0.333333	0.333333	0.333333	0	0	0	0	0	0.333333	0.666667	0.666667	0.333333	0
	0.666667	0.666667	0.666667	0.666667	0.333333	0.333333	0.666667	0.666667	0.666667	0.666667	0.666667	0.333333	0.333333	0.333333	0.666667	0.333333	0.666667	0.333333	0.333333	0.333333	0.666667
	0.666667	0.666667	1	1	0.666667	0.333333	0.333333	0.666667	1	1	1	1	1	0.666667	0.333333	0	0	0	0	0	0
	0.666667	0.666667	0.666667	1	1	1	1	1	1	1	1	1	1	1	1	1	1	1	1	1	1
	1	1	0.666667	0.333333	0	0.333333	0.666667	1	0.666667	0.666667	0.333333	0.666667	0.333333	0.333333	0.333333	0.333333	0.333333	0.333333	0.333333	0.333333	0.333333
	0.666667	0.333333	0.333333	0.666667	0.666667	0.666667	0.333333	0.666667	0.666667	1	0.666667	0.666667	0.333333	0.666667	0.333333	0.333333	0.333333	0.666667	0.666667	0.333333	0.333333
	1	1	1	1	1	1	1	1	1	1	1	1	1	1	1	0.666667	0.666667	0.333333	0.333333	0	0
	1	1	1	1	1	1	1	1	1	0.666667	0.666667	0.666667	1	1	0.666667	0.666667	0.666667	1	1	1	0.666667
	1	1	1	1	1	1	1	1	1	1	1	1	1	1	1	1	1	1	0.666667	0.333333	0
	1	1	0.666667	0.666667	0.333333	0.333333	0	0	0.333333	0.666667	0.666667	0.666667	0.333333	0.333333	0	0.333333	0.666667	0.666667	0.333333	0	0
	1	1	1	1	1	1	1	1	1	1	1	1	1	1	1	1	1	1	1	1	1
	1	0.666667	0.666667	0.666667	1	1	1	1	0.666667	0.333333	0.333333	0.666667	1	0.666667	0.333333	0.333333	0.666667	1	1	1	1
	1	1	1	0.666667	0.333333	0.333333	0.666667	1	0.666667	0.666667	0.333333	0.333333	0	0.333333	0.333333	0.333333	0.333333	0.666667	1	0.666667	0.666667
	0.666667	0.333333	0.333333	0.666667	0.666667	0.666667	0.666667	1	1	1	1	1	1	0.666667	0.333333	0.333333	0.333333	0.333333	0	0	0
	1	1	1	1	1	1	0.666667	0.333333	0	0	0.333333	0.666667	1	1	0.666667	0.333333	0	0.333333	0.333333	0.333333	0
	0.666667	0.666667	1	0.666667	0.666667	0.333333	0.666667	0.666667	1	1	1	1	1	1	1	1	0.666667	0.666667	0.333333	0.333333	0
	0	0	0	0	0.333333	0.333333	0.333333	0	0.333333	0.333333	0.666667	0.333333	0.666667	0.666667	1	1	1	1	1	1	1
	0.666667	1	1	1	1	1	1	1	1	1	1	1	1	0.666667	0.666667	0.666667	1	0.666667	0.333333	0	0
	1	1	1	1	1	1	1	1	1	1	1	1	1	1	0.666667	0.333333	0	0	0	0	0
	0	0	0	0	0.333333	0.666667	1	0.666667	0.666667	0.666667	1	1	1	1	0.666667	0.666667	0.666667	1	1	1	0.666667
	0.666667	0.666667	0.333333	0.333333	0.666667	0.666667	0.333333	0.333333	0.666667	1	0.666667	0.666667	0.666667	1	1	1	1	1	1	0.666667	0.333333
	0	0	0.333333	0.666667	0.666667	0.666667	0.666667	1	1	1	1	1	1	1	1	1	1	1	1	0.666667	0.666667
	1	0.666667	0.666667	0.666667	0.666667	0.666667	0.666667	1	1	1	1	1	1	1	1	1	1	1	1	1	1
	1	1	1	1	1	1	1	1	1	1	1	1	1	1	1	1	1	1	1	1	1
	1	1	1	1	1	1	1	1	1	1	1	1	1	1	1	1	1	1	1	0.666667	0.333333
	1	1	1	1	1	1	1	1	1	1	1	1	1	1	1	1	1	1	1	1	1
	1	1	1	0.666667	0.333333	0.333333	0.666667	1	1	1	1	1	1	1	1	1	1	1	1	1	1
	1	1	1	1	1	1	1	1	1	0.666667	0.333333	0	0	0	0	0	0	0	0	0	0
	1	1	1	1	1	1	1	1	1	1	1	1	1	1	1	1	1	1	1	1	1
	0.666667	0.333333	0.333333	0.333333	0.333333	0	0.333333	0.666667	1	1	1	1	1	0.666667	0.333333	0	0	0	0	0	0
	1	1	1	1	1	1	1	1	1	1	1	0.666667	0.333333	0	0.333333	0.666667	0.666667	0.333333	0.333333	0.333333	0.333333
	0.666667	0.333333	0.333333	0.666667	1	1	1	1	1	1	0.666667	0.333333	0	0	0	0	0.333333	0.333333	0.333333	0	0
	1	1	1	1	1	1	1	1	1	1	1	1	1	1	1	1	1	1	1	1	1
	1	1	1	1	1	1	1	1	1	1	1	1	1	1	1	1	1	1	1	1	1
	0.666667	0.666667	0.333333	0	0	0.333333	0.666667	0.666667	0.666667	0.666667	1	1	0.666667	0.333333	0	0	0	0	0	0	0
	1	1	0.666667	0.666667	0.666667	1	1	1	1	0.666667	0.333333	0.333333	0.666667	1	1	0.666667	0.666667	0.666667	1	1	1
	1	1	1	1	1	1	0.666667	0.333333	0	0	0	0.333333	0.666667	1	0.666667	0.666667	0.333333	0.333333	0.333333	0.666667	0.666667
	1	1	1	1	1	1	1	1	1	1	1	1	1	0.666667	0.333333	0	0	0.333333	0.666667	1	1
	1	1	1	1	1	1	1	1	1	1	1	1	1	1	0.666667	0.666667	0.666667	1	1	1	1
	1	1	1	0.666667	0.333333	0.333333	0.333333	0.333333	0.333333	0.666667	1	0.666667	0.333333	0	0	0	0.333333	0.666667	1	1	0.666667
	0.666667	1	1	1	1	1	1	1	1	1	1	1	1	1	1	1	1	1	1	1	0.666667
	1	1	1	1	1	1	1	1	1	0.666667	0.666667	0.666667	1	0.666667	0.333333	0	0	0	0	0	0
	1	1	1	1	1	1	0.666667	0.333333	0.333333	0.666667	1	1	1	1	1	1	1	1	0.666667	0.666667	0.333333
	0.333333	0.666667	1	0.666667	0.666667	0.666667	1	0.666667	0.666667	0.666667	1	0.666667	0.666667	0.333333	0.333333	0	0	0	0	0	0
	0.333333	0.333333	0.666667	0.666667	0.666667	0.666667	1	1	1	1	1	1	1	1	1	1	1	1	1	1	1
	1	1	1	0.666667	0.666667	0.333333	0.666667	0.333333	0.666667	0.666667	1	1	1	0.666667	0.333333	0	0	0	0	0.333333	0.666667
	0.333333	0	0	0	0.333333	0.333333	0.333333	0	0.333333	0.333333	0.666667	0.333333	0.333333	0	0	0	0	0	0	0	0
	1	1	1	1	1	1	1	1	1	1	1	1	1	1	1	1	0.666667	0.333333	0.333333	0.333333	0.333333
	1	1	1	1	1	1	1	1	1	0.666667	0.333333	0.333333	0.333333	0.333333	0	0.333333	0.666667	1	1	1	1
	0.666667	0.333333	0.333333	0.666667	1	0.666667	0.666667	0.666667	1	0.666667	0.666667	0.666667	0.666667	0.333333	0	0	0	0	0	0	0
	1	1	1	1	1	1	1	1	0.666667	0.666667	0.666667	1	1	1	0.666667	0.333333	0	0.333333	0.333333	0.333333	0
	1	1	1	1	1	1	1	1	1	1	1	1	1	1	1	1	0.666667	0.333333	0	0	0.333333
	0.333333	0.666667	0.666667	0.666667	0.333333	0.333333	0	0	0	0	0.333333	0.333333	0.666667	0.666667	0.666667	0.333333	0.333333	0.666667	0.666667	0.666667	0.333333
	1	1	1	1	1	1	1	1	1	1	1	1	1	1	1	1	1	1	1	1	1
	1	1	0.666667	0.333333	0.333333	0.666667	0.666667	0.666667	0.333333	0.666667	0.666667	1	1	1	1	1	1	0.666667	0.666667	0.666667	0.666667
	1	1	1	1	1	1	1	1	1	0.666667	0.333333	0.333333	0.333333	0.333333	0.333333	0.333333	0.333333	0.333333	0.333333	0.666667	0.333333
	1	0.666667	0.666667	0.666667	1	1	0.666667	0.666667	0.333333	0.333333	0.333333	0.333333	0.333333	0	0	0	0	0	0	0	0
	1	1	1	1	1	1	1	0.666667	0.666667	0.333333	0.333333	0	0	0	0	0	0	0	0	0	0
	1	1	1	1	1	1	1	1	1	1	1	1	1	1	0.666667	0.333333	0	0	0	0	0
	0.333333	0	0	0	0	0	0	0	0	0.333333	0.666667	0.666667	0.333333	0	0	0	0	0	0	0	0
	1	1	1	1	1	1	1	1	1	1	1	1	1	1	1	1	1	1	1	1	1
	0.666667	0.666667	1	1	1	1	1	1	1	1	1	1	1	0.666667	0.333333	0	0	0	0	0.333333	0.666667
	1	1	1	1	1	1	1	1	1	1	1	1	1	0.666667	0.333333	0.333333	0.666667	1	0.666667	0.666667	0.666667
	0.666667	1	0.666667	0.666667	0.666667	1	1	1	1	1	1	1	0.666667	0.666667	0.666667	1	0.666667	0.333333	0	0	0
	0.666667	1	1	1	1	1	0.666667	0.333333	0	0	0.333333	0.666667	1	1	0.666667	0.333333	0.333333	0.333333	0.666667	0.666667	1
	1	1	1	1	1	1	1	1	1	1	1	1	1	1	1	0.666667	0.666667	0.333333	0.666667	0.333333	0.333333
	1	1	1	0.666667	0.333333	0	0	0	0	0	0	0	0	0	0	0.333333	0.333333	0.666667	0.333333	0.333333	0
	1	1	1	1	1	1	1	1	1	1	1	1	1	1	1	1	1	1	1	1	1
	0.666667	0.333333	0.666667	0.666667	1	1	1	1	1	0.666667	0.666667	0.666667	0.666667	0.333333	0	0	0.333333	0.333333	0.333333	0	0
	1	1	1	1	1	1	1	1	1	1	1	1	1	1	1	0.666667	0.666667	0.666667	1	1	1
	0.666667	0.666667	1	1	1	1	1	1	1	1	1	1	1	1	1	1	1	1	0.666667	0.333333	0.333333
	0.666667	0.666667	0.333333	0.333333	0	0	0	0	0	0	0	0	0	0	0	0	0	0	0	0	0
	1	1	1	1	1	1	1	1	1	1	1	1	1	1	1	1	1	1	1	1	1
	0.333333	0.333333	0.666667	1	1	1	1	1	1	1	0.666667	0.333333	0.333333	0.333333	0.333333	0	0	0	0	0	0
	1	1	1	1	1	1	1	0.666667	0.333333	0	0	0.333333	0.333333	0.333333	0.333333	0.333333	0.333333	0	0.333333	0.666667	1
	0.333333	0.333333	0.666667	0.666667	1	0.666667	0.333333	0	0	0	0.333333	0.666667	0.666667	0.333333	0	0	0	0	0	0	0
	0.666667	1	1	1	1	1	1	1	1	1	1	1	1	1	1	0.666667	0.333333	0	0.333333	0.666667	1
	1	1	1	1	1	1	1	0.666667	0.666667	0.666667	1	1	1	0.666667	0.333333	0.333333	0.333333	0.666667	0.333333	0.666667	0.333333
	1	1	1	1	1	1	1	1	1	1	1	1	1	1	1	1	1	1	1	1	1
	0.666667	0.666667	0.666667	1	1	1	1	1	1	1	1	1	1	1	1	0.666667	0.333333	0.333333	0.666667	0.666667	0.333333
	1	1	1	1	1	1	1	1	1	1	1	1	1	1	1	1	1	1	1	1	1
	1	1	1	1	1	1	1	1	1	1	1	1	1	1	1	1	1	1	1	1	0.666667
	0.333333	0.666667	0.666667	0.666667	0.333333	0.666667	0.666667	1	1	1	1	1	0.666667	0.666667	0.666667	1	0.666667	0.333333	0	0	0
	1	1	1	1	1	1	1	0.666667	0.666667	0.333333	0.666667	0.666667	1	0.666667	0.333333	0	0	0	0.333333	0.333333	0.666667
	0	0	0	0	0	0	0	0	0	0	0.333333	0.666667	0.666667	0.333333	0	0	0	0	0	0	0
	1	1	1	1	1	0.666667	0.333333	0	0.333333	0.666667	0.666667	0.666667	0.333333	0.333333	0	0	0	0	0	0	0
	0	0	0	0	0	0	0	0	0	0	0	0	0	0	0	0	0	0	0	0	0
	0	0	0	0	0	0	0	0	0	0	0.333333	0.666667	1	0.666667	0.333333	0	0	0	0	0	0
	1	1	1	1	1	1	1	1	1	1	1	1	1	1	1	1	1	1	1	0.666667	0.666667
	0.333333	0.666667	0.666667	1	1	1	0.666667	0.333333	0	0	0.333333	0.666667	0.666667	0.333333	0	0	0	0	0	0	0
	1	1	1	1	1	1	1	1	1	1	1	1	1	1	1	1	1	1	1	0.666667	0.666667
	1	1	0.666667	0.666667	0.666667	1	0.666667	0.333333	0	0.333333	0.333333	0.333333	0	0	0	0.333333	0.666667	0.666667	0.333333	0	0
	1	1	1	1	1	1	1	1	1	1	1	1	1	1	1	1	1	1	1	0.666667	0.666667
	0.666667	0.666667	1	0.666667	0.666667	0.666667	1	1	1	1	0.666667	0.333333	0	0	0	0	0	0	0	0	0
	0	0	0	0	0	0	0	0	0	0	0	0.333333	0.666667	0.666667	0.333333	0.333333	0.333333	0.666667	0.333333	0.333333	0
	1	1	1	1	1	1	1	1	1	1	1	1	1	1	1	1	1	1	1	1	1
	1	1	0.666667	0.666667	0.666667	1	1	1	1	1	1	1	1	1	0.666667	0.333333	0	0	0	0	0
	1	1	1	1	1	1	1	1	1	1	1	1	1	1	1	1	1	1	1	1	1
	1	1	1	0.666667	0.333333	0.333333	0.666667	1	1	0.666667	0.666667	0.666667	1	1	1	1	1	0.666667	0.333333	0	0
	1	1	1	1	1	1	1	1	1	1	1	1	1	1	1	1	1	1	1	1	1
	1	1	1	1	1	1	1	1	1	1	1	1	1	1	0.666667	0.666667	0.333333	0.333333	0.333333	0.666667	1
	1	1	1	1	1	1	1	1	1	1	1	1	1	0.666667	0.666667	0.333333	0.333333	0.333333	0.333333	0.333333	0.333333
	0.333333	0.666667	0.333333	0.666667	0.666667	1	0.666667	0.666667	0.666667	1	1	1	1	1	1	1	1	0.666667	0.333333	0	0
	1	0.666667	0.333333	0.333333	0.666667	0.666667	0.333333	0	0.333333	0.333333	0.666667	0.333333	0.666667	0.666667	0.666667	0.666667	0.666667	0.666667	0.333333	0.333333	0.333333
	1	1	1	1	0.666667	0.333333	0.333333	0.666667	1	1	1	1	1	1	0.666667	0.666667	0.333333	0.333333	0	0	0
	0.333333	0.333333	0.333333	0.666667	0.666667	0.666667	0.333333	0.333333	0.666667	1	1	0.666667	0.666667	0.666667	1	1	0.666667	0.333333	0	0	0
	0.666667	0.666667	0.666667	1	1	1	1	1	0.666667	0.333333	0.333333	0.333333	0.333333	0.333333	0.333333	0.333333	0	0	0	0	0
	1	1	1	1	1	1	1	1	1	1	1	1	1	0.666667	0.666667	0.666667	0.666667	0.333333	0.333333	0.666667	1
	0.333333	0	0	0.333333	0.333333	0.333333	0	0.333333	0.333333	0.666667	0.666667	1	0.666667	0.333333	0.333333	0.333333	0.333333	0	0	0	0
	1	1	1	1	1	1	1	1	1	1	1	1	1	1	1	1	0.666667	0.333333	0.333333	0.666667	1
	1	1	1	1	1	1	1	1	1	1	1	1	1	0.666667	0.333333	0.333333	0.333333	0.666667	0.333333	0.333333	0.333333
	1	1	1	1	1	1	1	0.666667	0.666667	0.333333	0.333333	0	0	0.333333	0.333333	0.666667	0.666667	0.666667	0.666667	0.333333	0.666667
	0.666667	1	1	0.666667	0.666667	0.666667	0.666667	0.333333	0	0.333333	0.666667	1	1	1	0.666667	0.333333	0.333333	0.666667	0.666667	0.333333	0
	0.666667	0.666667	0.333333	0.333333	0	0.333333	0.666667	1	1	1	1	1	1	1	1	1	1	0.666667	0.333333	0	0.333333
	0.666667	0.666667	0.333333	0.666667	0.333333	0.666667	0.666667	1	1	1	1	0.666667	0.333333	0	0	0	0	0	0	0	0
	0	0	0	0.333333	0.666667	1	1	0.666667	0.666667	0.666667	1	0.666667	0.666667	0.666667	1	0.666667	0.666667	0.666667	1	1	1
	1	1	1	1	1	1	1	1	1	0.666667	0.666667	0.666667	0.666667	0.666667	0.333333	0.333333	0	0	0	0	0
	0	0.333333	0.333333	0.333333	0	0.333333	0.666667	1	1	1	1	0.666667	0.333333	0	0	0	0	0	0	0	0
	1	1	1	0.666667	0.333333	0.333333	0.666667	1	1	1	1	1	0.666667	0.333333	0.333333	0.666667	0.666667	0.666667	0.333333	0.666667	0.333333
	0	0	0	0.333333	0.666667	0.666667	0.666667	0.666667	0.666667	0.666667	0.333333	0.333333	0.333333	0.333333	0.666667	0.333333	0.333333	0	0	0	0
	0.666667	0.333333	0	0	0.333333	0.666667	0.666667	0.333333	0	0.333333	0.333333	0.666667	0.666667	0.666667	0.333333	0	0	0	0	0	0
	0.666667	0.666667	1	1	1	1	1	1	1	1	1	1	1	1	1	1	1	1	1	1	1
	0	0	0	0	0	0	0	0	0	0	0.333333	0.333333	0.333333	0	0	0	0.333333	0.333333	0.333333	0	0
	1	1	1	1	1	1	1	1	1	1	1	1	1	0.666667	0.666667	0.333333	0.666667	0.333333	0.666667	0.666667	1
	0	0	0	0	0	0.333333	0.333333	0.333333	0.333333	0.333333	0.333333	0	0	0	0.333333	0.333333	0.333333	0	0	0	0
	0.666667	1	0.666667	0.333333	0.333333	0.333333	0.333333	0	0.333333	0.666667	1	1	0.666667	0.666667	0.666667	0.666667	0.333333	0	0	0	0
	1	1	1	1	1	1	1	1	1	1	0.666667	0.666667	0.333333	0.666667	0.666667	1	1	1	1	1	1
	0.666667	0.333333	0.666667	0.333333	0.666667	0.333333	0.666667	0.333333	0.333333	0.333333	0.333333	0.333333	0	0	0	0	0	0	0	0	0
	1	1	1	1	1	1	1	1	1	1	1	1	0.666667	0.333333	0.333333	0.333333	0.333333	0.333333	0.666667	0.666667	0.666667
	0	0	0	0.333333	0.666667	0.666667	0.666667	0.666667	0.666667	0.333333	0	0	0	0	0	0	0	0	0	0.333333	0.666667
	0.666667	1	1	1	0.666667	0.666667	0.666667	1	0.666667	0.666667	0.666667	0.666667	0.666667	0.333333	0.333333	0	0	0	0	0	0
	1	1	1	1	1	1	1	1	1	1	1	1	1	1	1	1	1	1	1	1	0.666667
	1	1	1	1	1	1	1	1	1	1	1	1	1	1	1	1	0.666667	0.666667	0.666667	1	1
	1	1	1	1	1	1	1	1	1	1	0.666667	0.333333	0.333333	0.666667	1	1	1	1	1	1	0.666667
	0.666667	0.666667	0.333333	0.666667	0.666667	1	1	1	1	1	1	0.666667	0.333333	0.333333	0.333333	0.333333	0	0	0	0	0.333333
	1	1	1	0.666667	0.666667	0.333333	0.666667	0.666667	0.666667	0.666667	0.333333	0.666667	0.333333	0.666667	0.333333	0.333333	0	0	0	0	0
	1	1	1	0.666667	0.666667	0.666667	1	1	1	1	1	1	1	1	1	0.666667	0.666667	0.666667	1	0.666667	0.666667
	0.333333	0.333333	0	0	0	0	0.333333	0.333333	0.666667	0.666667	0.666667	0.333333	0	0	0	0	0	0	0	0	0
	0.666667	0.333333	0.666667	0.666667	1	1	1	1	1	1	1	1	0.666667	0.666667	0.666667	1	1	0.666667	0.666667	0.333333	0.333333
	0.666667	0.333333	0.666667	0.666667	0.666667	0.666667	0.666667	1	1	1	0.666667	0.666667	0.666667	0.666667	0.333333	0	0	0	0	0	0
	1	1	1	1	1	1	0.666667	0.333333	0.333333	0.666667	1	1	0.666667	0.333333	0.333333	0.333333	0.333333	0	0.333333	0.333333	0.333333
	0.333333	0.666667	0.333333	0.333333	0.333333	0.333333	0.666667	0.333333	0.333333	0	0.333333	0.333333	0.333333	0	0	0	0	0	0	0	0
	1	1	1	1	1	1	1	1	1	1	1	1	1	1	1	0.666667	0.666667	0.333333	0.333333	0.333333	0.666667
	0.333333	0.666667	0.666667	1	1	0.666667	0.666667	0.333333	0.666667	0.666667	0.666667	0.333333	0.333333	0.333333	0.333333	0	0	0	0	0	0
	1	1	1	0.666667	0.666667	0.666667	1	1	1	1	1	1	1	0.666667	0.333333	0.333333	0.666667	1	0.666667	0.333333	0
	1	0.666667	0.333333	0.333333	0.666667	1	1	0.666667	0.666667	0.333333	0.333333	0.333333	0.333333	0.333333	0	0	0	0	0	0	0
	1	1	1	1	1	1	1	1	1	1	0.666667	0.333333	0.333333	0.333333	0.333333	0.333333	0.666667	0.666667	0.333333	0	0
	1	1	1	1	1	0.666667	0.666667	0.666667	1	0.666667	0.666667	0.666667	1	1	0.666667	0.333333	0	0	0	0	0
	1	1	1	1	1	1	1	1	1	1	1	1	1	1	1	0.666667	0.333333	0	0.333333	0.666667	1
	0	0	0	0	0	0	0	0	0	0	0	0	0	0	0	0	0	0	0	0	0
	1	1	1	1	1	1	1	1	1	1	1	1	1	1	1	1	1	1	1	1	1
	1	0.666667	0.333333	0	0	0.333333	0.666667	1	1	1	0.666667	0.333333	0	0	0	0	0	0	0	0	0
	1	1	1	1	1	1	1	1	1	1	1	1	1	1	1	1	1	1	1	1	1
	1	1	1	1	1	1	1	1	1	1	1	0.666667	0.333333	0	0	0	0	0	0	0	0
	0.333333	0	0	0	0	0.333333	0.666667	1	1	1	1	1	1	0.666667	0.333333	0.333333	0.333333	0.666667	0.666667	0.666667	0.333333
	0.666667	0.333333	0.333333	0.666667	0.666667	0.333333	0.333333	0.666667	0.666667	0.666667	0.333333	0.666667	0.333333	0.333333	0	0	0	0	0	0	0
	0	0	0	0.333333	0.333333	0.666667	0.666667	1	1	1	1	1	1	1	1	1	1	1	1	1	1
	0.666667	0.333333	0.333333	0	0.333333	0.333333	0.333333	0	0	0.333333	0.333333	0.333333	0	0	0	0	0	0	0	0	0
	1	1	1	1	1	1	1	1	1	1	1	1	0.666667	0.666667	0.666667	1	1	1	0.666667	0.666667	0.666667
	0.333333	0.333333	0.333333	0	0	0	0	0	0	0	0	0	0	0	0	0	0	0	0	0	0
	1	1	1	1	1	1	1	1	1	1	1	1	1	1	1	1	1	1	1	1	1
	0	0.333333	0.666667	0.666667	0.333333	0	0.333333	0.333333	0.333333	0.333333	0.333333	0.666667	0.333333	0.333333	0.333333	0.333333	0.333333	0	0	0	0
	1	1	1	1	1	1	1	1	1	1	1	1	1	1	1	1	1	0.666667	0.666667	0.666667	1
	0	0	0.333333	0.666667	0.666667	0.333333	0	0	0.333333	0.333333	0.666667	0.666667	0.666667	0.333333	0	0.333333	0.666667	0.666667	0.333333	0	0
	1	0.666667	0.666667	0.333333	0.666667	0.333333	0.666667	0.666667	1	1	1	1	0.666667	0.666667	0.666667	0.666667	0.333333	0.333333	0.666667	1	1
	0	0	0	0	0	0	0	0	0	0.333333	0.333333	0.666667	0.666667	1	1	0.666667	0.333333	0	0	0	0
	1	1	1	1	0.666667	0.666667	0.666667	1	1	1	1	1	0.666667	0.333333	0	0.333333	0.666667	0.666667	0.666667	0.666667	0.666667
	0.333333	0.666667	1	1	1	0.666667	0.666667	0.666667	1	1	1	0.666667	0.333333	0.333333	0.333333	0.333333	0	0	0.333333	0.666667	1
	0	0.333333	0.666667	1	1	1	1	0.666667	0.333333	0.333333	0.333333	0.333333	0.333333	0.666667	0.666667	0.333333	0.333333	0.666667	1	1	1
	0	0	0.333333	0.666667	0.666667	0.333333	0	0.333333	0.666667	1	0.666667	0.333333	0	0	0	0	0	0	0	0	0
	0.333333	0.333333	0.666667	0.666667	1	1	1	1	1	1	1	1	0.666667	0.666667	0.666667	1	1	1	1	1	0.666667
	1	1	0.666667	0.666667	0.666667	1	1	1	1	1	1	1	1	1	1	1	0.666667	0.666667	0.333333	0.666667	0.666667
	1	1	1	1	1	1	1	1	1	1	1	1	1	1	1	1	1	0.666667	0.666667	0.333333	0.666667
	1	1	1	0.666667	0.333333	0	0	0	0	0	0.333333	0.666667	1	0.666667	0.333333	0.333333	0.333333	0.333333	0	0	0
	0.666667	0.333333	0.666667	0.666667	1	1	0.666667	0.666667	0.666667	0.666667	0.333333	0.333333	0.666667	1	0.666667	0.666667	0.333333	0.666667	0.333333	0.666667	0.333333
	0.333333	0.333333	0.333333	0.666667	0.333333	0.333333	0.333333	0.333333	0.666667	0.333333	0.666667	0.333333	0.333333	0.333333	0.333333	0.666667	0.333333	0.333333	0	0	0
	0.666667	0.666667	0.666667	1	1	1	1	0.666667	0.666667	0.666667	1	1	0.666667	0.333333	0.333333	0.666667	1	0.666667	0.666667	0.666667	1
	1	1	1	1	0.666667	0.666667	0.666667	1	1	1	1	1	1	1	1	1	1	1	1	0.666667	0.333333
	0	0	0.333333	0.666667	1	1	0.666667	0.666667	0.333333	0.333333	0.333333	0.666667	0.666667	0.333333	0.333333	0.333333	0.666667	0.333333	0.666667	0.333333	0.333333
	1	1	0.666667	0.666667	0.666667	0.666667	0.666667	0.666667	1	0.666667	0.666667	0.666667	1	1	1	0.666667	0.333333	0.333333	0.333333	0.333333	0
	0.333333	0	0.333333	0.666667	1	1	1	1	0.666667	0.666667	0.666667	1	1	0.666667	0.666667	0.333333	0.333333	0	0.333333	0.333333	0.666667
	0.666667	0.666667	0.666667	0.333333	0	0	0.333333	0.666667	1	1	1	1	1	1	1	1	1	0.666667	0.333333	0.333333	0.666667
	1	1	1	1	1	1	0.666667	0.666667	0.666667	1	1	1	1	0.666667	0.333333	0.333333	0.333333	0.666667	0.666667	0.666667	0.333333
	1	1	0.666667	0.333333	0	0.333333	0.666667	1	1	1	1	1	1	1	1	0.666667	0.333333	0	0	0	0
	0.666667	0.666667	1	1	1	1	1	0.666667	0.333333	0.333333	0.666667	1	1	0.666667	0.333333	0	0	0.333333	0.666667	0.666667	0.333333
	0.666667	0.666667	1	0.666667	0.666667	0.333333	0.666667	0.666667	1	1	1	1	1	0.666667	0.666667	0.333333	0.333333	0	0.333333	0.666667	0.666667
	0.666667	0.666667	0.666667	0.666667	0.666667	1	1	1	1	1	1	1	0.666667	0.333333	0.333333	0.666667	0.666667	0.666667	0.666667	0.666667	0.333333
	1	1	1	1	1	1	1	1	1	1	1	1	1	1	1	1	1	1	0.666667	0.333333	0.333333
	0.666667	0.333333	0.333333	0.666667	0.666667	0.666667	0.666667	1	1	1	1	1	1	1	1	1	1	1	1	1	1
	0.333333	0.666667	1	1	1	1	1	1	1	1	1	1	1	0.666667	0.666667	0.333333	0.333333	0	0.333333	0.666667	0.666667
	0.666667	0.666667	0.666667	1	1	1	1	1	1	1	1	1	1	1	0.666667	0.666667	0.333333	0.333333	0	0	0.333333
	0.666667	0.333333	0	0.333333	0.666667	0.666667	0.333333	0	0.333333	0.666667	1	0.666667	0.333333	0	0.333333	0.333333	0.333333	0.333333	0.333333	0.666667	0.333333
	1	1	0.666667	0.666667	0.333333	0.666667	0.666667	1	0.666667	0.666667	0.333333	0.666667	0.666667	0.666667	0.666667	0.333333	0.333333	0	0	0	0.333333
	1	0.666667	0.333333	0.333333	0.333333	0.333333	0.333333	0.333333	0.333333	0	0	0	0	0.333333	0.333333	0.333333	0	0	0	0	0
	0.666667	0.666667	1	1	1	0.666667	0.333333	0.333333	0.666667	1	0.666667	0.666667	0.333333	0.666667	0.666667	1	1	0.666667	0.333333	0	0
	1	1	0.666667	0.666667	0.666667	1	1	1	1	1	1	1	1	1	0.666667	0.333333	0.333333	0.333333	0.333333	0	0
	1	0.666667	0.333333	0	0.333333	0.666667	0.666667	0.666667	0.333333	0.333333	0.333333	0.333333	0.333333	0	0.333333	0.333333	0.333333	0.333333	0.333333	0.333333	0.333333
	1	0.666667	0.666667	0.333333	0.666667	0.333333	0.666667	0.666667	1	0.666667	0.666667	0.333333	0.666667	0.333333	0.333333	0.333333	0.666667	1	1	1	0.666667
	0.666667	1	1	1	0.666667	0.666667	0.666667	1	0.666667	0.666667	0.666667	0.666667	0.666667	0.333333	0.333333	0	0	0.333333	0.333333	0.666667	0.666667
	1	1	1	1	0.666667	0.666667	0.666667	1	1	1	1	1	1	1	0.666667	0.333333	0.333333	0.333333	0.666667	0.666667	0.666667
	0.666667	0.333333	0.666667	0.666667	1	1	1	1	1	1	0.666667	0.666667	0.333333	0.333333	0.333333	0.666667	0.666667	0.666667	0.666667	0.666667	0.333333
	0.333333	0.333333	0.666667	0.333333	0.666667	0.666667	0.666667	0.666667	0.333333	0.666667	0.666667	0.666667	0.333333	0	0	0.333333	0.333333	0.666667	0.666667	0.666667	0.666667
	0.666667	0.333333	0	0.333333	0.666667	1	0.666667	0.666667	0.666667	0.666667	0.666667	0.333333	0.333333	0	0	0.333333	0.333333	0.333333	0	0.333333	0.333333
	0.333333	0.333333	0.666667	1	1	1	1	1	0.666667	0.333333	0	0	0.333333	0.666667	0.666667	0.333333	0.333333	0.666667	0.666667	0.333333	0.333333
	0.666667	0.333333	0.333333	0.666667	1	1	1	1	1	0.666667	0.666667	0.333333	0.666667	0.333333	0.333333	0.333333	0.333333	0.333333	0.333333	0.333333	0.333333
	0.333333	0.666667	0.666667	1	1	0.666667	0.666667	0.666667	1	1	0.666667	0.666667	0.666667	0.666667	0.666667	0.333333	0.666667	0.333333	0.666667	0.333333	0.666667
	0.666667	0.666667	1	1	1	1	1	1	1	1	1	1	1	0.666667	0.666667	0.666667	0.666667	0.333333	0.333333	0.666667	1
	0.333333	0.666667	0.666667	1	1	0.666667	0.666667	0.666667	1	0.666667	0.666667	0.666667	1	1	1	0.666667	0.666667	0.333333	0.666667	0.333333	0.666667
	0.666667	0.666667	0.666667	1	1	1	1	1	1	1	1	1	1	1	0.666667	0.666667	0.333333	0.333333	0	0.333333	0.333333
	1	1	1	0.666667	0.666667	0.333333	0.666667	0.666667	1	1	0.666667	0.666667	0.666667	0.666667	0.666667	0.666667	0.666667	0.333333	0.333333	0.666667	0.666667
	0.333333	0.333333	0.333333	0.666667	1	1	0.666667	0.333333	0.333333	0.666667	1	1	1	1	1	1	0.666667	0.666667	0.333333	0.666667	0.333333
	1	0.666667	0.666667	0.666667	0.666667	0.666667	0.666667	1	1	0.666667	0.666667	0.666667	1	1	0.666667	0.333333	0.333333	0.333333	0.333333	0.333333	0.333333
	0.666667	1	1	1	0.666667	0.333333	0.333333	0.666667	1	0.666667	0.666667	0.333333	0.666667	0.333333	0.333333	0	0	0.333333	0.333333	0.333333	0
	0.666667	0.666667	0.666667	0.666667	0.333333	0.666667	0.333333	0.666667	0.333333	0.666667	0.666667	0.666667	0.666667	0.666667	1	0.666667	0.333333	0.333333	0.666667	0.666667	0.333333
	1	1	1	1	1	1	1	0.666667	0.666667	0.666667	0.666667	0.333333	0	0	0	0.333333	0.333333	0.333333	0.333333	0.333333	0.333333
	0.666667	0.666667	0.666667	0.666667	0.666667	0.666667	1	1	1	0.666667	0.666667	0.333333	0.666667	0.333333	0.333333	0.333333	0.333333	0.333333	0.333333	0.666667	1
	0	0.333333	0.666667	1	0.666667	0.666667	0.333333	0.666667	0.666667	1	1	0.666667	0.666667	0.666667	0.666667	0.666667	0.666667	0.666667	0.333333	0	0
	0.666667	0.333333	0.666667	0.333333	0.333333	0.333333	0.666667	1	1	0.666667	0.666667	0.666667	1	0.666667	0.333333	0.333333	0.666667	0.666667	0.666667	0.666667	0.666667
	1	1	1	1	1	1	1	1	1	1	0.666667	0.333333	0.333333	0.666667	0.666667	0.333333	0	0.333333	0.333333	0.333333	0.333333
	0.666667	0.666667	0.666667	0.666667	0.666667	1	1	0.666667	0.333333	0.333333	0.666667	1	1	0.666667	0.666667	0.666667	1	1	0.666667	0.333333	0
	0.333333	0.666667	0.333333	0.333333	0	0.333333	0.666667	1	1	1	0.666667	0.666667	0.666667	1	0.666667	0.333333	0	0.333333	0.333333	0.666667	0.666667
	0.666667	1	0.666667	0.333333	0.333333	0.333333	0.666667	0.666667	1	1	1	1	1	1	0.666667	0.333333	0	0	0.333333	0.666667	0.666667
	1	0.666667	0.666667	0.333333	0.333333	0	0	0.333333	0.666667	1	0.666667	0.666667	0.666667	1	1	0.666667	0.333333	0.333333	0.333333	0.333333	0
	1	1	1	1	1	0.666667	0.333333	0.333333	0.666667	1	1	0.666667	0.333333	0.333333	0.666667	0.666667	0.333333	0	0.333333	0.333333	0.333333
	1	0.666667	0.666667	0.333333	0.333333	0.333333	0.666667	1	1	1	1	0.666667	0.333333	0.333333	0.666667	0.666667	0.666667	0.666667	1	1	0.666667
	0.333333	0.666667	1	1	1	1	0.666667	0.666667	0.333333	0.666667	0.333333	0.333333	0.333333	0.333333	0.333333	0	0	0.333333	0.666667	0.666667	0.666667
	0.666667	0.666667	0.666667	0.666667	0.666667	1	1	0.666667	0.666667	0.333333	0.666667	0.333333	0.333333	0	0.333333	0.666667	0.666667	0.666667	0.333333	0.333333	0
	0.333333	0.333333	0.666667	1	0.666667	0.666667	0.333333	0.333333	0	0	0	0	0	0	0.333333	0.333333	0.666667	0.333333	0.666667	0.333333	0.333333
	1	1	1	1	1	1	0.666667	0.333333	0.333333	0.666667	1	0.666667	0.666667	0.666667	1	1	0.666667	0.666667	0.666667	1	0.666667
	0	0.333333	0.333333	0.666667	0.666667	0.666667	0.666667	0.333333	0.666667	0.333333	0.333333	0.333333	0.333333	0.333333	0	0	0	0	0.333333	0.333333	0.666667
	0.666667	0.666667	0.666667	0.666667	1	0.666667	0.666667	0.666667	1	1	1	0.666667	0.666667	0.666667	0.666667	0.666667	0.666667	0.666667	0.333333	0	0
	0.666667	0.666667	0.666667	0.666667	0.666667	0.666667	0.333333	0.666667	0.666667	1	1	0.666667	0.666667	0.333333	0.666667	0.333333	0.333333	0	0.333333	0.666667	1
	1	0.666667	0.666667	0.666667	1	1	1	0.666667	0.666667	0.333333	0.333333	0	0.333333	0.333333	0.333333	0.333333	0.666667	0.666667	0.666667	0.666667	1
	0.666667	0.666667	1	1	0.666667	0.333333	0.333333	0.666667	1	1	1	1	0.666667	0.666667	0.666667	0.666667	0.333333	0.333333	0.666667	1	0.666667
	0.333333	0.333333	0.666667	0.666667	0.666667	0.666667	0.333333	0.666667	0.666667	1	1	1	0.666667	0.333333	0	0.333333	0.666667	1	0.666667	0.333333	0
	0.666667	0.666667	0.666667	0.666667	0.666667	0.666667	1	1	1	1	0.666667	0.666667	0.333333	0.666667	0.333333	0.333333	0.333333	0.333333	0.666667	0.333333	0.666667
	0.333333	0.666667	0.666667	0.666667	0.666667	0.666667	1	0.666667	0.666667	0.666667	0.666667	0.333333	0.333333	0.333333	0.666667	0.333333	0.666667	0.333333	0.333333	0	0
	0.666667	0.333333	0.333333	0	0.333333	0.333333	0.666667	0.333333	0.333333	0.333333	0.666667	0.666667	0.333333	0	0.333333	0.333333	0.333333	0.333333	0.333333	0.333333	0.333333
	0.333333	0.333333	0.333333	0.333333	0.666667	0.666667	1	1	0.666667	0.666667	0.333333	0.666667	0.333333	0.333333	0.333333	0.666667	0.666667	0.666667	0.333333	0.666667	0.333333
	0.333333	0.333333	0.333333	0.666667	0.666667	0.666667	0.333333	0.333333	0.333333	0.666667	0.666667	0.666667	0.666667	0.666667	0.666667	0.666667	0.333333	0.333333	0.333333	0.666667	0.666667
	0.666667	1	1	1	0.666667	0.666667	0.333333	0.666667	0.333333	0.666667	0.333333	0.666667	0.333333	0.666667	0.333333	0.666667	0.333333	0.666667	0.333333	0.666667	0.333333
	0.666667	0.666667	1	0.666667	0.666667	0.333333	0.666667	0.666667	1	1	0.666667	0.666667	0.333333	0.333333	0	0	0	0	0.333333	0.666667	0.666667
	0.666667	0.666667	0.666667	0.666667	0.666667	0.333333	0.666667	0.333333	0.666667	0.666667	1	0.666667	0.666667	0.333333	0.333333	0	0.333333	0.333333	0.333333	0	0
	0.666667	0.666667	0.666667	1	0.666667	0.666667	0.333333	0.666667	0.666667	1	1	0.666667	0.333333	0	0.333333	0.333333	0.666667	0.333333	0.333333	0	0.333333
	0.666667	1	0.666667	0.666667	0.333333	0.666667	0.666667	0.666667	0.666667	0.333333	0.666667	0.666667	1	1	0.666667	0.333333	0	0.333333	0.333333	0.333333	0.333333
	0.666667	1	0.666667	0.666667	0.666667	1	0.666667	0.666667	0.333333	0.666667	0.666667	0.666667	0.333333	0	0	0	0	0	0	0	0.333333
	1	1	1	1	1	1	1	1	1	1	1	1	0.666667	0.666667	0.666667	1	1	1	0.666667	0.666667	0.333333
	0.333333	0.666667	0.666667	0.666667	0.666667	0.333333	0.666667	0.333333	0.666667	0.333333	0.333333	0.333333	0.333333	0.666667	0.333333	0.333333	0.333333	0.333333	0.333333	0	0
	0.333333	0.666667	0.666667	0.666667	0.333333	0.666667	0.666667	1	1	1	1	0.666667	0.666667	0.333333	0.333333	0.333333	0.333333	0.333333	0	0	0
	0.666667	0.666667	1	1	0.666667	0.333333	0.333333	0.666667	1	1	0.666667	0.333333	0	0.333333	0.333333	0.666667	0.333333	0.333333	0	0.333333	0.333333
	0.333333	0.333333	0	0.333333	0.333333	0.666667	0.333333	0.666667	0.333333	0.666667	0.333333	0.666667	0.333333	0.333333	0.333333	0.666667	0.666667	0.333333	0	0	0.333333
	0.666667	0.666667	0.333333	0.333333	0.333333	0.666667	0.333333	0.666667	0.666667	0.666667	0.666667	0.666667	0.666667	0.666667	0.666667	1	1	0.666667	0.666667	0.333333	0.666667
	0.333333	0.333333	0.333333	0.333333	0.333333	0.333333	0.666667	0.666667	0.666667	0.333333	0.333333	0.333333	0.666667	0.666667	0.666667	0.333333	0.333333	0.333333	0.333333	0.333333	0.333333
	0.333333	0.666667	0.666667	1	0.666667	0.333333	0.333333	0.666667	0.666667	0.666667	0.666667	1	1	1	0.666667	0.333333	0.333333	0.333333	0.666667	0.666667	0.666667
	0.666667	0.666667	0.666667	0.333333	0.666667	0.666667	0.666667	0.333333	0.333333	0.333333	0.666667	0.333333	0.333333	0	0	0.333333	0.333333	0.666667	0.333333	0.333333	0
	0.666667	0.666667	0.666667	0.666667	0.666667	0.666667	0.333333	0.666667	0.666667	0.666667	0.666667	0.666667	1	0.666667	0.666667	0.666667	1	1	1	0.666667	0.666667
	0	0	0.333333	0.666667	1	1	1	1	0.666667	0.333333	0.333333	0.333333	0.666667	0.333333	0.333333	0.333333	0.666667	1	0.666667	0.666667	0.333333
	0.666667	0.666667	0.666667	0.666667	1	1	0.666667	0.333333	0.333333	0.666667	1	1	0.666667	0.333333	0.333333	0.666667	0.666667	0.333333	0	0	0
	0.333333	0.333333	0.666667	0.666667	0.666667	0.666667	1	1	0.666667	0.666667	0.666667	1	0.666667	0.333333	0	0	0	0	0	0	0
	0.666667	0.333333	0.666667	0.666667	1	0.666667	0.333333	0.333333	0.666667	1	0.666667	0.666667	0.333333	0.666667	0.666667	0.666667	0.666667	0.333333	0.666667	0.333333	0.333333
	0.666667	0.666667	0.333333	0.333333	0.333333	0.666667	0.666667	0.666667	0.333333	0.666667	0.666667	0.666667	0.333333	0.333333	0.333333	0.333333	0	0.333333	0.333333	0.333333	0
	0.666667	0.666667	0.666667	0.666667	0.666667	1	1	1	0.666667	0.666667	0.666667	1	0.666667	0.333333	0.333333	0.333333	0.666667	0.333333	0.333333	0.333333	0.333333
	0.666667	0.666667	1	1	0.666667	0.333333	0.333333	0.666667	1	0.666667	0.666667	0.333333	0.333333	0.333333	0.666667	1	0.666667	0.333333	0	0.333333	0.333333
	0.666667	0.666667	0.666667	0.666667	0.666667	1	1	1	0.666667	0.666667	0.666667	0.666667	0.333333	0.333333	0.333333	0.333333	0.333333	0.666667	0.666667	0.666667	0.333333
	0.333333	0.333333	0.333333	0.666667	0.666667	0.666667	0.333333	0.333333	0.666667	1	1	0.666667	0.666667	0.333333	0.666667	0.333333	0.666667	0.333333	0.333333	0.333333	0.333333
	0.666667	0.666667	0.666667	0.666667	1	0.666667	0.666667	0.666667	0.666667	0.666667	0.666667	0.666667	0.666667	0.333333	0.666667	0.333333	0.666667	0.333333	0.333333	0.333333	0.666667
	0.666667	0.666667	1	1	1	1	1	0.666667	0.666667	0.333333	0.666667	0.333333	0.666667	0.333333	0.333333	0	0	0	0	0	0
	1	0.666667	0.666667	0.333333	0.666667	0.333333	0.333333	0.333333	0.333333	0.666667	0.333333	0.333333	0	0	0.333333	0.333333	0.666667	0.333333	0.333333	0.333333	0.666667
	0.666667	0.666667	0.666667	1	1	1	1	1	0.666667	0.666667	0.333333	0.666667	0.333333	0.666667	0.333333	0.333333	0.333333	0.333333	0.333333	0	0
	0.666667	0.333333	0.666667	0.666667	0.666667	0.666667	0.333333	0.666667	0.666667	1	0.666667	0.333333	0	0.333333	0.666667	0.666667	0.333333	0	0	0	0
	1	1	1	0.666667	0.666667	0.666667	1	1	1	1	0.666667	0.666667	0.666667	1	0.666667	0.333333	0	0	0	0	0
	0.666667	0.666667	0.333333	0.666667	0.333333	0.666667	0.333333	0.666667	0.666667	0.666667	0.333333	0.333333	0.333333	0.333333	0	0	0.333333	0.333333	0.333333	0	0.333333
	0.666667	0.333333	0.333333	0.666667	1	1	0.666667	0.666667	0.666667	0.666667	0.666667	0.666667	1	0.666667	0.666667	0.666667	0.666667	0.666667	0.333333	0.333333	0.333333
	0	0.333333	0.666667	1	0.666667	0.666667	0.333333	0.666667	0.666667	0.666667	0.333333	0.333333	0.333333	0.333333	0	0	0.333333	0.333333	0.333333	0.333333	0.666667
	0.666667	0.666667	1	1	1	1	1	1	1	1	1	1	1	1	1	1	1	0.666667	0.666667	0.333333	0.666667
	0.333333	0.333333	0.666667	0.333333	0.333333	0.333333	0.333333	0.666667	0.666667	0.666667	0.666667	0.666667	0.666667	0.666667	0.333333	0.333333	0	0	0	0	0.333333
	1	1	1	1	1	1	0.666667	0.666667	0.333333	0.666667	0.666667	0.666667	0.666667	0.666667	0.666667	0.666667	0.333333	0.333333	0.333333	0.666667	0.666667
	1	1	1	0.666667	0.666667	0.666667	0.666667	0.666667	0.666667	0.666667	0.666667	0.666667	0.666667	0.333333	0	0.333333	0.333333	0.333333	0.333333	0.333333	0.333333
	1	1	1	1	1	1	1	1	1	0.666667	0.333333	0.333333	0.333333	0.333333	0.333333	0.333333	0.666667	0.333333	0.666667	0.666667	0.666667
	0.333333	0.333333	0.333333	0.333333	0.333333	0.666667	0.333333	0.333333	0	0.333333	0.333333	0.666667	0.333333	0.666667	0.333333	0.333333	0	0	0	0	0.333333
	0.333333	0.333333	0.666667	0.333333	0.666667	0.333333	0.333333	0	0.333333	0.333333	0.666667	0.333333	0.333333	0	0	0	0	0	0.333333	0.333333	0.666667
	1	1	1	1	0.666667	0.666667	0.666667	1	1	1	1	0.666667	0.666667	0.666667	1	1	0.666667	0.666667	0.666667	0.666667	0.666667
	0.333333	0.333333	0.333333	0.333333	0.333333	0.666667	0.333333	0.333333	0.333333	0.333333	0.333333	0	0	0	0	0	0	0	0	0.333333	0.333333
	1	1	1	1	1	1	1	1	1	1	1	1	0.666667	0.666667	0.666667	1	1	1	1	1	1
	0.333333	0.666667	0.333333	0.666667	0.333333	0.333333	0	0.333333	0.333333	0.333333	0	0	0	0	0	0	0.333333	0.333333	0.333333	0	0
	0.666667	0.666667	0.333333	0.666667	0.666667	1	1	1	1	1	1	1	1	1	1	0.666667	0.666667	0.666667	1	1	0.666667
	0.333333	0.333333	0.333333	0.333333	0.333333	0	0	0.333333	0.333333	0.333333	0	0	0	0	0	0.333333	0.333333	0.333333	0.333333	0.333333	0.333333
	0.666667	0.666667	0.666667	0.666667	0.333333	0.666667	0.333333	0.666667	0.666667	0.666667	0.666667	0.666667	0.666667	0.666667	0.333333	0.666667	0.333333	0.666667	0.666667	0.666667	0.666667
	1	0.666667	0.666667	0.666667	1	1	0.666667	0.666667	0.333333	0.666667	0.333333	0.666667	0.333333	0.666667	0.666667	0.666667	0.333333	0	0	0	0
	0.666667	0.666667	0.666667	1	1	1	1	1	1	0.666667	0.666667	0.333333	0.666667	0.666667	1	0.666667	0.333333	0.333333	0.333333	0.333333	0.333333
	0.666667	0.666667	0.666667	0.666667	0.333333	0.666667	0.333333	0.333333	0.333333	0.333333	0.666667	0.666667	0.666667	0.333333	0.333333	0.333333	0.666667	0.333333	0.333333	0	0.333333
	0.666667	0.666667	0.333333	0.666667	0.666667	1	1	0.666667	0.333333	0.333333	0.666667	1	0.666667	0.666667	0.333333	0.666667	0.333333	0.333333	0	0.333333	0.333333
	0.666667	0.666667	0.666667	0.666667	0.666667	0.333333	0.666667	0.666667	1	1	0.666667	0.333333	0	0	0	0	0	0	0	0	0
	0.666667	0.666667	1	1	1	1	1	1	1	1	1	0.666667	0.666667	0.333333	0.333333	0.333333	0.333333	0.333333	0.333333	0.666667	0.666667
	0.333333	0.333333	0.666667	0.333333	0.333333	0	0	0.333333	0.666667	0.666667	0.333333	0.333333	0.666667	1	0.666667	0.333333	0.333333	0.333333	0.666667	0.333333	0.333333
	0.333333	0	0	0	0	0.333333	0.666667	0.666667	0.333333	0	0.333333	0.666667	0.666667	0.333333	0	0.333333	0.333333	0.333333	0	0	0
	0.666667	1	1	1	1	1	1	1	1	1	1	1	1	1	1	1	1	1	1	1	1
	0	0	0.333333	0.333333	0.666667	0.666667	0.666667	0.333333	0	0.333333	0.666667	0.666667	0.333333	0.333333	0.333333	0.666667	0.333333	0.333333	0	0	0
	0.666667	0.666667	0.333333	0.666667	0.666667	1	1	1	1	1	1	1	1	1	1	1	1	1	1	1	1
	0.666667	0.333333	0.333333	0	0	0	0	0	0	0.333333	0.333333	0.333333	0	0	0	0	0.333333	0.666667	0.666667	0.333333	0
	0.666667	0.666667	0.333333	0	0	0	0.333333	0.333333	0.333333	0	0.333333	0.333333	0.333333	0.333333	0.333333	0.333333	0	0.333333	0.333333	0.333333	0
	0.333333	0.666667	0.666667	1	0.666667	0.666667	0.666667	0.666667	0.333333	0.333333	0.333333	0.666667	0.666667	0.666667	0.333333	0	0.333333	0.666667	1	0.666667	0.666667
	1	0.666667	0.666667	0.333333	0.333333	0.333333	0.666667	0.666667	0.666667	0.333333	0.666667	0.333333	0.666667	0.333333	0.333333	0.333333	0.333333	0.333333	0	0.333333	0.333333
	0.333333	0.333333	0.666667	0.666667	1	1	0.666667	0.666667	0.333333	0.666667	0.333333	0.666667	0.666667	0.666667	0.333333	0	0.333333	0.333333	0.333333	0.333333	0.333333
	1	1	0.666667	0.666667	0.666667	0.666667	0.333333	0	0.333333	0.666667	1	1	1	0.666667	0.333333	0.333333	0.666667	0.666667	0.666667	0.333333	0.333333
	0.666667	0.666667	0.666667	0.333333	0.333333	0.333333	0.666667	0.333333	0.666667	0.666667	1	0.666667	0.333333	0.333333	0.666667	0.666667	0.666667	0.333333	0.333333	0.333333	0.333333
	0	0.333333	0.666667	1	1	1	0.666667	0.333333	0.333333	0.666667	1	0.666667	0.333333	0.333333	0.333333	0.333333	0	0	0	0	0
	1	1	1	1	1	1	1	1	1	1	1	1	1	1	1	1	0.666667	0.666667	0.666667	0.666667	0.333333
	0.333333	0.333333	0.333333	0	0	0	0	0.333333	0.333333	0.333333	0	0	0	0	0	0	0	0	0	0	0
	1	1	1	1	1	1	1	1	1	1	1	1	1	1	1	1	1	1	0.666667	0.666667	0.666667
	0	0	0	0	0	0	0	0	0	0	0	0	0	0	0	0	0	0	0	0	0
	0.666667	1	1	1	1	1	1	1	1	0.666667	0.666667	0.666667	1	1	1	1	1	0.666667	0.666667	0.666667	1
	0	0	0	0	0	0	0	0	0	0	0	0	0	0	0	0	0	0	0.333333	0.666667	0.666667
	1	1	1	1	1	1	1	1	1	1	1	1	1	1	1	1	1	1	1	1	1
	0.666667	1	1	1	1	1	1	1	1	1	1	1	0.666667	0.333333	0.333333	0.333333	0.333333	0.333333	0.666667	0.666667	0.333333
	1	1	1	1	1	1	1	0.666667	0.666667	0.666667	1	1	0.666667	0.333333	0	0.333333	0.666667	1	1	1	1
	1	1	1	1	1	1	1	1	1	1	1	1	1	1	0.666667	0.333333	0	0.333333	0.666667	1	1
	0	0	0	0.333333	0.666667	1	1	1	1	1	1	1	1	1	1	1	0.666667	0.666667	0.666667	1	1
	1	0.666667	0.333333	0.333333	0.666667	1	1	1	1	1	1	1	1	1	0.666667	0.333333	0	0	0	0	0
	1	1	1	0.666667	0.333333	0	0	0	0	0.333333	0.666667	1	0.666667	0.666667	0.333333	0.333333	0	0	0	0	0
	1	1	1	1	1	1	1	1	1	1	1	1	1	1	1	0.666667	0.333333	0	0.333333	0.333333	0.666667
	0.333333	0.666667	1	1	1	0.666667	0.333333	0.333333	0.333333	0.333333	0.333333	0.333333	0.333333	0	0	0	0	0	0	0	0
	1	1	1	1	1	1	1	1	1	1	1	1	1	1	1	1	1	1	1	1	0.666667
	0	0	0	0.333333	0.666667	0.666667	0.666667	0.333333	0.333333	0.333333	0.666667	1	0.666667	0.333333	0	0.333333	0.666667	0.666667	0.333333	0	0
	1	1	1	1	1	1	1	1	1	1	1	1	0.666667	0.333333	0	0	0	0	0	0	0
	1	1	1	1	1	1	1	1	1	1	1	0.666667	0.666667	0.666667	1	1	1	1	0.666667	0.333333	0
	0.333333	0.666667	1	0.666667	0.333333	0	0	0.333333	0.666667	0.666667	0.333333	0	0	0	0	0	0	0	0	0	0.333333
	1	1	1	1	1	1	1	1	0.666667	0.333333	0.333333	0.666667	1	1	0.666667	0.333333	0	0.333333	0.666667	0.666667	0.333333
	0.333333	0	0	0	0.333333	0.666667	1	1	1	1	1	1	0.666667	0.333333	0	0.333333	0.666667	1	1	0.666667	0.333333
	1	1	1	0.666667	0.666667	0.666667	1	1	0.666667	0.666667	0.666667	1	1	1	1	1	1	1	1	1	1
	1	1	1	0.666667	0.666667	0.666667	1	1	1	0.666667	0.333333	0.333333	0.333333	0.333333	0	0	0.333333	0.333333	0.333333	0	0
	1	1	1	1	1	1	1	1	1	0.666667	0.666667	0.666667	1	0.666667	0.333333	0	0	0	0	0.333333	0.666667
	0.666667	0.333333	0	0	0.333333	0.666667	0.666667	0.666667	0.333333	0.333333	0	0	0	0	0	0	0	0	0	0	0
	1	1	1	1	1	1	1	1	1	1	1	0.666667	0.666667	0.666667	0.666667	0.666667	0.333333	0.666667	0.333333	0.333333	0
	0.666667	1	1	0.666667	0.666667	0.666667	1	1	1	1	1	1	1	1	0.666667	0.666667	0.333333	0.333333	0.333333	0.666667	1
	0	0	0.333333	0.666667	1	0.666667	0.666667	0.666667	0.666667	0.333333	0	0	0	0.333333	0.666667	1	1	0.666667	0.666667	0.333333	0.333333
	1	1	1	1	1	1	1	0.666667	0.333333	0	0.333333	0.666667	1	1	1	0.666667	0.333333	0.333333	0.666667	0.666667	0.333333
	1	1	1	1	1	1	1	1	1	1	1	1	1	0.666667	0.333333	0	0	0	0.333333	0.666667	1
	1	1	1	1	1	1	1	1	1	1	1	0.666667	0.666667	0.666667	1	1	0.666667	0.666667	0.666667	1	0.666667
	1	0.666667	0.333333	0.333333	0.666667	1	1	1	1	1	1	0.666667	0.666667	0.333333	0.333333	0	0	0	0	0	0
	0	0.333333	0.666667	1	1	1	0.666667	0.666667	0.666667	1	1	1	1	1	1	1	0.666667	0.666667	0.666667	1	1
	0.666667	1	1	1	1	1	1	1	1	1	1	1	1	1	1	0.666667	0.333333	0.333333	0.666667	1	1
	1	1	0.666667	0.333333	0.333333	0.666667	1	0.666667	0.333333	0	0	0.333333	0.333333	0.333333	0	0	0	0	0	0	0
	0.333333	0	0.333333	0.666667	0.666667	0.666667	0.666667	1	1	1	0.666667	0.333333	0.333333	0.666667	0.666667	0.666667	0.333333	0.333333	0	0	0
	1	1	0.666667	0.666667	0.333333	0.666667	0.666667	0.666667	0.666667	0.666667	1	1	1	0.666667	0.333333	0.333333	0.666667	0.666667	0.666667	0.666667	0.666667
	1	1	1	0.666667	0.333333	0	0.333333	0.666667	1	1	0.666667	0.333333	0	0.333333	0.333333	0.333333	0	0	0	0	0
	1	1	1	1	1	1	1	1	1	1	1	1	1	1	1	1	0.666667	0.333333	0	0	0
	1	1	0.666667	0.333333	0	0	0	0.333333	0.333333	0.333333	0	0	0	0	0	0	0	0	0	0	0.333333
	1	1	1	1	1	0.666667	0.333333	0	0	0	0	0.333333	0.666667	1	1	1	1	0.666667	0.333333	0	0
	0.333333	0	0.333333	0.666667	1	1	1	1	1	1	1	1	1	1	1	1	1	1	0.666667	0.333333	0.333333
	1	1	1	1	1	1	1	1	1	1	1	1	0.666667	0.333333	0.333333	0.666667	1	1	1	0.666667	0.666667
	1	1	0.666667	0.333333	0	0.333333	0.666667	1	1	1	1	1	1	1	1	1	1	1	1	1	0.666667
	1	1	1	1	1	1	1	1	1	1	1	1	1	0.666667	0.666667	0.666667	1	1	1	0.666667	0.333333
	0.666667	0.666667	1	0.666667	0.333333	0	0	0	0	0.333333	0.333333	0.666667	0.666667	1	1	0.666667	0.333333	0	0	0	0.333333
	1	1	1	1	1	1	1	1	1	1	1	1	1	1	1	1	1	0.666667	0.333333	0	0
	1	1	1	1	1	1	1	0.666667	0.666667	0.666667	1	0.666667	0.333333	0.333333	0.666667	1	0.666667	0.333333	0.333333	0.666667	1
	0	0	0	0	0.333333	0.666667	1	1	1	1	1	1	1	0.666667	0.333333	0	0	0	0	0.333333	0.666667
	1	1	1	1	0.666667	0.333333	0.333333	0.333333	0.666667	0.666667	1	0.666667	0.666667	0.333333	0.333333	0	0.333333	0.666667	1	1	1
	1	1	1	1	0.666667	0.666667	0.666667	1	1	0.666667	0.333333	0	0	0	0	0	0	0	0	0	0
	1	0.666667	0.666667	0.666667	1	1	1	1	1	0.666667	0.333333	0	0	0.333333	0.333333	0.333333	0	0	0	0	0
	0.666667	0.666667	0.666667	0.333333	0.333333	0.333333	0.666667	0.666667	0.333333	0.333333	0.666667	1	0.666667	0.333333	0	0	0	0	0	0	0
	0.333333	0.333333	0.666667	1	1	1	1	1	1	1	1	1	1	1	1	1	1	1	1	0.666667	0.333333
	1	1	1	1	1	1	1	1	1	1	1	1	1	1	0.666667	0.333333	0	0.333333	0.333333	0.666667	0.666667
	1	1	1	1	1	1	1	1	1	1	1	1	1	1	1	1	1	1	1	0.666667	0.333333
	1	1	1	1	1	1	1	1	1	1	1	1	1	1	1	0.666667	0.333333	0.333333	0.666667	0.666667	0.333333
	1	1	1	1	0.666667	0.666667	0.666667	1	1	1	1	1	1	1	1	1	1	1	0.666667	0.333333	0.333333
	0.333333	0.666667	1	1	1	1	1	1	1	1	1	1	1	1	1	1	0.666667	0.333333	0	0	0
	0.666667	0.333333	0	0.333333	0.666667	0.666667	0.333333	0	0	0	0	0	0	0	0	0.333333	0.666667	0.666667	0.333333	0	0
	1	0.666667	0.333333	0.333333	0.666667	0.666667	0.666667	0.666667	1	1	1	1	1	1	1	0.666667	0.333333	0	0.333333	0.333333	0.333333
	1	1	1	1	1	1	1	1	1	1	1	1	1	1	1	1	1	1	0.666667	0.666667	0.333333
	0.666667	1	1	1	0.666667	0.333333	0.333333	0.666667	1	1	1	1	0.666667	0.333333	0.333333	0.333333	0.333333	0.333333	0.666667	1	0.666667
	1	1	1	1	1	1	1	1	0.666667	0.666667	0.666667	1	0.666667	0.333333	0	0	0	0	0	0	0
	1	1	1	1	1	1	1	1	0.666667	0.666667	0.333333	0.666667	0.333333	0.333333	0	0	0	0.333333	0.666667	0.666667	0.333333
	1	1	1	1	0.666667	0.666667	0.333333	0.666667	0.333333	0.333333	0	0	0	0	0.333333	0.666667	0.666667	0.333333	0	0	0.333333
	1	1	1	1	1	1	0.666667	0.333333	0	0	0.333333	0.666667	0.666667	0.333333	0	0	0	0	0.333333	0.666667	1
	1	1	1	1	1	1	1	0.666667	0.333333	0.333333	0.666667	1	0.666667	0.333333	0	0	0	0	0	0.333333	0.666667
	1	1	1	1	1	1	1	1	1	1	1	1	1	1	1	1	0.666667	0.333333	0	0	0.333333
	1	1	1	1	0.666667	0.333333	0.333333	0.666667	1	1	1	1	0.666667	0.333333	0.333333	0.333333	0.333333	0.333333	0.333333	0.666667	0.666667
	0.333333	0.333333	0.666667	1	0.666667	0.333333	0	0.333333	0.666667	1	1	1	1	0.666667	0.666667	0.666667	1	1	1	0.666667	0.333333
	0	0	0	0.333333	0.666667	0.666667	0.333333	0.333333	0.666667	1	1	0.666667	0.666667	0.666667	1	0.666667	0.333333	0.333333	0.333333	0.333333	0
	1	1	1	1	1	1	1	1	1	1	1	1	1	1	0.666667	0.666667	0.666667	1	0.666667	0.666667	0.333333
	0.333333	0.333333	0.333333	0.666667	1	1	1	1	1	1	1	1	0.666667	0.666667	0.666667	1	1	0.666667	0.333333	0.333333	0.333333
	1	1	1	1	1	0.666667	0.333333	0	0	0.333333	0.333333	0.666667	0.333333	0.333333	0	0	0	0	0	0	0
	0.666667	0.666667	0.666667	1	1	1	1	1	1	1	1	1	1	1	1	1	1	1	1	1	1
	0.333333	0.333333	0.666667	0.666667	0.666667	0.333333	0	0.333333	0.333333	0.666667	0.666667	0.666667	0.333333	0	0.333333	0.666667	1	1	0.666667	0.333333	0.333333
	1	0.666667	0.333333	0.333333	0.666667	1	1	1	1	1	1	1	1	1	1	0.666667	0.333333	0.333333	0.666667	1	1
	1	0.666667	0.666667	0.666667	1	1	0.666667	0.666667	0.666667	0.666667	0.666667	0.666667	1	0.666667	0.333333	0.333333	0.333333	0.666667	0.333333	0.333333	0
	1	0.666667	0.333333	0.333333	0.666667	1	1	1	0.666667	0.666667	0.666667	1	0.666667	0.333333	0.333333	0.666667	1	1	1	1	1
	0.333333	0.666667	0.333333	0.333333	0.333333	0.333333	0.333333	0	0	0.333333	0.666667	1	0.666667	0.333333	0	0	0	0	0	0	0
	1	1	1	1	1	0.666667	0.666667	0.666667	1	1	1	0.666667	0.666667	0.666667	1	0.666667	0.333333	0.333333	0.666667	0.666667	0.666667
	0.333333	0.333333	0	0	0.333333	0.333333	0.666667	0.666667	1	0.666667	0.333333	0	0	0	0	0	0	0.333333	0.333333	0.333333	0
	1	1	1	1	0.666667	0.333333	0	0.333333	0.666667	1	1	0.666667	0.666667	0.666667	1	0.666667	0.666667	0.333333	0.333333	0.333333	0.666667
	0	0	0.333333	0.666667	0.666667	0.333333	0	0.333333	0.666667	1	1	1	0.666667	0.333333	0	0	0	0.333333	0.333333	0.333333	0
	0.333333	0.666667	1	1	1	0.666667	0.666667	0.666667	1	1	0.666667	0.666667	0.666667	1	1	1	0.666667	0.333333	0.333333	0.333333	0.666667
	0.666667	0.666667	0.666667	1	1	1	1	1	1	1	1	1	1	1	0.666667	0.333333	0	0	0	0.333333	0.333333
	1	1	1	1	1	1	1	1	1	1	1	1	1	1	1	0.666667	0.666667	0.666667	1	0.666667	0.333333
	1	1	0.666667	0.666667	0.333333	0.333333	0	0.333333	0.666667	0.666667	0.333333	0.333333	0.666667	0.666667	0.333333	0.333333	0.333333	0.666667	0.333333	0.333333	0
	1	1	1	1	1	1	1	1	1	1	1	1	1	1	1	1	0.666667	0.333333	0.333333	0.666667	0.666667
	0.666667	0.666667	0.666667	1	1	1	1	1	0.666667	0.666667	0.666667	1	1	0.666667	0.666667	0.666667	1	0.666667	0.333333	0	0.333333
	0.333333	0.666667	0.666667	1	0.666667	0.333333	0.333333	0.333333	0.333333	0	0.333333	0.666667	0.666667	0.333333	0.333333	0.333333	0.666667	0.333333	0.666667	0.666667	1
	1	1	1	1	1	1	1	1	1	1	1	0.666667	0.333333	0.333333	0.333333	0.666667	0.666667	0.666667	0.333333	0	0.333333
	0.666667	0.666667	0.333333	0.666667	0.333333	0.666667	0.666667	0.666667	0.333333	0.333333	0.333333	0.333333	0	0	0	0	0	0	0	0	0
	0.666667	0.333333	0.666667	0.666667	0.666667	0.666667	0.666667	1	1	0.666667	0.666667	0.666667	1	1	1	1	1	0.666667	0.666667	0.333333	0.333333
	1	1	1	1	1	1	1	1	1	1	1	1	0.666667	0.333333	0.333333	0.333333	0.666667	0.333333	0.333333	0.333333	0.333333
	0.666667	1	1	0.666667	0.666667	0.333333	0.666667	0.333333	0.333333	0	0.333333	0.333333	0.333333	0.333333	0.333333	0.333333	0.333333	0.666667	0.666667	0.333333	0.333333
	1	0.666667	0.666667	0.666667	1	1	0.666667	0.333333	0	0	0	0.333333	0.333333	0.666667	0.333333	0.333333	0	0	0	0	0
	0.666667	0.666667	1	0.666667	0.666667	0.666667	1	0.666667	0.666667	0.666667	1	1	1	1	0.666667	0.666667	0.333333	0.666667	0.333333	0.333333	0.333333
	0.333333	0.333333	0.666667	1	0.666667	0.666667	0.333333	0.666667	0.333333	0.333333	0.333333	0.333333	0.333333	0.333333	0.333333	0.333333	0	0	0.333333	0.333333	0.333333
	1	1	1	1	1	1	1	1	1	1	1	1	1	1	1	0.666667	0.666667	0.666667	0.666667	0.333333	0
	0	0.333333	0.666667	1	1	1	1	0.666667	0.333333	0	0.333333	0.666667	1	0.666667	0.333333	0	0	0	0	0	0
	1	1	1	1	0.666667	0.333333	0.333333	0.666667	0.666667	0.666667	0.666667	1	1	1	1	1	1	0.666667	0.333333	0	0.333333
	1	1	1	1	1	1	1	1	1	1	1	1	1	1	1	1	1	1	1	1	1
	0.666667	0.333333	0	0.333333	0.666667	1	1	0.666667	0.666667	0.333333	0.666667	0.666667	1	0.666667	0.666667	0.333333	0.333333	0	0.333333	0.666667	1
	1	1	0.666667	0.333333	0.333333	0.666667	0.666667	0.333333	0.333333	0.666667	1	0.666667	0.666667	0.666667	0.666667	0.666667	0.666667	0.666667	0.333333	0.333333	0.333333
	0.666667	0.333333	0.333333	0.666667	1	0.666667	0.666667	0.666667	0.666667	0.666667	0.666667	1	1	1	0.666667	0.333333	0.333333	0.333333	0.333333	0	0
	0.666667	0.666667	0.666667	1	1	1	1	1	1	1	1	1	1	1	0.666667	0.333333	0.333333	0.666667	0.666667	0.666667	0.333333
	1	1	1	1	1	1	0.666667	0.666667	0.666667	0.666667	0.666667	0.333333	0.666667	0.333333	0.666667	0.666667	1	1	0.666667	0.333333	0.333333
	1	1	1	1	1	1	0.666667	0.666667	0.666667	0.666667	0.666667	0.666667	1	0.666667	0.666667	0.333333	0.666667	0.333333	0.333333	0	0
	1	1	1	1	1	0.666667	0.666667	0.666667	1	0.666667	0.333333	0.333333	0.666667	1	1	1	0.666667	0.666667	0.666667	1	0.666667
	0.333333	0.333333	0	0.333333	0.666667	1	0.666667	0.666667	0.666667	1	1	1	0.666667	0.666667	0.333333	0.333333	0	0	0	0	0
	1	1	1	1	1	1	1	1	1	1	0.666667	0.666667	0.333333	0.333333	0.333333	0.333333	0.333333	0.333333	0.333333	0.666667	0.333333
	0.333333	0.666667	0.666667	1	1	1	1	0.666667	0.333333	0.333333	0.666667	1	0.666667	0.666667	0.333333	0.333333	0.333333	0.333333	0.333333	0.333333	0.333333
	1	1	1	1	1	1	1	1	1	1	1	1	1	1	1	1	1	1	1	0.666667	0.666667
	0.666667	0.666667	0.333333	0.666667	0.666667	0.666667	0.666667	0.666667	1	1	1	1	1	1	0.666667	0.666667	0.333333	0.666667	0.333333	0.666667	0.333333
	1	1	1	1	1	1	1	1	1	1	1	1	0.666667	0.666667	0.666667	1	0.666667	0.666667	0.666667	1	0.666667
	1	1	0.666667	0.666667	0.666667	1	1	1	1	1	1	1	1	1	0.666667	0.333333	0	0	0	0	0
	0.666667	0.333333	0.333333	0.333333	0.333333	0.333333	0.666667	0.666667	0.666667	0.333333	0.666667	0.333333	0.333333	0	0.333333	0.666667	0.666667	0.333333	0	0.333333	0.666667
	0.666667	0.666667	0.333333	0.666667	0.333333	0.666667	0.333333	0.666667	0.666667	1	0.666667	0.666667	0.666667	0.666667	0.333333	0.333333	0.333333	0.333333	0	0.333333	0.333333
	1	1	1	1	1	1	1	1	0.666667	0.333333	0.333333	0.666667	1	1	1	0.666667	0.666667	0.666667	0.666667	0.666667	0.333333
	0.333333	0.666667	0.666667	0.333333	0.333333	0.333333	0.333333	0.333333	0.333333	0.666667	0.666667	1	1	0.666667	0.333333	0.333333	0.333333	0.333333	0	0	0
	1	1	1	1	1	1	1	1	1	1	1	1	1	1	0.666667	0.333333	0.333333	0.333333	0.333333	0.333333	0.666667
	0.666667	0.666667	1	1	1	1	1	1	1	1	1	1	1	1	1	1	1	0.666667	0.666667	0.666667	1
	1	1	1	1	1	0.666667	0.666667	0.666667	0.666667	0.333333	0.333333	0.333333	0.666667	0.333333	0.666667	0.333333	0.666667	0.333333	0.666667	0.333333	0.666667
	0.666667	1	0.666667	0.666667	0.333333	0.666667	0.666667	1	1	1	1	1	1	0.666667	0.666667	0.333333	0.333333	0	0.333333	0.333333	0.333333
	0.666667	0.333333	0.666667	0.666667	0.666667	0.666667	0.333333	0.666667	0.666667	1	1	1	0.666667	0.666667	0.333333	0.666667	0.333333	0.333333	0.333333	0.666667	0.666667
	0.666667	0.666667	0.666667	0.666667	1	1	1	1	1	1	1	1	1	1	1	1	0.666667	0.666667	0.666667	0.666667	0.333333
	0.666667	0.666667	0.666667	0.333333	0.666667	0.333333	0.666667	0.333333	0.666667	0.666667	0.666667	0.666667	0.333333	0.666667	0.666667	0.666667	0.666667	0.333333	0.333333	0.333333	0.333333
	0.666667	0.666667	1	1	1	1	1	0.666667	0.666667	0.333333	0.666667	0.666667	0.666667	0.666667	0.333333	0.666667	0.666667	0.666667	0.666667	0.333333	0.333333
	0.666667	0.666667	0.666667	1	0.666667	0.666667	0.666667	1	1	1	1	1	0.666667	0.666667	0.333333	0.333333	0.333333	0.666667	0.666667	0.666667	0.333333
	0.666667	0.666667	0.333333	0.333333	0.666667	1	1	1	1	1	1	1	1	0.666667	0.666667	0.666667	1	1	0.666667	0.666667	0.666667
	1	1	1	1	1	1	1	0.666667	0.666667	0.666667	1	1	1	0.666667	0.666667	0.666667	1	1	0.666667	0.333333	0
	0.333333	0.333333	0.666667	0.333333	0.666667	0.666667	1	1	0.666667	0.666667	0.666667	1	1	1	0.666667	0.333333	0.333333	0.333333	0.666667	0.666667	0.666667
	1	1	0.666667	0.333333	0.333333	0.666667	1	1	0.666667	0.666667	0.666667	1	0.666667	0.666667	0.666667	0.666667	0.666667	0.333333	0.666667	0.666667	1
	1	1	1	1	1	1	1	0.666667	0.333333	0	0	0.333333	0.666667	1	0.666667	0.333333	0	0	0	0	0
	0.666667	0.333333	0	0.333333	0.666667	1	1	1	1	1	1	1	1	1	0.666667	0.333333	0.333333	0.666667	0.666667	0.666667	0.666667
	1	1	1	1	1	1	1	1	1	1	1	1	1	1	0.666667	0.333333	0	0.333333	0.333333	0.666667	0.333333
	1	0.666667	0.666667	0.333333	0.666667	0.666667	0.666667	0.666667	0.666667	0.666667	0.666667	0.666667	0.666667	0.666667	0.666667	1	0.666667	0.666667	0.666667	1	1
	0.666667	0.666667	0.333333	0.666667	0.666667	0.666667	0.333333	0	0	0.333333	0.333333	0.666667	0.333333	0.333333	0	0	0	0	0	0	0
	0.666667	0.666667	0.333333	0.333333	0.666667	1	1	1	1	0.666667	0.666667	0.666667	1	1	0.666667	0.666667	0.666667	0.666667	0.333333	0.333333	0.333333
	0.666667	0.666667	0.666667	0.666667	0.666667	1	0.666667	0.666667	0.666667	1	0.666667	0.333333	0	0	0.333333	0.333333	0.666667	0.333333	0.333333	0.333333	0.333333
	1	0.666667	0.666667	0.666667	1	1	1	1	1	1	1	1	1	1	1	1	1	1	1	1	1
	0.666667	0.666667	0.333333	0.666667	0.666667	1	0.666667	0.666667	0.333333	0.666667	0.333333	0.333333	0.333333	0.666667	0.666667	0.333333	0	0	0	0.333333	0.666667
	1	1	1	1	1	1	1	1	1	1	1	0.666667	0.666667	0.666667	0.666667	0.666667	0.666667	1	1	1	0.666667
	0.333333	0.666667	0.666667	0.333333	0.333333	0.666667	0.666667	0.666667	0.333333	0.666667	0.333333	0.666667	0.333333	0.666667	0.333333	0.333333	0	0	0.333333	0.666667	0.666667
	0.666667	1	1	0.666667	0.333333	0.333333	0.333333	0.666667	0.333333	0.666667	0.333333	0.666667	0.333333	0.666667	0.333333	0.333333	0	0	0.333333	0.333333	0.666667
	0.666667	1	0.666667	0.666667	0.666667	1	1	0.666667	0.666667	0.666667	1	1	0.666667	0.333333	0.333333	0.333333	0.333333	0	0	0	0
	1	1	1	1	1	0.666667	0.666667	0.333333	0.666667	0.666667	1	0.666667	0.666667	0.333333	0.666667	0.666667	0.666667	0.333333	0.333333	0.333333	0.666667
	0.666667	0.666667	1	0.666667	0.666667	0.666667	1	1	1	1	1	1	1	1	1	0.666667	0.333333	0	0	0.333333	0.666667
	0.666667	0.333333	0.333333	0	0.333333	0.666667	0.666667	0.666667	0.666667	1	1	1	1	0.666667	0.666667	0.666667	0.666667	0.666667	0.333333	0.666667	0.333333
	1	1	1	1	1	1	1	1	1	1	1	1	1	1	1	1	0.666667	0.333333	0.333333	0.333333	0.333333
	0.666667	0.666667	0.666667	0.666667	0.666667	1	1	1	0.666667	0.666667	0.333333	0.666667	0.333333	0.666667	0.666667	0.666667	0.333333	0	0.333333	0.333333	0.333333
	0.666667	0.666667	0.666667	1	0.666667	0.666667	0.666667	0.666667	0.333333	0	0.333333	0.666667	0.666667	0.333333	0.333333	0.333333	0.666667	0.333333	0.333333	0.333333	0.333333
	1	1	0.666667	0.666667	0.666667	0.666667	0.333333	0.333333	0.333333	0.666667	0.333333	0.333333	0.333333	0.333333	0.666667	0.333333	0.333333	0	0	0	0.333333
	1	1	0.666667	0.333333	0.333333	0.333333	0.666667	0.666667	1	0.666667	0.666667	0.333333	0.333333	0	0	0	0	0	0	0.333333	0.333333
	0.666667	0.666667	1	1	1	1	1	1	1	1	1	1	0.666667	0.666667	0.333333	0.333333	0.333333	0.666667	0.666667	0.666667	0.333333
	0.333333	0.333333	0.666667	0.333333	0.666667	0.666667	0.666667	0.666667	0.666667	0.666667	0.666667	0.666667	0.666667	0.333333	0.333333	0.333333	0.666667	0.333333	0.333333	0	0.333333
	0.666667	1	1	0.666667	0.333333	0.333333	0.666667	0.666667	0.666667	0.666667	0.666667	0.666667	0.333333	0.666667	0.333333	0.666667	0.333333	0.666667	0.666667	0.666667	0.333333
	1	1	1	1	1	1	1	0.666667	0.666667	0.666667	1	0.666667	0.666667	0.333333	0.333333	0.333333	0.333333	0.333333	0	0	0.333333
	0.333333	0.666667	1	1	1	0.666667	0.666667	0.666667	1	1	0.666667	0.666667	0.666667	1	0.666667	0.666667	0.666667	1	0.666667	0.666667	0.333333
	1	1	1	1	1	1	1	1	0.666667	0.666667	0.666667	0.666667	0.333333	0	0	0	0.333333	0.333333	0.333333	0.333333	0.333333
	0.666667	1	1	0.666667	0.666667	0.666667	1	1	1	1	1	1	1	0.666667	0.666667	0.333333	0.666667	0.333333	0.666667	0.333333	0.666667
	1	1	1	0.666667	0.666667	0.666667	0.666667	0.666667	0.333333	0.666667	0.666667	1	0.666667	0.666667	0.333333	0.666667	0.333333	0.666667	0.666667	0.666667	0.666667
	1	1	1	0.666667	0.666667	0.666667	1	1	1	1	1	1	1	0.666667	0.666667	0.666667	0.666667	0.333333	0	0	0.333333
	0.666667	0.666667	0.666667	0.666667	1	1	1	1	1	1	1	1	1	1	1	1	1	1	0.666667	0.666667	0.333333
	1	1	0.666667	0.666667	0.333333	0.666667	0.333333	0.666667	0.333333	0.666667	0.333333	0.666667	0.333333	0.666667	0.666667	1	0.666667	0.666667	0.333333	0.333333	0
	0.666667	0.333333	0.666667	0.333333	0.666667	0.333333	0.666667	0.333333	0.666667	0.333333	0.666667	0.666667	0.666667	0.666667	0.666667	1	1	0.666667	0.333333	0.333333	0.666667
	1	1	1	1	1	1	1	1	0.666667	0.333333	0.333333	0.666667	0.666667	0.666667	0.333333	0.666667	0.666667	0.666667	0.666667	0.333333	0.333333
	1	1	1	1	1	1	1	1	1	1	1	1	1	1	1	1	1	0.666667	0.666667	0.333333	0.333333
	0.666667	0.666667	0.666667	1	1	1	1	1	1	1	1	0.666667	0.666667	0.333333	0.666667	0.666667	1	1	0.666667	0.333333	0
	0.666667	0.666667	0.666667	1	1	1	1	1	1	1	1	0.666667	0.666667	0.333333	0.666667	0.333333	0.333333	0.333333	0.666667	0.666667	0.666667
	0.666667	1	1	1	0.666667	0.333333	0.333333	0.666667	1	1	1	1	1	1	1	0.666667	0.666667	0.666667	1	1	0.666667
	0.333333	0.666667	0.333333	0.666667	0.333333	0.333333	0.333333	0.666667	0.666667	0.333333	0	0	0	0	0.333333	0.666667	0.666667	0.333333	0	0	0
	1	1	1	1	1	1	1	1	1	1	1	1	1	1	1	1	1	1	1	0.666667	0.666667
	1	0.666667	0.666667	0.666667	1	0.666667	0.333333	0.333333	0.666667	0.666667	0.666667	0.333333	0.666667	0.666667	1	0.666667	0.333333	0.333333	0.333333	0.333333	0
	1	1	0.666667	0.666667	0.666667	1	1	1	1	1	1	0.666667	0.666667	0.666667	0.666667	0.666667	0.333333	0.333333	0	0	0.333333
	1	1	1	1	1	1	1	1	0.666667	0.333333	0.333333	0.333333	0.333333	0	0	0	0	0	0	0	0
	0.666667	1	0.666667	0.666667	0.666667	1	1	1	1	1	1	1	1	1	0.666667	0.666667	0.333333	0.333333	0.333333	0.666667	1
	0.666667	1	1	1	1	1	0.666667	0.333333	0.333333	0.666667	0.666667	0.333333	0	0	0	0	0	0	0	0	0
	0	0.333333	0.666667	1	0.666667	0.333333	0	0.333333	0.333333	0.333333	0	0.333333	0.666667	1	0.666667	0.333333	0	0	0	0.333333	0.666667
	0.666667	0.333333	0	0	0.333333	0.666667	1	1	1	1	1	1	1	1	1	1	1	0.666667	0.333333	0.333333	0.333333
	1	1	1	1	0.666667	0.333333	0.333333	0.666667	1	0.666667	0.666667	0.666667	0.666667	0.333333	0	0	0.333333	0.333333	0.666667	0.333333	0.333333
	0.333333	0.333333	0.666667	1	1	0.666667	0.333333	0	0	0.333333	0.666667	0.666667	0.333333	0	0	0	0.333333	0.666667	1	1	1
	1	1	1	1	1	1	1	1	1	1	0.666667	0.666667	0.333333	0.333333	0	0	0.333333	0.666667	0.666667	0.666667	0.333333
	0.333333	0.666667	0.333333	0.666667	0.666667	1	0.666667	0.666667	0.666667	1	1	1	1	1	0.666667	0.333333	0.333333	0.333333	0.333333	0.333333	0.333333
	0	0	0	0	0	0.333333	0.666667	0.666667	0.666667	0.666667	0.666667	0.666667	0.666667	1	1	0.666667	0.666667	0.666667	0.666667	0.333333	0
	1	1	1	1	0.666667	0.333333	0.333333	0.666667	0.666667	0.666667	0.333333	0.666667	0.666667	0.666667	0.666667	0.333333	0.333333	0.333333	0.333333	0.333333	0
	0.666667	0.333333	0.666667	0.333333	0.666667	0.333333	0.333333	0.333333	0.666667	1	1	1	1	0.666667	0.333333	0	0.333333	0.666667	0.666667	0.333333	0.333333
	1	1	1	1	1	1	1	1	1	1	1	1	1	1	1	1	1	0.666667	0.666667	0.333333	0.333333
	1	1	1	1	1	1	1	1	0.666667	0.666667	0.666667	0.666667	0.666667	0.666667	0.666667	0.333333	0.333333	0.333333	0.333333	0	0.333333
	1	1	1	1	1	1	1	0.666667	0.666667	0.333333	0.666667	0.333333	0.666667	0.333333	0.333333	0	0.333333	0.666667	0.666667	0.333333	0.333333
	0.666667	0.333333	0	0.333333	0.333333	0.666667	0.666667	0.666667	0.666667	0.333333	0.666667	0.333333	0.333333	0	0	0	0	0	0	0	0
	1	0.666667	0.666667	0.666667	1	1	1	1	1	1	1	0.666667	0.333333	0.333333	0.333333	0.666667	0.333333	0.333333	0.333333	0.666667	0.666667
	0.666667	0.666667	0.666667	1	1	0.666667	0.666667	0.666667	1	1	1	1	1	1	1	0.666667	0.666667	0.666667	0.666667	0.666667	0.333333
	1	0.666667	0.333333	0.333333	0.333333	0.666667	0.333333	0.333333	0.333333	0.666667	1	1	1	1	0.666667	0.666667	0.333333	0.333333	0	0	0
	0.666667	0.666667	0.666667	1	1	1	1	1	1	1	1	1	1	0.666667	0.666667	0.666667	0.666667	0.333333	0.333333	0.666667	0.666667
	0.333333	0.333333	0.666667	0.666667	0.333333	0	0	0	0	0	0	0.333333	0.333333	0.333333	0	0	0.333333	0.333333	0.666667	0.333333	0.333333
	1	1	1	1	1	1	1	0.666667	0.666667	0.666667	1	0.666667	0.666667	0.666667	0.666667	0.666667	0.666667	1	1	1	0.666667
	1	1	0.666667	0.333333	0.333333	0.666667	0.666667	0.333333	0.333333	0.666667	1	0.666667	0.333333	0	0.333333	0.333333	0.666667	0.333333	0.333333	0	0.333333
	1	1	1	1	1	1	1	1	1	1	1	1	1	1	0.666667	0.333333	0	0	0	0	0
	1	1	1	1	1	1	1	1	1	1	1	1	0.666667	0.333333	0	0	0.333333	0.666667	1	1	1
	1	1	1	1	1	1	1	1	1	1	1	1	1	1	0.666667	0.333333	0	0	0	0	0
	1	1	1	1	1	1	1	1	1	1	1	1	1	1	1	1	1	0.666667	0.333333	0	0
	1	1	1	1	1	1	1	1	1	1	1	1	1	1	1	1	1	0.666667	0.666667	0.333333	0.333333
	1	1	1	1	1	1	1	1	1	1	1	1	1	1	0.666667	0.333333	0	0	0	0	0
	1	1	1	1	1	1	1	1	1	1	0.666667	0.666667	0.666667	1	1	1	1	0.666667	0.666667	0.666667	1
	0.333333	0.333333	0.666667	1	1	1	1	1	1	1	1	1	1	1	1	1	1	1	0.666667	0.666667	0.333333
	1	1	1	1	1	1	1	1	1	1	1	1	1	1	1	1	1	1	1	1	1
	0.666667	1	1	1	0.666667	0.333333	0	0	0	0.333333	0.666667	0.666667	0.333333	0	0	0	0	0	0	0	0
	1	1	1	1	1	1	0.666667	0.666667	0.666667	1	0.666667	0.333333	0	0	0	0	0	0.333333	0.666667	1	1
	0.666667	0.666667	0.666667	1	1	1	0.666667	0.666667	0.666667	1	1	1	1	1	1	1	0.666667	0.333333	0.333333	0.666667	1
	0.333333	0	0.333333	0.333333	0.333333	0	0.333333	0.666667	1	1	1	0.666667	0.333333	0	0	0	0	0	0	0	0
	1	1	1	1	1	1	1	1	1	1	1	1	1	1	1	1	1	0.666667	0.666667	0.666667	0.666667
	1	1	1	1	0.666667	0.333333	0.333333	0.666667	1	0.666667	0.666667	0.666667	1	0.666667	0.666667	0.666667	1	1	1	1	0.666667
	0.333333	0	0	0	0	0.333333	0.666667	0.666667	0.333333	0	0	0	0.333333	0.666667	0.666667	0.333333	0	0	0	0	0
	0.333333	0.666667	1	1	0.666667	0.666667	0.666667	1	1	0.666667	0.333333	0	0	0	0	0	0	0	0	0	0
	0.666667	0.666667	0.666667	0.333333	0	0.333333	0.666667	0.666667	0.666667	0.333333	0.333333	0	0	0.333333	0.666667	1	1	1	1	1	1
	1	1	1	1	1	1	1	1	0.666667	0.333333	0	0	0	0	0	0	0	0	0	0	0
	1	0.666667	0.666667	0.666667	1	1	1	1	1	1	1	1	1	1	1	1	1	1	1	1	1
	1	1	1	1	1	1	1	1	1	1	1	1	1	1	1	1	1	1	1	1	1
	1	0.666667	0.666667	0.666667	1	1	1	1	1	1	1	1	1	1	1	0.666667	0.333333	0	0	0	0
	1	1	1	1	1	1	1	1	1	1	1	0.666667	0.666667	0.666667	1	1	1	1	1	1	1
	1	1	1	1	1	1	1	1	1	1	1	1	1	1	0.666667	0.333333	0	0	0	0	0
	0.333333	0.666667	1	0.666667	0.333333	0	0.333333	0.333333	0.333333	0	0.333333	0.333333	0.666667	0.333333	0.333333	0.333333	0.333333	0.666667	0.666667	0.666667	0.333333
	1	1	1	1	1	1	1	1	1	1	1	1	1	1	1	1	1	1	1	0.666667	0.333333
	1	1	1	1	1	0.666667	0.333333	0	0.333333	0.666667	1	1	1	1	1	0.666667	0.666667	0.666667	0.666667	0.666667	0.666667
	0	0	0	0	0	0	0	0.333333	0.666667	1	0.666667	0.333333	0	0	0	0	0.333333	0.666667	0.666667	0.333333	0
	0.666667	1	1	1	1	1	1	1	1	1	1	1	1	1	1	1	1	1	1	1	1
	1	1	1	0.666667	0.333333	0.333333	0.333333	0.666667	0.666667	1	0.666667	0.333333	0	0	0	0	0.333333	0.666667	1	1	1
	1	1	1	1	1	1	1	1	1	1	1	1	1	1	1	0.666667	0.333333	0	0.333333	0.333333	0.333333
	1	1	1	0.666667	0.333333	0.333333	0.666667	1	1	1	1	1	1	0.666667	0.666667	0.666667	1	1	1	1	0.666667
	0	0	0.333333	0.666667	0.666667	0.666667	0.666667	0.666667	0.333333	0.333333	0.666667	1	1	1	1	1	1	1	0.666667	0.333333	0
	0	0	0	0	0	0.333333	0.666667	1	1	1	1	1	1	1	0.666667	0.333333	0	0	0	0	0
	0	0	0.333333	0.666667	0.666667	0.333333	0.333333	0.666667	1	1	1	1	1	1	1	1	1	1	1	1	1
	0.666667	1	1	1	1	1	1	1	1	1	1	1	1	0.666667	0.333333	0	0	0	0	0	0
	1	1	1	1	1	1	1	0.666667	0.333333	0	0	0	0	0	0	0	0.333333	0.666667	1	1	1
	1	1	1	1	1	1	1	0.666667	0.333333	0	0	0	0	0.333333	0.666667	1	1	1	1	1	1
	0.666667	1	1	1	1	1	1	0.666667	0.333333	0	0.333333	0.666667	0.666667	0.666667	0.666667	0.666667	0.666667	0.666667	0.666667	0.333333	0
	1	0.666667	0.333333	0	0	0	0	0	0.333333	0.333333	0.666667	0.666667	1	0.666667	0.333333	0	0	0	0	0	0
	0.666667	0.666667	1	1	1	0.666667	0.333333	0	0	0.333333	0.666667	1	0.666667	0.333333	0	0	0	0.333333	0.666667	0.666667	0.333333
	1	1	1	1	1	1	0.666667	0.666667	0.666667	1	1	1	1	0.666667	0.666667	0.333333	0.666667	0.333333	0.333333	0	0.333333
	1	1	1	1	1	1	1	1	1	1	1	1	1	1	1	1	0.666667	0.666667	0.666667	1	1
	0.333333	0.666667	1	0.666667	0.666667	0.666667	1	1	1	1	1	1	1	1	1	1	1	1	1	1	1
	0.333333	0.333333	0.333333	0.666667	1	1	0.666667	0.333333	0	0	0.333333	0.333333	0.333333	0	0	0	0	0	0	0	0.333333
	1	1	1	1	1	1	1	1	1	1	1	1	1	1	1	1	1	0.666667	0.333333	0.333333	0.666667
	0	0	0.333333	0.666667	1	1	1	1	1	1	1	0.666667	0.666667	0.666667	0.666667	0.333333	0.333333	0.666667	0.666667	0.333333	0
	0.666667	1	1	0.666667	0.333333	0	0.333333	0.666667	1	1	1	1	1	1	1	0.666667	0.666667	0.666667	1	0.666667	0.666667
	1	1	1	1	1	1	1	1	1	1	1	1	1	1	0.666667	0.333333	0	0	0.333333	0.333333	0.666667
	1	1	1	1	1	0.666667	0.333333	0.333333	0.333333	0.333333	0	0.333333	0.666667	1	1	0.666667	0.333333	0	0	0	0
	1	0.666667	0.666667	0.666667	1	0.666667	0.666667	0.333333	0.666667	0.666667	1	1	1	1	1	1	1	1	1	0.666667	0.666667
	0	0.333333	0.333333	0.666667	0.333333	0.333333	0	0.333333	0.333333	0.666667	0.666667	1	0.666667	0.333333	0.333333	0.666667	1	0.666667	0.333333	0	0
	1	1	1	1	1	1	1	1	1	1	1	0.666667	0.666667	0.333333	0.666667	0.333333	0.333333	0	0.333333	0.666667	1
	1	0.666667	0.666667	0.666667	0.666667	0.666667	0.333333	0.666667	0.666667	1	1	1	1	1	1	1	1	1	1	1	0.666667
	0.333333	0.666667	1	1	1	1	0.666667	0.666667	0.333333	0.666667	0.666667	1	1	1	1	0.666667	0.666667	0.333333	0.666667	0.666667	1
	1	0.666667	0.666667	0.666667	1	1	1	0.666667	0.666667	0.666667	0.666667	0.333333	0	0.333333	0.333333	0.333333	0.333333	0.666667	0.666667	0.333333	0.333333
	0	0.333333	0.666667	1	1	1	0.666667	0.666667	0.666667	1	1	1	1	1	1	1	1	1	1	0.666667	0.333333
	0.333333	0.333333	0	0.333333	0.666667	1	1	1	0.666667	0.666667	0.333333	0.666667	0.666667	0.666667	0.333333	0	0	0	0	0	0
	0.666667	1	1	1	0.666667	0.666667	0.666667	0.666667	0.666667	0.666667	1	1	1	0.666667	0.333333	0.333333	0.333333	0.333333	0	0.333333	0.666667
	1	1	1	1	1	1	1	1	1	1	1	1	1	1	0.666667	0.666667	0.666667	1	1	1	1
	0	0.333333	0.333333	0.333333	0	0	0	0	0	0	0	0	0	0	0	0	0	0	0	0	0
	1	1	1	1	1	1	1	1	1	1	1	1	1	1	1	1	0.666667	0.666667	0.666667	1	1
	0.333333	0.333333	0	0	0	0	0.333333	0.666667	1	1	1	0.666667	0.666667	0.333333	0.333333	0	0	0	0	0	0.333333
	1	1	1	1	1	1	1	1	1	1	0.666667	0.666667	0.666667	1	1	1	1	1	1	1	1
	1	1	1	1	1	1	1	1	1	1	1	1	1	1	1	1	0.666667	0.333333	0	0	0.333333
	0	0	0.333333	0.333333	0.333333	0	0.333333	0.333333	0.333333	0	0	0.333333	0.333333	0.666667	0.333333	0.666667	0.333333	0.333333	0	0	0
	1	1	1	1	1	1	1	1	1	1	1	1	1	1	0.666667	0.666667	0.333333	0.666667	0.333333	0.666667	0.666667
	1	0.666667	0.333333	0.333333	0.666667	1	1	1	0.666667	0.666667	0.666667	0.666667	0.666667	0.333333	0.333333	0	0.333333	0.666667	1	0.666667	0.333333
	1	1	1	1	1	1	0.666667	0.333333	0.333333	0.666667	0.666667	0.333333	0.333333	0.333333	0.333333	0	0.333333	0.666667	0.666667	0.666667	0.666667
	0	0	0	0	0.333333	0.333333	0.666667	0.666667	1	1	1	1	1	1	0.666667	0.333333	0	0	0	0	0
	0.666667	1	1	1	1	1	1	1	0.666667	0.333333	0.333333	0.666667	1	1	1	1	0.666667	0.333333	0	0.333333	0.666667
	1	1	1	1	1	1	1	1	1	1	1	0.666667	0.666667	0.333333	0.333333	0	0	0	0	0	0
	1	1	1	1	0.666667	0.666667	0.666667	1	1	1	0.666667	0.666667	0.666667	1	1	0.666667	0.666667	0.666667	1	1	1
	0	0.333333	0.666667	1	1	0.666667	0.666667	0.666667	1	1	0.666667	0.666667	0.333333	0.666667	0.333333	0.666667	0.333333	0.333333	0	0.333333	0.333333
	0.666667	0.666667	1	1	1	1	1	1	1	1	1	1	1	1	1	0.666667	0.666667	0.666667	1	1	1
	1	1	1	1	1	1	0.666667	0.333333	0.333333	0.666667	1	1	0.666667	0.333333	0	0	0	0	0	0	0
	1	1	0.666667	0.666667	0.666667	1	1	1	1	1	1	1	1	1	1	1	1	0.666667	0.666667	0.333333	0.333333
	0.666667	0.666667	1	1	1	1	1	1	0.666667	0.666667	0.666667	1	1	0.666667	0.333333	0.333333	0.666667	0.666667	0.333333	0	0.333333
	1	0.666667	0.666667	0.666667	1	1	1	1	1	1	1	1	1	1	1	1	1	1	1	1	1
	1	1	0.666667	0.333333	0	0	0	0.333333	0.666667	0.666667	0.333333	0	0	0	0	0	0	0	0	0	0
	1	1	1	1	1	1	1	0.666667	0.333333	0	0	0.333333	0.666667	1	0.666667	0.666667	0.666667	0.666667	0.666667	0.666667	0.666667
	1	1	1	0.666667	0.666667	0.666667	1	1	1	1	1	1	0.666667	0.666667	0.666667	0.666667	0.333333	0	0	0	0
	1	1	1	1	1	1	1	1	1	1	1	0.666667	0.666667	0.333333	0.666667	0.666667	0.666667	0.666667	0.333333	0.666667	0.666667
	1	1	1	1	1	1	1	1	0.666667	0.666667	0.666667	1	1	1	0.666667	0.666667	0.333333	0.666667	0.666667	1	1
	0.666667	0.666667	0.333333	0.666667	0.333333	0.666667	0.666667	1	1	0.666667	0.333333	0	0	0	0.333333	0.333333	0.333333	0	0	0	0
	1	1	1	1	1	1	1	1	1	1	0.666667	0.666667	0.666667	1	1	0.666667	0.666667	0.666667	0.666667	0.666667	0.666667
	0.666667	0.666667	0.666667	0.666667	0.666667	0.666667	0.333333	0	0	0	0	0	0	0	0	0	0	0	0	0	0
	1	1	1	1	1	1	1	1	0.666667	0.333333	0.333333	0.666667	1	1	1	1	0.666667	0.333333	0	0	0
	0.333333	0.333333	0.333333	0.333333	0	0	0	0.333333	0.666667	1	1	0.666667	0.333333	0	0	0	0.333333	0.333333	0.333333	0	0.333333
	1	1	0.666667	0.333333	0.333333	0.333333	0.333333	0.333333	0.666667	1	1	1	1	0.666667	0.333333	0.333333	0.666667	1	0.666667	0.333333	0
	0.666667	0.666667	0.333333	0.666667	0.666667	1	1	1	0.666667	0.666667	0.666667	1	1	1	1	1	1	1	1	0.666667	0.666667
	1	1	0.666667	0.333333	0.333333	0.333333	0.666667	0.666667	1	1	0.666667	0.333333	0.333333	0.333333	0.666667	0.666667	0.666667	0.333333	0.333333	0.666667	0.666667
	0.666667	0.666667	1	1	0.666667	0.666667	0.666667	1	0.666667	0.333333	0	0	0	0	0	0	0	0	0	0	0
	1	0.666667	0.666667	0.666667	0.666667	0.666667	0.666667	1	1	1	1	1	1	0.666667	0.333333	0.333333	0.666667	1	1	1	1
	0.333333	0	0	0.333333	0.666667	0.666667	0.333333	0.333333	0.666667	0.666667	0.333333	0	0	0	0	0	0	0	0	0	0
	1	1	1	1	1	1	1	0.666667	0.666667	0.666667	1	1	1	0.666667	0.666667	0.666667	1	1	0.666667	0.333333	0
	0.333333	0.333333	0.333333	0	0	0	0	0	0.333333	0.666667	0.666667	0.333333	0	0	0	0	0	0	0	0	0
	1	1	1	0.666667	0.333333	0.333333	0.666667	1	1	1	1	1	1	1	0.666667	0.666667	0.333333	0.666667	0.333333	0.666667	0.333333
	1	1	1	1	1	1	1	1	1	1	1	1	0.666667	0.333333	0	0	0	0	0	0.333333	0.333333
	0.333333	0.333333	0.333333	0.666667	0.666667	1	1	1	1	0.666667	0.666667	0.666667	1	1	1	0.666667	0.666667	0.333333	0.666667	0.666667	1
	0.333333	0.333333	0.333333	0	0	0	0	0	0	0	0	0	0	0.333333	0.333333	0.333333	0	0.333333	0.333333	0.333333	0
	1	1	1	1	0.666667	0.666667	0.666667	1	1	0.666667	0.333333	0.333333	0.333333	0.666667	0.333333	0.666667	0.666667	1	1	1	1
	1	1	1	1	1	1	1	0.666667	0.333333	0.333333	0.666667	1	0.666667	0.333333	0.333333	0.333333	0.333333	0.333333	0.666667	0.666667	0.333333
	1	1	1	1	1	0.666667	0.666667	0.333333	0.666667	0.666667	1	1	1	1	1	1	0.666667	0.333333	0	0.333333	0.333333
	1	1	1	1	1	1	1	1	1	1	1	0.666667	0.333333	0.333333	0.333333	0.666667	0.333333	0.333333	0.333333	0.333333	0.333333
	0.333333	0.666667	0.666667	1	1	1	1	0.666667	0.666667	0.666667	1	1	0.666667	0.666667	0.333333	0.666667	0.333333	0.666667	0.666667	1	1
	1	1	0.666667	0.666667	0.666667	0.666667	0.666667	0.333333	0.333333	0	0.333333	0.333333	0.333333	0	0.333333	0.333333	0.666667	0.333333	0.333333	0	0
	0.666667	0.666667	0.666667	0.666667	0.666667	0.666667	1	0.666667	0.666667	0.666667	1	1	0.666667	0.666667	0.666667	1	0.666667	0.333333	0.333333	0.333333	0.333333
	0.666667	0.333333	0.333333	0.666667	1	0.666667	0.666667	0.333333	0.666667	0.333333	0.666667	0.666667	1	1	0.666667	0.333333	0	0	0	0.333333	0.333333
	0.666667	0.666667	0.666667	0.666667	0.333333	0.666667	0.666667	1	0.666667	0.333333	0	0.333333	0.666667	1	1	1	1	1	0.666667	0.666667	0.666667
	1	1	1	1	1	1	1	1	1	1	1	0.666667	0.333333	0	0	0	0	0	0	0	0.333333
	0.666667	0.666667	0.666667	0.666667	0.666667	1	1	1	1	1	0.666667	0.333333	0	0	0	0	0	0	0	0	0
	0.333333	0.333333	0.666667	0.666667	0.333333	0.333333	0.666667	1	1	0.666667	0.333333	0.333333	0.333333	0.333333	0	0	0	0.333333	0.333333	0.333333	0
	1	1	1	1	1	0.666667	0.666667	0.333333	0.666667	0.666667	1	1	0.666667	0.666667	0.333333	0.333333	0.333333	0.666667	1	1	1
	0	0.333333	0.666667	1	1	1	1	1	1	1	0.666667	0.333333	0.333333	0.333333	0.333333	0.333333	0.333333	0.333333	0	0	0.333333
	1	0.666667	0.666667	0.333333	0.666667	0.666667	1	0.666667	0.666667	0.333333	0.333333	0	0	0	0	0.333333	0.666667	0.666667	0.666667	0.666667	0.666667
	1	1	0.666667	0.666667	0.666667	0.666667	0.333333	0.333333	0.666667	1	0.666667	0.666667	0.333333	0.333333	0	0.333333	0.333333	0.666667	0.333333	0.666667	0.333333
	1	1	1	1	0.666667	0.666667	0.666667	1	1	1	1	1	1	1	1	0.666667	0.666667	0.333333	0.666667	0.666667	0.666667
	1	0.666667	0.333333	0.333333	0.666667	1	1	1	0.666667	0.666667	0.666667	1	1	0.666667	0.333333	0	0	0	0	0	0.333333
	0.666667	0.333333	0.333333	0.333333	0.333333	0.666667	0.666667	0.666667	0.666667	0.333333	0.666667	0.666667	1	1	1	1	0.666667	0.666667	0.666667	0.666667	0.333333
	0.666667	0.333333	0	0	0.333333	0.666667	1	1	0.666667	0.666667	0.333333	0.666667	0.666667	0.666667	0.666667	0.666667	0.666667	0.333333	0	0	0.333333
	1	0.666667	0.333333	0	0.333333	0.666667	1	0.666667	0.666667	0.666667	1	0.666667	0.666667	0.666667	1	1	1	1	1	1	0.666667
	0.666667	0.666667	0.666667	0.666667	1	1	1	1	0.666667	0.333333	0.333333	0.666667	1	0.666667	0.666667	0.666667	1	1	1	1	1
	1	0.666667	0.666667	0.333333	0.666667	0.666667	0.666667	0.666667	0.333333	0.666667	0.666667	1	1	0.666667	0.333333	0	0.333333	0.333333	0.333333	0	0
	0.333333	0.333333	0.333333	0.333333	0	0.333333	0.666667	1	0.666667	0.333333	0.333333	0.333333	0.333333	0.333333	0.666667	1	0.666667	0.333333	0	0	0
	0.666667	0.333333	0.666667	0.666667	1	0.666667	0.333333	0	0.333333	0.666667	1	0.666667	0.666667	0.333333	0.666667	0.666667	0.666667	0.666667	0.333333	0.333333	0
	0.666667	0.666667	0.666667	0.333333	0.333333	0.666667	1	1	0.666667	0.333333	0.333333	0.333333	0.333333	0.333333	0.333333	0.666667	0.333333	0.333333	0.333333	0.666667	0.666667
	0.333333	0.333333	0.666667	0.333333	0.666667	0.333333	0.666667	0.666667	1	0.666667	0.666667	0.666667	0.666667	0.666667	0.666667	0.666667	0.333333	0.333333	0.333333	0.333333	0.333333
	0.333333	0.333333	0.666667	0.666667	0.333333	0	0	0.333333	0.666667	1	1	1	0.666667	0.333333	0	0	0	0	0	0	0
	0.666667	1	1	1	1	1	1	1	1	1	1	1	1	1	1	0.666667	0.666667	0.333333	0.333333	0.333333	0.666667
	0.333333	0	0	0	0.333333	0.666667	1	1	1	1	1	1	0.666667	0.333333	0	0.333333	0.666667	1	0.666667	0.333333	0
	1	1	1	1	1	1	1	1	1	1	1	1	1	1	1	1	1	1	0.666667	0.666667	0.333333
	0.666667	0.666667	1	1	1	1	1	1	1	1	1	1	1	1	1	1	0.666667	0.666667	0.666667	0.666667	0.666667
	1	1	1	1	1	1	1	0.666667	0.333333	0	0.333333	0.333333	0.333333	0	0	0.333333	0.333333	0.333333	0	0	0
	1	1	0.666667	0.666667	0.666667	1	1	1	0.666667	0.333333	0	0	0.333333	0.333333	0.333333	0.333333	0.333333	0.333333	0	0	0
	0.333333	0.333333	0.333333	0	0	0	0.333333	0.666667	1	1	0.666667	0.666667	0.666667	0.666667	0.666667	0.666667	1	1	1	1	1
	1	1	1	1	1	1	1	1	1	0.666667	0.333333	0.333333	0.666667	0.666667	0.666667	0.666667	1	1	0.666667	0.333333	0
	1	1	1	1	1	1	1	1	1	1	1	1	1	1	1	1	1	1	1	1	1
	1	1	1	1	1	1	1	1	1	1	1	1	1	1	1	1	1	1	1	1	1
	0.666667	0.666667	1	1	0.666667	0.666667	0.666667	0.666667	0.666667	0.666667	1	0.666667	0.666667	0.333333	0.333333	0	0	0	0.333333	0.333333	0.333333
	1	1	1	1	0.666667	0.333333	0	0.333333	0.666667	0.666667	0.333333	0.333333	0.666667	1	0.666667	0.333333	0	0	0.333333	0.333333	0.333333
	1	1	1	1	1	1	1	1	0.666667	0.666667	0.666667	1	1	1	1	0.666667	0.333333	0.333333	0.333333	0.333333	0
	1	1	1	1	1	1	1	1	1	0.666667	0.333333	0.333333	0.666667	1	1	1	0.666667	0.333333	0	0.333333	0.666667
	1	1	0.666667	0.333333	0	0.333333	0.666667	1	1	0.666667	0.333333	0.333333	0.333333	0.333333	0.333333	0.333333	0.666667	0.333333	0.333333	0	0
	0.333333	0.666667	0.666667	0.666667	0.666667	0.666667	0.333333	0.333333	0.333333	0.333333	0	0.333333	0.333333	0.666667	0.666667	0.666667	0.333333	0	0	0.333333	0.666667
	0	0	0	0	0	0	0.333333	0.666667	1	1	1	1	0.666667	0.333333	0	0	0	0.333333	0.333333	0.333333	0.333333
	0.666667	0.666667	1	1	1	1	1	0.666667	0.666667	0.666667	1	1	1	0.666667	0.333333	0	0	0	0	0	0.333333
	0	0	0	0	0.333333	0.666667	1	0.666667	0.333333	0	0	0	0.333333	0.333333	0.333333	0.333333	0.333333	0.333333	0.333333	0.333333	0.333333
	0.666667	0.666667	0.666667	0.666667	1	1	1	1	0.666667	0.666667	0.666667	1	1	1	0.666667	0.666667	0.666667	0.666667	0.333333	0.333333	0.333333
	0.333333	0.333333	0.333333	0	0.333333	0.333333	0.333333	0.333333	0.333333	0.666667	0.666667	1	1	0.666667	0.333333	0	0.333333	0.333333	0.333333	0	0
	0.666667	0.333333	0	0.333333	0.666667	1	1	1	0.666667	0.666667	0.333333	0.666667	0.333333	0.666667	0.333333	0.333333	0	0.333333	0.666667	1	0.666667
	1	1	1	1	1	1	1	1	1	1	0.666667	0.333333	0.333333	0.666667	1	0.666667	0.666667	0.666667	0.666667	0.666667	0.666667
	0.666667	1	1	1	1	1	1	1	1	1	1	1	1	1	0.666667	0.333333	0.333333	0.666667	0.666667	0.333333	0.333333
	0.666667	0.333333	0.666667	0.666667	1	0.666667	0.333333	0.333333	0.666667	1	1	1	1	1	1	0.666667	0.666667	0.666667	1	0.666667	0.333333
	1	1	1	1	1	1	1	1	1	1	1	0.666667	0.333333	0	0.333333	0.333333	0.666667	0.333333	0.666667	0.333333	0.333333
	0.666667	0.333333	0.333333	0	0.333333	0.666667	0.666667	0.333333	0	0.333333	0.666667	1	0.666667	0.333333	0	0	0	0	0	0	0
	0.666667	1	0.666667	0.666667	0.666667	1	0.666667	0.333333	0.333333	0.666667	0.666667	0.666667	0.333333	0.666667	0.666667	0.666667	0.666667	0.333333	0.333333	0	0.333333
	1	0.666667	0.333333	0	0	0	0	0	0	0.333333	0.666667	1	0.666667	0.333333	0	0	0.333333	0.333333	0.333333	0	0
	1	1	1	1	1	0.666667	0.666667	0.666667	1	1	1	0.666667	0.666667	0.666667	1	0.666667	0.666667	0.666667	1	1	1
	0	0	0	0.333333	0.333333	0.333333	0	0.333333	0.333333	0.333333	0	0.333333	0.333333	0.333333	0	0	0	0	0	0	0
	0.666667	1	0.666667	0.666667	0.666667	1	1	1	1	1	1	1	1	1	1	1	0.666667	0.333333	0.333333	0.333333	0.333333
	1	1	1	1	1	1	1	1	0.666667	0.666667	0.333333	0.666667	0.666667	1	0.666667	0.666667	0.333333	0.333333	0	0	0
	1	1	1	1	1	1	1	1	1	1	0.666667	0.666667	0.333333	0.333333	0	0	0	0	0.333333	0.333333	0.333333
	1	1	1	1	1	1	1	1	1	1	1	1	1	1	1	1	1	1	0.666667	0.333333	0
	1	1	1	1	0.666667	0.333333	0.333333	0.333333	0.666667	0.666667	0.666667	0.333333	0	0	0	0	0	0	0	0	0
	1	0.666667	0.333333	0	0	0.333333	0.666667	1	1	0.666667	0.666667	0.666667	1	1	1	0.666667	0.333333	0.333333	0.666667	0.666667	0.333333
	0	0.333333	0.333333	0.333333	0.333333	0.666667	1	1	0.666667	0.666667	0.666667	1	0.666667	0.666667	0.333333	0.666667	0.666667	1	1	0.666667	0.666667
	1	1	1	1	1	0.666667	0.666667	0.333333	0.666667	0.333333	0.333333	0.333333	0.666667	0.666667	0.666667	0.333333	0.333333	0.333333	0.666667	0.666667	0.333333
	1	1	1	1	1	1	1	1	1	0.666667	0.666667	0.666667	0.666667	0.333333	0	0	0.333333	0.333333	0.666667	0.666667	1
	1	0.666667	0.666667	0.666667	1	1	1	1	1	1	1	1	1	0.666667	0.666667	0.666667	1	0.666667	0.333333	0	0
	1	1	1	1	1	0.666667	0.666667	0.666667	1	1	1	1	1	0.666667	0.666667	0.333333	0.666667	0.333333	0.333333	0	0.333333
	0.666667	0.666667	0.666667	0.666667	0.333333	0	0.333333	0.666667	1	1	1	1	1	1	1	1	1	0.666667	0.666667	0.333333	0.333333
	1	1	0.666667	0.666667	0.333333	0.666667	0.333333	0.333333	0	0	0	0	0	0	0	0	0.333333	0.333333	0.666667	0.333333	0.333333
	0.666667	0.666667	1	1	1	1	1	1	0.666667	0.666667	0.666667	1	1	0.666667	0.666667	0.666667	0.666667	0.666667	0.333333	0.333333	0
	1	1	1	1	1	1	0.666667	0.666667	0.666667	1	1	1	1	1	1	1	1	1	1	1	1
	1	1	1	0.666667	0.333333	0	0	0	0	0	0	0	0	0	0	0	0.333333	0.333333	0.333333	0	0
	1	1	1	1	1	1	1	1	1	1	0.666667	0.666667	0.666667	1	1	0.666667	0.666667	0.666667	1	1	1
	0.666667	0.666667	1	0.666667	0.666667	0.666667	1	1	1	0.666667	0.333333	0	0.333333	0.666667	1	0.666667	0.666667	0.666667	0.666667	0.333333	0.333333
	0.666667	1	1	0.666667	0.666667	0.666667	0.666667	0.333333	0.333333	0.666667	1	1	0.666667	0.333333	0	0	0	0.333333	0.333333	0.333333	0
	1	1	0.666667	0.333333	0.333333	0.666667	1	0.666667	0.666667	0.666667	1	1	1	0.666667	0.333333	0	0	0	0	0.333333	0.666667
	1	1	0.666667	0.333333	0.333333	0.666667	1	0.666667	0.666667	0.666667	1	1	0.666667	0.666667	0.666667	0.666667	0.666667	0.666667	0.666667	0.333333	0.333333
	0.333333	0.666667	1	1	1	0.666667	0.666667	0.666667	0.666667	0.333333	0	0	0.333333	0.666667	1	1	1	1	1	0.666667	0.333333
	0.666667	0.666667	1	1	1	1	0.666667	0.333333	0	0.333333	0.333333	0.333333	0	0	0	0	0	0	0	0	0
	0.666667	1	1	1	1	1	1	1	1	1	1	1	1	1	1	1	1	1	1	1	1
	0.333333	0.333333	0.666667	1	0.666667	0.666667	0.666667	1	1	1	1	0.666667	0.333333	0.333333	0.666667	1	1	0.666667	0.333333	0	0
	1	1	1	1	0.666667	0.333333	0.333333	0.333333	0.333333	0.333333	0.666667	0.666667	0.666667	0.333333	0.333333	0	0	0	0	0.333333	0.333333
	0.666667	0.666667	0.666667	1	0.666667	0.666667	0.333333	0.666667	0.666667	1	1	0.666667	0.333333	0.333333	0.666667	1	1	1	1	1	1
	1	1	1	0.666667	0.333333	0.333333	0.333333	0.333333	0.333333	0.666667	1	1	1	1	1	1	1	1	0.666667	0.333333	0
	1	0.666667	0.333333	0.333333	0.333333	0.666667	0.666667	1	1	0.666667	0.333333	0	0	0	0.333333	0.666667	1	0.666667	0.666667	0.333333	0.333333
	0.666667	1	1	1	1	1	0.666667	0.666667	0.666667	1	1	1	1	1	1	0.666667	0.333333	0	0	0	0
	0.666667	1	1	1	1	1	1	1	1	1	1	1	1	0.666667	0.333333	0	0	0.333333	0.333333	0.333333	0
	0.333333	0.666667	0.666667	1	1	0.666667	0.333333	0	0	0.333333	0.666667	1	1	1	1	1	1	0.666667	0.333333	0.333333	0.666667
	0.666667	0.666667	0.666667	0.333333	0.666667	0.666667	0.666667	0.333333	0.333333	0.333333	0.666667	0.666667	0.666667	0.666667	0.333333	0.666667	0.666667	0.666667	0.333333	0.333333	0.666667
	0.666667	0.666667	0.666667	1	1	0.666667	0.666667	0.666667	0.666667	0.666667	0.666667	0.666667	0.333333	0	0.333333	0.666667	1	0.666667	0.333333	0	0
	1	1	1	1	1	1	1	1	1	1	1	0.666667	0.666667	0.333333	0.666667	0.333333	0.666667	0.333333	0.333333	0.333333	0.666667
	0.666667	0.666667	0.666667	0.666667	1	1	1	1	1	1	1	1	1	1	1	0.666667	0.666667	0.666667	0.666667	0.666667	0.333333
	1	1	1	1	1	1	1	1	0.666667	0.666667	0.666667	1	1	0.666667	0.333333	0	0	0.333333	0.333333	0.666667	0.666667
	0.333333	0.666667	0.666667	1	1	1	1	1	1	1	1	1	1	1	0.666667	0.333333	0	0	0	0	0
	0.666667	0.666667	1	1	1	1	1	1	1	1	1	0.666667	0.333333	0	0.333333	0.333333	0.666667	0.666667	1	0.666667	0.333333
	0.333333	0	0	0	0	0	0.333333	0.333333	0.666667	0.666667	1	1	0.666667	0.333333	0	0.333333	0.333333	0.666667	0.333333	0.333333	0
	0.666667	0.333333	0.333333	0	0	0	0	0.333333	0.333333	0.333333	0.333333	0.333333	0.333333	0	0	0	0	0	0	0	0
	0.666667	0.666667	0.666667	1	1	1	1	1	1	1	1	1	1	1	1	1	0.666667	0.666667	0.333333	0.333333	0
	0.333333	0.666667	0.333333	0.666667	0.333333	0.666667	0.333333	0.666667	0.666667	0.666667	0.666667	0.666667	0.666667	0.666667	0.666667	1	0.666667	0.666667	0.333333	0.666667	0.333333
	1	1	1	1	1	1	1	1	1	1	1	1	1	1	1	0.666667	0.666667	0.666667	0.666667	0.666667	0.666667
	0.333333	0.333333	0.666667	0.666667	1	0.666667	0.666667	0.333333	0.666667	0.333333	0.333333	0.333333	0.333333	0.333333	0	0.333333	0.666667	0.666667	0.333333	0.333333	0.333333
	1	1	1	0.666667	0.666667	0.666667	0.666667	0.666667	0.666667	0.666667	0.666667	0.333333	0.333333	0	0.333333	0.333333	0.333333	0	0	0	0
	0.666667	0.666667	1	1	1	1	1	1	1	1	1	1	0.666667	0.333333	0	0	0	0	0	0	0
	1	0.666667	0.333333	0	0	0	0.333333	0.666667	0.666667	0.333333	0	0	0.333333	0.333333	0.333333	0	0	0	0	0	0
	0.666667	0.666667	0.333333	0.333333	0.333333	0.666667	0.666667	0.666667	0.333333	0.333333	0.666667	0.666667	0.666667	0.666667	1	1	1	1	0.666667	0.666667	0.333333
	1	1	1	1	1	1	1	1	1	1	1	1	0.666667	0.666667	0.666667	0.666667	0.333333	0	0.333333	0.666667	0.666667
	0.666667	1	1	0.666667	0.666667	0.333333	0.666667	0.333333	0.666667	0.666667	1	1	1	1	0.666667	0.333333	0	0.333333	0.666667	1	1
	0.333333	0.333333	0	0.333333	0.666667	1	1	1	1	0.666667	0.666667	0.666667	1	0.666667	0.333333	0.333333	0.666667	1	0.666667	0.333333	0
	1	1	0.666667	0.666667	0.666667	1	1	1	1	1	1	1	0.666667	0.666667	0.666667	1	0.666667	0.333333	0.333333	0.333333	0.333333
	1	1	1	1	0.666667	0.333333	0.333333	0.666667	1	1	1	1	1	1	1	1	1	1	1	1	1
	0.333333	0.666667	0.666667	0.666667	0.666667	0.666667	1	1	1	1	1	1	0.666667	0.333333	0	0.333333	0.333333	0.666667	0.666667	1	1
	1	1	1	1	1	1	1	1	1	1	1	1	1	1	1	1	1	0.666667	0.333333	0.333333	0.666667
	0.666667	1	1	0.666667	0.333333	0.333333	0.666667	1	1	1	0.666667	0.666667	0.666667	1	1	1	0.666667	0.666667	0.333333	0.333333	0
	1	0.666667	0.666667	0.666667	1	1	0.666667	0.666667	0.666667	1	1	0.666667	0.666667	0.333333	0.333333	0	0.333333	0.333333	0.333333	0.333333	0.666667
	0.333333	0.333333	0	0.333333	0.666667	1	1	1	0.666667	0.666667	0.666667	1	1	1	1	1	1	0.666667	0.333333	0.333333	0.666667
	0.666667	0.666667	0.666667	0.666667	0.666667	1	1	1	0.666667	0.666667	0.666667	1	0.666667	0.333333	0	0	0	0.333333	0.666667	1	1
	1	1	1	1	1	1	1	1	1	1	0.666667	0.666667	0.666667	0.666667	0.333333	0.333333	0.333333	0.333333	0	0	0
	1	0.666667	0.333333	0.333333	0.666667	0.666667	0.666667	0.333333	0.666667	0.666667	0.666667	0.333333	0	0	0	0	0.333333	0.666667	1	1	1
	1	1	1	1	1	0.666667	0.666667	0.666667	1	1	1	1	1	1	1	1	0.666667	0.333333	0	0	0
	0.333333	0.666667	1	0.666667	0.333333	0.333333	0.333333	0.666667	0.666667	0.666667	0.333333	0	0.333333	0.666667	0.666667	0.333333	0	0	0	0.333333	0.666667
	1	1	1	1	1	1	1	1	1	1	0.666667	0.666667	0.666667	1	0.666667	0.333333	0	0	0	0.333333	0.666667
	0.666667	1	0.666667	0.666667	0.666667	0.666667	0.333333	0	0.333333	0.666667	0.666667	0.666667	0.666667	1	1	1	0.666667	0.333333	0	0	0
	0.666667	1	1	1	0.666667	0.333333	0	0.333333	0.666667	1	1	1	0.666667	0.666667	0.666667	0.666667	0.666667	0.666667	1	1	1
	1	1	1	1	0.666667	0.666667	0.666667	0.666667	0.333333	0.333333	0.666667	1	1	1	0.666667	0.333333	0.333333	0.333333	0.333333	0	0
	1	1	1	1	1	1	0.666667	0.666667	0.666667	1	1	1	1	0.666667	0.666667	0.666667	1	1	1	1	1
	0.333333	0	0	0.333333	0.333333	0.666667	0.666667	1	1	0.666667	0.666667	0.333333	0.333333	0.333333	0.666667	1	0.666667	0.333333	0	0	0
	0.666667	0.666667	1	1	1	0.666667	0.333333	0.333333	0.666667	1	1	0.666667	0.333333	0	0.333333	0.333333	0.333333	0.333333	0.333333	0.333333	0
	0.666667	1	1	1	1	0.666667	0.666667	0.333333	0.666667	0.666667	1	0.666667	0.666667	0.666667	0.666667	0.666667	0.333333	0.333333	0	0	0
	0	0.333333	0.666667	1	1	0.666667	0.666667	0.666667	0.666667	0.666667	0.666667	0.666667	0.666667	0.333333	0.333333	0.333333	0.666667	0.666667	0.666667	0.333333	0.333333
	0.666667	0.666667	1	0.666667	0.666667	0.333333	0.666667	0.666667	0.666667	0.666667	0.666667	0.666667	0.666667	0.666667	0.666667	0.666667	0.666667	1	1	1	0.666667
	0.333333	0.333333	0.333333	0.333333	0.666667	0.333333	0.666667	0.666667	1	1	1	0.666667	0.666667	0.666667	1	1	1	1	1	1	1
	1	0.666667	0.333333	0.333333	0.666667	1	1	1	1	1	1	1	1	1	1	0.666667	0.666667	0.666667	1	1	0.666667
	0.333333	0.666667	0.666667	1	1	1	1	1	0.666667	0.666667	0.666667	1	1	1	0.666667	0.333333	0	0	0	0	0
	1	1	1	1	1	0.666667	0.333333	0.333333	0.666667	1	1	1	1	1	1	1	1	1	0.666667	0.333333	0
	1	1	1	1	1	1	1	1	1	1	1	1	1	1	1	1	1	1	1	0.666667	0.333333
	0.666667	1	1	1	0.666667	0.333333	0	0	0	0	0	0	0	0	0	0	0	0	0	0	0
	1	1	1	1	1	1	1	1	1	1	1	1	1	1	1	1	1	0.666667	0.333333	0	0
	0.666667	1	1	1	1	0.666667	0.666667	0.666667	1	0.666667	0.333333	0	0	0	0	0	0.333333	0.333333	0.333333	0	0
	1	1	1	1	1	1	1	1	1	1	1	1	1	1	1	1	0.666667	0.333333	0	0	0
	1	1	1	1	1	1	1	1	1	1	1	1	1	0.666667	0.333333	0	0.333333	0.666667	0.666667	0.333333	0
	1	1	1	1	1	1	1	1	1	1	1	1	0.666667	0.333333	0	0	0.333333	0.333333	0.333333	0	0
	1	1	1	0.666667	0.333333	0	0	0	0	0	0.333333	0.666667	0.666667	0.333333	0	0	0	0	0	0	0
	1	1	1	1	1	1	1	0.666667	0.333333	0	0.333333	0.666667	1	0.666667	0.333333	0	0.333333	0.666667	1	0.666667	0.333333
	0.666667	0.666667	1	1	1	1	1	1	1	1	1	1	0.666667	0.333333	0	0	0	0	0	0	0.333333
	1	1	1	1	1	1	1	1	1	1	1	1	1	1	1	0.666667	0.666667	0.666667	1	0.666667	0.333333
	1	1	1	1	1	1	0.666667	0.333333	0	0	0	0	0.333333	0.333333	0.333333	0	0	0	0.333333	0.333333	0.333333
	1	1	1	1	1	0.666667	0.333333	0.333333	0.666667	0.666667	0.666667	0.666667	0.666667	0.333333	0.333333	0.666667	1	0.666667	0.333333	0	0
	1	0.666667	0.666667	0.666667	1	1	1	1	1	0.666667	0.666667	0.666667	0.666667	0.333333	0	0.333333	0.333333	0.333333	0	0	0
	1	1	1	1	1	1	1	1	1	1	1	1	1	1	1	1	1	1	0.666667	0.333333	0
	0.666667	0.666667	1	0.666667	0.666667	0.666667	1	1	1	1	1	0.666667	0.333333	0.333333	0.666667	0.666667	0.333333	0	0	0	0
	1	1	0.666667	0.333333	0.333333	0.666667	1	0.666667	0.666667	0.333333	0.666667	0.666667	0.666667	0.666667	0.666667	1	0.666667	0.333333	0	0.333333	0.333333
	0	0	0	0.333333	0.666667	0.666667	0.333333	0	0	0.333333	0.666667	0.666667	0.666667	0.666667	1	1	1	0.666667	0.333333	0	0
	1	1	1	0.666667	0.333333	0.333333	0.666667	1	1	0.666667	0.666667	0.666667	0.666667	0.333333	0.333333	0.333333	0.333333	0	0	0	0
	1	1	1	1	1	1	1	1	1	1	1	1	1	1	1	1	1	0.666667	0.666667	0.333333	0.333333
	0.666667	0.333333	0.333333	0.666667	1	0.666667	0.333333	0.333333	0.333333	0.333333	0.333333	0.666667	1	1	1	0.666667	0.333333	0.333333	0.666667	1	0.666667
	1	1	0.666667	0.666667	0.666667	0.666667	0.666667	0.333333	0.666667	0.333333	0.666667	0.333333	0.666667	0.666667	1	0.666667	0.333333	0.333333	0.333333	0.333333	0
	0.666667	1	0.666667	0.666667	0.666667	1	1	1	0.666667	0.666667	0.666667	1	1	0.666667	0.666667	0.333333	0.666667	0.333333	0.333333	0.333333	0.666667
	1	0.666667	0.333333	0.333333	0.666667	1	1	1	1	1	1	1	1	1	1	1	1	1	0.666667	0.333333	0
	0.333333	0.333333	0.666667	0.666667	1	1	1	1	1	1	0.666667	0.333333	0.333333	0.333333	0.666667	0.333333	0.333333	0	0	0.333333	0.333333
	0.666667	0.666667	1	1	0.666667	0.333333	0.333333	0.666667	1	1	1	1	1	1	0.666667	0.333333	0	0.333333	0.666667	0.666667	0.333333
	0.333333	0	0.333333	0.666667	0.666667	0.666667	0.666667	0.666667	0.333333	0.333333	0.666667	1	0.666667	0.333333	0	0	0.333333	0.666667	0.666667	0.666667	0.333333
	0.333333	0.666667	0.666667	0.666667	0.666667	0.666667	0.666667	0.333333	0.666667	0.666667	1	0.666667	0.333333	0.333333	0.333333	0.666667	0.333333	0.333333	0.333333	0.333333	0.333333
	1	1	1	1	1	1	1	1	1	1	1	0.666667	0.333333	0.333333	0.333333	0.333333	0	0	0	0.333333	0.666667
	1	0.666667	0.333333	0.333333	0.333333	0.666667	0.666667	0.666667	0.666667	0.666667	0.666667	0.666667	0.666667	1	1	1	1	0.666667	0.333333	0	0.333333
	0.333333	0	0	0.333333	0.333333	0.333333	0	0	0	0	0.333333	0.666667	1	1	0.666667	0.333333	0.333333	0.333333	0.333333	0.333333	0.333333
	0.333333	0	0.333333	0.666667	0.666667	0.333333	0.333333	0.333333	0.333333	0.333333	0.333333	0.333333	0	0	0.333333	0.333333	0.666667	0.666667	0.666667	0.333333	0
	0.333333	0.666667	1	0.666667	0.333333	0.333333	0.666667	1	1	1	1	0.666667	0.666667	0.666667	1	1	0.666667	0.333333	0.333333	0.333333	0.333333
	0.333333	0	0.333333	0.666667	0.666667	0.666667	0.666667	1	0.666667	0.666667	0.666667	0.666667	0.666667	0.333333	0.333333	0	0	0	0.333333	0.666667	0.666667
	0.666667	1	1	1	1	0.666667	0.666667	0.666667	1	1	1	1	0.666667	0.333333	0	0	0.333333	0.333333	0.333333	0.333333	0.666667
	0.333333	0.666667	0.666667	0.333333	0	0	0	0.333333	0.333333	0.666667	0.333333	0.666667	0.333333	0.333333	0	0.333333	0.666667	1	1	0.666667	0.333333
	0.666667	0.666667	1	0.666667	0.333333	0	0.333333	0.666667	1	0.666667	0.333333	0	0	0	0.333333	0.333333	0.666667	0.666667	1	0.666667	0.333333
	0.333333	0.666667	0.666667	1	0.666667	0.333333	0.333333	0.666667	1	0.666667	0.666667	0.666667	0.666667	0.333333	0	0	0.333333	0.333333	0.333333	0	0
	0.333333	0.333333	0.666667	1	1	1	1	1	1	1	1	1	0.666667	0.666667	0.666667	0.666667	0.333333	0.333333	0.666667	0.666667	0.333333
	0.666667	0.666667	0.666667	0.666667	0.333333	0.666667	0.333333	0.666667	0.666667	1	0.666667	0.666667	0.333333	0.666667	0.333333	0.333333	0.333333	0.666667	1	0.666667	0.666667
	1	1	0.666667	0.333333	0.333333	0.666667	1	1	1	1	1	0.666667	0.666667	0.333333	0.666667	0.666667	0.666667	0.333333	0	0.333333	0.333333
	1	0.666667	0.333333	0	0.333333	0.666667	0.666667	0.666667	0.666667	1	1	0.666667	0.666667	0.333333	0.333333	0	0	0.333333	0.333333	0.666667	0.666667
	0.333333	0.666667	1	0.666667	0.666667	0.666667	0.666667	0.666667	0.333333	0.666667	0.666667	1	1	0.666667	0.333333	0.333333	0.333333	0.333333	0.333333	0.333333	0.333333
	0	0.333333	0.666667	1	0.666667	0.666667	0.333333	0.666667	0.333333	0.666667	0.333333	0.666667	0.666667	0.666667	0.333333	0.333333	0.333333	0.666667	0.666667	1	1
	0.666667	0.666667	0.333333	0.666667	0.666667	0.666667	0.666667	0.666667	0.666667	0.666667	0.333333	0.666667	0.666667	1	0.666667	0.666667	0.333333	0.333333	0.333333	0.666667	0.666667
	1	1	1	1	1	1	1	1	1	0.666667	0.666667	0.666667	0.666667	0.333333	0	0.333333	0.333333	0.333333	0	0.333333	0.666667
	1	1	1	1	1	0.666667	0.333333	0.333333	0.666667	1	0.666667	0.666667	0.333333	0.666667	0.666667	0.666667	0.333333	0.333333	0.333333	0.666667	0.666667
	1	1	1	1	1	1	0.666667	0.666667	0.666667	0.666667	0.666667	0.666667	1	1	0.666667	0.333333	0.333333	0.333333	0.333333	0.333333	0.666667
	0.333333	0	0.333333	0.666667	1	1	1	1	1	1	1	1	0.666667	0.666667	0.666667	1	1	0.666667	0.333333	0	0
	0.666667	0.666667	0.666667	0.666667	0.666667	0.333333	0.333333	0.666667	1	1	1	1	1	0.666667	0.333333	0	0.333333	0.333333	0.666667	0.333333	0.333333
	0.666667	0.666667	1	1	0.666667	0.666667	0.666667	1	1	1	0.666667	0.666667	0.666667	0.666667	0.333333	0	0	0.333333	0.333333	0.333333	0.333333
	1	0.666667	0.333333	0	0.333333	0.333333	0.333333	0	0.333333	0.666667	0.666667	0.333333	0.333333	0.333333	0.333333	0	0	0	0	0	0
	1	1	1	1	1	1	1	1	1	1	1	1	1	0.666667	0.666667	0.666667	0.666667	0.666667	0.333333	0.333333	0
	1	1	0.666667	0.333333	0	0	0.333333	0.666667	0.666667	0.666667	0.333333	0.666667	0.333333	0.333333	0	0	0	0.333333	0.333333	0.333333	0.333333
	0.666667	0.666667	1	1	1	1	1	1	1	1	1	1	1	0.666667	0.333333	0.333333	0.666667	1	0.666667	0.333333	0.333333
	1	0.666667	0.666667	0.666667	1	1	1	1	1	1	1	0.666667	0.666667	0.333333	0.666667	0.666667	1	1	0.666667	0.666667	0.333333
	0.333333	0	0	0	0.333333	0.333333	0.333333	0.333333	0.666667	0.666667	0.666667	0.333333	0.666667	0.666667	1	0.666667	0.333333	0	0	0.333333	0.333333
	0.666667	0.666667	1	1	0.666667	0.666667	0.666667	1	1	0.666667	0.666667	0.666667	0.666667	0.333333	0.333333	0.666667	1	1	1	0.666667	0.666667
	0.333333	0.333333	0.333333	0	0	0	0	0	0	0	0	0	0.333333	0.333333	0.333333	0	0	0	0.333333	0.666667	0.666667
	1	1	1	1	1	1	1	0.666667	0.666667	0.666667	1	1	0.666667	0.666667	0.666667	1	0.666667	0.666667	0.666667	1	1
	0.333333	0.666667	0.666667	0.666667	0.333333	0.333333	0.666667	0.666667	0.333333	0	0.333333	0.333333	0.333333	0	0	0.333333	0.666667	0.666667	0.333333	0	0
	1	1	1	1	0.666667	0.666667	0.666667	1	1	0.666667	0.666667	0.333333	0.666667	0.666667	0.666667	0.666667	0.666667	1	0.666667	0.666667	0.666667
	1	0.666667	0.333333	0.333333	0.333333	0.333333	0.333333	0.333333	0.666667	0.666667	1	0.666667	0.333333	0	0.333333	0.333333	0.333333	0.333333	0.333333	0.333333	0
	0.666667	1	1	1	1	1	1	1	1	1	1	1	1	1	1	1	1	1	1	1	1
	0.666667	0.333333	0.333333	0.333333	0.666667	0.333333	0.666667	0.666667	0.666667	0.666667	0.333333	0.333333	0	0	0	0	0	0	0	0	0
	0	0	0.333333	0.666667	1	1	0.666667	0.666667	0.666667	1	1	1	1	0.666667	0.666667	0.666667	0.666667	0.666667	0.333333	0.333333	0
	1	1	1	1	1	1	1	1	1	1	1	1	0.666667	0.333333	0.333333	0.333333	0.333333	0	0	0	0
	1	1	1	0.666667	0.333333	0.333333	0.333333	0.333333	0	0.333333	0.333333	0.333333	0	0	0	0	0	0	0	0	0
	0.666667	0.333333	0.666667	0.666667	0.666667	0.666667	0.333333	0.666667	0.333333	0.666667	0.333333	0.666667	0.666667	1	1	1	1	0.666667	0.333333	0	0.333333
	1	1	1	1	1	1	1	1	1	0.666667	0.333333	0	0.333333	0.333333	0.666667	0.666667	1	1	1	1	1
	0.666667	0.666667	0.666667	0.333333	0.333333	0.666667	0.666667	0.666667	0.333333	0.333333	0	0	0	0	0	0	0	0	0	0	0
	0.333333	0.333333	0.666667	0.666667	0.333333	0	0	0.333333	0.666667	0.666667	0.666667	0.333333	0.333333	0.333333	0.333333	0.666667	0.666667	0.666667	0.666667	0.666667	0.666667
	0	0	0	0	0.333333	0.333333	0.333333	0	0.333333	0.333333	0.333333	0	0	0	0	0	0	0	0	0	0
	1	1	1	1	1	1	1	1	1	1	0.666667	0.666667	0.333333	0.666667	0.666667	0.666667	0.333333	0.333333	0.333333	0.333333	0
	1	1	1	1	0.666667	0.666667	0.666667	1	1	0.666667	0.666667	0.333333	0.666667	0.333333	0.666667	0.666667	0.666667	0.333333	0	0	0
	0.666667	1	0.666667	0.333333	0.333333	0.666667	1	1	1	0.666667	0.666667	0.666667	1	1	0.666667	0.666667	0.333333	0.666667	0.333333	0.666667	0.333333
	0.666667	0.333333	0.666667	0.333333	0.666667	0.666667	0.666667	0.333333	0	0	0	0	0.333333	0.333333	0.333333	0	0.333333	0.666667	1	0.666667	0.333333
	1	1	1	1	0.666667	0.666667	0.666667	1	0.666667	0.666667	0.666667	0.666667	0.333333	0.333333	0.333333	0.666667	0.333333	0.333333	0.333333	0.666667	1
	0.666667	0.666667	1	1	0.666667	0.333333	0.333333	0.666667	1	1	0.666667	0.666667	0.333333	0.333333	0	0.333333	0.333333	0.333333	0	0	0
	1	1	1	1	1	1	1	1	1	1	1	1	1	1	0.666667	0.666667	0.666667	1	1	1	1
	1	1	1	1	1	1	1	1	1	1	1	1	1	1	1	1	1	1	0.666667	0.333333	0
	0.666667	0.666667	1	1	0.666667	0.666667	0.666667	1	1	1	1	1	1	0.666667	0.333333	0	0	0	0	0.333333	0.333333
	1	1	1	0.666667	0.333333	0	0	0	0	0.333333	0.333333	0.333333	0.333333	0.666667	1	1	1	1	1	0.666667	0.333333
	1	0.666667	0.333333	0	0.333333	0.333333	0.666667	0.666667	1	1	0.666667	0.333333	0	0	0	0	0	0.333333	0.333333	0.333333	0.333333
	0.333333	0.333333	0.666667	1	1	0.666667	0.666667	0.666667	1	0.666667	0.666667	0.666667	0.666667	0.333333	0.333333	0.333333	0.333333	0.333333	0.666667	0.666667	0.333333
	0.333333	0.666667	0.333333	0.666667	0.333333	0.666667	0.666667	0.666667	0.333333	0.333333	0.333333	0.333333	0	0.333333	0.333333	0.666667	0.333333	0.333333	0	0	0
	1	1	1	1	1	1	1	1	1	1	0.666667	0.666667	0.333333	0.666667	0.333333	0.333333	0	0.333333	0.666667	1	0.666667
	0.666667	0.333333	0.333333	0.666667	1	1	1	0.666667	0.333333	0	0.333333	0.666667	0.666667	0.666667	0.333333	0.333333	0	0.333333	0.666667	1	1
	1	1	0.666667	0.666667	0.666667	0.666667	0.666667	0.666667	1	1	0.666667	0.666667	0.666667	1	1	0.666667	0.333333	0.333333	0.666667	0.666667	0.666667
	0.333333	0.666667	0.666667	0.333333	0.333333	0.666667	0.666667	0.333333	0.333333	0.666667	0.666667	0.666667	0.666667	0.666667	0.333333	0.333333	0.333333	0.333333	0	0.333333	0.333333
	0.666667	1	1	1	1	1	1	0.666667	0.666667	0.666667	0.666667	0.666667	0.333333	0.666667	0.333333	0.333333	0.333333	0.333333	0.666667	0.333333	0.666667
	0.666667	0.666667	1	0.666667	0.666667	0.666667	1	1	1	1	0.666667	0.666667	0.666667	1	1	0.666667	0.666667	0.666667	1	1	0.666667
	1	1	0.666667	0.333333	0.333333	0.666667	1	1	1	0.666667	0.333333	0.333333	0.333333	0.666667	0.333333	0.666667	0.666667	1	1	1	1
	0	0.333333	0.666667	1	0.666667	0.666667	0.666667	1	1	0.666667	0.666667	0.666667	1	0.666667	0.666667	0.333333	0.666667	0.333333	0.333333	0	0.333333
	0.666667	1	1	1	1	1	1	1	1	1	1	1	1	1	1	1	1	1	1	1	0.666667
	0.666667	0.666667	1	1	1	1	1	0.666667	0.666667	0.333333	0.666667	0.666667	1	0.666667	0.666667	0.666667	0.666667	0.666667	0.666667	1	1
	1	1	1	1	1	1	1	1	1	1	1	1	1	1	1	1	0.666667	0.666667	0.666667	1	0.666667
	0.333333	0.666667	0.666667	1	1	1	1	1	0.666667	0.333333	0	0	0	0.333333	0.666667	1	1	1	0.666667	0.333333	0
	1	1	1	1	1	1	1	1	1	1	1	1	1	1	0.666667	0.333333	0.333333	0.666667	0.666667	0.333333	0
	0.333333	0.333333	0	0	0	0	0	0	0	0	0	0	0	0	0.333333	0.666667	1	1	1	0.666667	0.333333
	1	1	1	1	1	1	1	1	1	1	1	1	1	1	1	1	1	1	1	1	1
	0.333333	0.666667	1	1	0.666667	0.333333	0	0.333333	0.333333	0.666667	0.333333	0.333333	0	0.333333	0.666667	1	1	1	1	1	1
	1	1	1	1	0.666667	0.333333	0.333333	0.666667	1	1	0.666667	0.333333	0.333333	0.666667	1	0.666667	0.666667	0.666667	0.666667	0.333333	0
	1	1	1	1	1	1	1	1	1	1	0.666667	0.666667	0.666667	1	1	0.666667	0.333333	0	0	0	0
	0.666667	1	1	1	0.666667	0.666667	0.666667	1	1	1	1	1	1	1	1	1	0.666667	0.666667	0.333333	0.333333	0
	0.666667	0.333333	0.333333	0	0	0	0	0.333333	0.333333	0.333333	0	0.333333	0.333333	0.666667	0.333333	0.333333	0	0	0.333333	0.666667	0.666667
	1	1	1	1	1	1	1	1	1	1	1	1	1	1	1	1	0.666667	0.333333	0.333333	0.333333	0.333333
	0	0.333333	0.666667	0.666667	0.333333	0.333333	0.666667	1	1	1	1	1	1	0.666667	0.333333	0	0	0	0	0	0.333333
	1	1	1	1	1	1	0.666667	0.666667	0.666667	1	1	1	1	1	1	1	1	1	1	1	1
	0.666667	1	1	1	1	1	1	1	1	1	1	1	1	1	0.666667	0.666667	0.666667	0.666667	0.333333	0	0
	0.666667	1	1	1	1	1	1	1	1	1	1	1	1	1	1	1	1	0.666667	0.333333	0.333333	0.333333
	1	1	1	1	1	1	1	1	1	1	1	1	1	0.666667	0.666667	0.666667	1	1	0.666667	0.333333	0
	1	1	1	1	0.666667	0.666667	0.666667	0.666667	0.666667	0.666667	0.666667	0.666667	0.333333	0.666667	0.666667	1	1	1	0.666667	0.333333	0
	1	1	1	0.666667	0.666667	0.666667	1	1	1	1	1	0.666667	0.333333	0	0	0	0.333333	0.666667	0.666667	0.333333	0
	1	1	1	0.666667	0.333333	0	0	0	0.333333	0.666667	0.666667	0.666667	0.666667	1	1	0.666667	0.666667	0.666667	1	1	1
	0.666667	0.666667	1	0.666667	0.666667	0.333333	0.666667	0.333333	0.666667	0.666667	1	1	1	1	1	0.666667	0.333333	0	0	0	0
	1	1	1	1	1	1	0.666667	0.333333	0	0.333333	0.333333	0.666667	0.666667	1	1	1	1	0.666667	0.333333	0	0
	0.666667	0.666667	0.666667	1	1	1	0.666667	0.666667	0.666667	0.666667	0.333333	0	0.333333	0.666667	0.666667	0.333333	0	0.333333	0.666667	1	0.666667
	0.666667	1	1	1	1	1	1	1	1	1	1	1	1	1	1	1	1	1	1	1	1
	0.666667	0.666667	1	1	1	1	1	0.666667	0.333333	0.333333	0.666667	1	0.666667	0.333333	0	0	0.333333	0.333333	0.666667	0.333333	0.333333
	1	0.666667	0.666667	0.666667	1	1	1	1	1	1	0.666667	0.666667	0.333333	0.666667	0.333333	0.333333	0	0.333333	0.333333	0.333333	0
	0.666667	1	0.666667	0.666667	0.333333	0.666667	0.666667	1	1	1	1	1	1	0.666667	0.666667	0.666667	1	1	1	1	0.666667
	0.666667	0.666667	0.333333	0.666667	0.333333	0.666667	0.666667	1	1	1	1	1	1	1	0.666667	0.333333	0.333333	0.666667	1	1	1
	0.666667	0.333333	0.333333	0.333333	0.333333	0.333333	0.666667	0.666667	0.333333	0	0.333333	0.666667	0.666667	0.333333	0	0	0	0	0	0	0.333333
	1	1	1	1	1	1	0.666667	0.333333	0.333333	0.666667	0.666667	0.666667	0.333333	0.666667	0.666667	1	1	1	1	1	0.666667
	0	0	0.333333	0.666667	1	1	0.666667	0.666667	0.666667	0.666667	0.666667	0.666667	1	0.666667	0.333333	0	0.333333	0.666667	1	0.666667	0.333333
	0.666667	0.666667	0.333333	0.666667	0.333333	0.666667	0.666667	0.666667	0.666667	0.666667	1	1	1	0.666667	0.666667	0.666667	1	0.666667	0.333333	0.333333	0.666667
	1	1	0.666667	0.666667	0.666667	0.666667	0.333333	0	0	0	0	0	0.333333	0.666667	1	0.666667	0.333333	0	0	0	0
	0.666667	1	1	1	1	1	1	1	1	1	1	1	1	1	1	1	1	1	1	0.666667	0.666667
	0.333333	0.333333	0.666667	1	0.666667	0.666667	0.666667	1	1	1	0.666667	0.666667	0.333333	0.333333	0	0	0	0	0	0.333333	0.333333
	0.666667	0.666667	0.666667	1	1	1	1	1	1	0.666667	0.666667	0.666667	0.666667	0.333333	0.333333	0.666667	1	0.666667	0.333333	0.333333	0.333333
	1	1	1	1	0.666667	0.333333	0	0.333333	0.333333	0.333333	0	0	0	0	0	0	0	0	0	0	0
	0.666667	0.666667	0.666667	0.333333	0.333333	0.666667	1	1	1	0.666667	0.666667	0.666667	1	0.666667	0.666667	0.333333	0.333333	0	0	0	0
	0.666667	0.333333	0.666667	0.666667	0.666667	0.666667	0.666667	0.666667	0.666667	0.333333	0.666667	0.666667	0.666667	0.333333	0	0	0.333333	0.333333	0.666667	0.666667	1
	1	1	1	1	1	1	1	1	1	1	1	1	1	1	1	1	1	1	1	1	0.666667
	0.666667	0.333333	0	0	0.333333	0.666667	1	0.666667	0.333333	0.333333	0.666667	0.666667	0.333333	0.333333	0.666667	1	0.666667	0.333333	0	0	0
	0.666667	0.666667	0.666667	0.666667	1	0.666667	0.666667	0.666667	1	1	1	0.666667	0.333333	0.333333	0.666667	0.666667	0.333333	0	0.333333	0.333333	0.333333
	1	1	1	1	1	1	1	1	1	1	1	1	0.666667	0.333333	0.333333	0.333333	0.666667	0.333333	0.333333	0	0
	1	1	1	1	1	1	1	1	1	1	1	1	1	0.666667	0.333333	0.333333	0.333333	0.666667	0.333333	0.333333	0.333333
	0.333333	0.666667	1	1	1	1	1	0.666667	0.333333	0	0.333333	0.666667	1	0.666667	0.333333	0	0.333333	0.333333	0.333333	0.333333	0.666667
	0.333333	0.333333	0.333333	0.666667	0.666667	0.333333	0	0	0	0.333333	0.666667	0.666667	0.333333	0	0	0.333333	0.333333	0.333333	0.333333	0.666667	0.666667
	0	0.333333	0.333333	0.333333	0	0	0.333333	0.333333	0.666667	0.666667	0.666667	0.333333	0	0.333333	0.333333	0.333333	0	0.333333	0.333333	0.333333	0
	1	1	1	1	1	1	1	1	1	1	0.666667	0.666667	0.333333	0.333333	0	0	0	0	0	0	0
	0.666667	0.666667	1	1	1	1	1	1	1	0.666667	0.333333	0.333333	0.666667	0.666667	0.333333	0	0.333333	0.666667	0.666667	0.333333	0
	1	1	1	1	1	1	1	1	1	1	1	1	0.666667	0.666667	0.666667	0.666667	0.666667	0.333333	0.666667	0.333333	0.333333
	0.666667	0.333333	0	0.333333	0.666667	0.666667	0.333333	0.333333	0.666667	1	1	1	1	0.666667	0.333333	0.333333	0.666667	1	1	0.666667	0.333333
	0.666667	1	1	1	1	1	1	1	1	1	1	1	1	1	1	1	1	1	1	1	1
	1	1	1	1	1	1	1	1	1	1	1	1	0.666667	0.666667	0.666667	0.666667	0.666667	0.333333	0.333333	0	0
	0.333333	0.666667	1	0.666667	0.666667	0.666667	0.666667	0.666667	0.666667	1	1	1	1	0.666667	0.333333	0	0	0	0	0	0
	0.333333	0.666667	0.333333	0.666667	0.666667	1	1	1	1	1	1	1	1	1	0.666667	0.333333	0	0	0	0	0
	1	1	1	1	1	1	1	1	1	1	1	1	1	1	1	0.666667	0.333333	0	0	0.333333	0.333333
	1	1	1	1	1	1	1	1	1	1	1	0.666667	0.333333	0.333333	0.666667	1	1	1	1	0.666667	0.666667
	0.666667	0.333333	0.333333	0.333333	0.666667	1	0.666667	0.666667	0.666667	1	1	1	0.666667	0.333333	0.333333	0.333333	0.666667	0.333333	0.666667	0.666667	1
	0	0	0.333333	0.666667	1	0.666667	0.333333	0	0	0.333333	0.666667	1	0.666667	0.333333	0.333333	0.333333	0.666667	0.666667	0.666667	0.333333	0.333333
	1	1	1	1	1	1	1	1	1	1	1	1	1	1	1	1	1	1	1	1	1
	0	0	0	0	0	0	0	0	0	0	0	0	0	0	0	0	0	0	0	0	0
	1	1	1	1	1	1	1	1	1	1	1	1	1	1	1	0.666667	0.333333	0	0.333333	0.333333	0.333333
	1	1	1	1	1	1	1	1	1	1	1	1	1	1	1	1	1	1	1	1	1
	1	1	1	1	1	1	1	1	1	1	1	1	1	1	1	1	1	0.666667	0.333333	0	0
	1	1	1	0.666667	0.333333	0	0	0	0	0	0	0	0	0	0	0	0	0	0	0	0
	1	1	1	1	1	1	1	1	1	1	1	1	1	1	1	1	1	1	1	1	1
	0	0.333333	0.666667	1	1	1	0.666667	0.666667	0.666667	1	1	1	1	1	1	0.666667	0.333333	0	0	0.333333	0.333333
	1	1	1	1	1	1	1	1	0.666667	0.666667	0.666667	1	1	1	1	0.666667	0.666667	0.666667	1	1	1
	1	1	1	1	1	1	0.666667	0.666667	0.666667	1	1	0.666667	0.666667	0.666667	0.666667	0.333333	0.333333	0.333333	0.333333	0	0
	1	1	1	0.666667	0.666667	0.333333	0.666667	0.666667	1	1	0.666667	0.666667	0.666667	1	0.666667	0.666667	0.666667	1	1	0.666667	0.333333
	1	1	1	1	1	1	1	1	1	1	1	0.666667	0.666667	0.333333	0.333333	0	0	0	0	0.333333	0.333333
	0.666667	0.666667	0.666667	0.666667	0.666667	1	1	1	1	1	1	1	1	0.666667	0.333333	0	0	0	0	0	0
	1	1	1	1	1	1	1	1	1	1	1	1	1	1	1	0.666667	0.333333	0	0.333333	0.333333	0.333333
	1	1	1	1	1	0.666667	0.333333	0.333333	0.666667	0.666667	0.666667	0.666667	1	1	0.666667	0.333333	0.333333	0.333333	0.333333	0	0
	1	1	1	1	0.666667	0.666667	0.666667	1	1	1	1	1	0.666667	0.333333	0.333333	0.333333	0.333333	0	0	0.333333	0.333333
	0.666667	0.666667	0.333333	0	0.333333	0.333333	0.666667	0.333333	0.333333	0	0	0	0	0	0	0.333333	0.333333	0.333333	0	0	0.333333
	0.666667	0.666667	0.333333	0.666667	0.666667	1	1	1	1	0.666667	0.666667	0.666667	1	0.666667	0.333333	0.333333	0.333333	0.666667	0.666667	0.666667	0.333333
	0.666667	0.666667	1	1	1	1	1	0.666667	0.666667	0.666667	1	1	0.666667	0.666667	0.666667	0.666667	0.333333	0	0	0	0
	1	1	1	1	0.666667	0.666667	0.666667	0.666667	0.666667	0.666667	1	0.666667	0.666667	0.333333	0.333333	0.333333	0.333333	0.666667	0.333333	0.333333	0.333333
	0.666667	0.333333	0.666667	0.666667	1	0.666667	0.666667	0.666667	0.666667	0.666667	0.666667	1	1	0.666667	0.333333	0.333333	0.333333	0.333333	0.333333	0.333333	0.333333
	1	1	1	1	1	1	1	1	1	1	1	1	1	0.666667	0.666667	0.666667	0.666667	0.666667	0.333333	0.666667	0.333333
	0.666667	1	1	0.666667	0.666667	0.666667	1	0.666667	0.666667	0.666667	0.666667	0.666667	0.333333	0.333333	0	0	0	0	0	0	0.333333
	1	1	1	1	1	1	1	1	1	1	1	1	1	1	1	0.666667	0.666667	0.666667	0.666667	0.333333	0.333333
	0.666667	0.666667	0.333333	0	0	0	0.333333	0.333333	0.333333	0.333333	0.333333	0.666667	0.333333	0.333333	0	0.333333	0.333333	0.333333	0	0	0
	1	1	1	1	1	1	1	1	1	1	1	0.666667	0.666667	0.666667	1	1	1	1	1	1	1
	0.666667	0.666667	0.666667	1	1	0.666667	0.666667	0.333333	0.333333	0	0	0	0	0	0	0	0	0	0	0	0
	1	1	1	1	1	1	1	1	1	1	1	1	1	1	0.666667	0.666667	0.666667	1	1	1	1
	0.333333	0.666667	1	0.666667	0.666667	0.333333	0.666667	0.666667	0.666667	0.666667	0.666667	1	0.666667	0.666667	0.333333	0.333333	0.333333	0.333333	0.666667	0.333333	0.333333
	0.666667	0.666667	0.666667	0.333333	0.333333	0	0	0	0.333333	0.666667	0.666667	0.333333	0	0	0	0.333333	0.333333	0.333333	0	0	0
	0.666667	1	0.666667	0.666667	0.666667	1	0.666667	0.666667	0.333333	0.666667	0.666667	0.666667	0.666667	0.666667	0.666667	0.333333	0	0.333333	0.333333	0.666667	0.333333
	1	1	1	1	1	1	1	1	1	1	1	1	1	1	1	1	1	0.666667	0.666667	0.333333	0.333333
	0.666667	1	1	1	1	1	1	1	1	1	1	0.666667	0.333333	0	0.333333	0.666667	1	0.666667	0.333333	0.333333	0.333333
	1	1	1	1	1	1	1	1	1	1	1	1	1	1	1	0.666667	0.333333	0.333333	0.333333	0.666667	0.333333
	1	1	1	1	1	1	1	1	1	1	1	1	1	0.666667	0.333333	0.333333	0.333333	0.333333	0	0.333333	0.333333
	1	1	1	1	1	1	1	1	1	1	1	1	1	1	1	1	1	1	1	1	1
	0.666667	1	1	1	1	1	1	1	1	1	1	1	1	1	1	0.666667	0.666667	0.666667	1	0.666667	0.333333
	0	0	0	0.333333	0.333333	0.333333	0	0	0	0	0.333333	0.333333	0.333333	0	0	0	0	0	0	0	0
	0.666667	0.666667	0.666667	0.666667	0.666667	0.666667	0.333333	0.666667	0.666667	1	1	1	0.666667	0.333333	0.333333	0.666667	0.666667	0.333333	0.333333	0.333333	0.333333
	1	1	1	1	1	1	1	1	0.666667	0.333333	0.333333	0.333333	0.333333	0	0	0.333333	0.333333	0.333333	0	0	0
	0.666667	0.666667	1	1	1	1	1	0.666667	0.666667	0.666667	1	0.666667	0.666667	0.333333	0.666667	0.333333	0.666667	0.666667	0.666667	0.666667	0.333333
	1	1	1	1	1	1	1	1	1	1	1	1	1	1	1	1	1	1	1	1	0.666667
	1	1	1	1	1	1	1	1	1	1	1	1	1	0.666667	0.333333	0	0	0	0	0	0
	0.666667	1	1	1	1	1	1	1	1	1	1	1	0.666667	0.666667	0.333333	0.333333	0.333333	0.333333	0.333333	0.333333	0.333333
	0.666667	1	1	1	1	1	1	1	1	1	1	1	0.666667	0.666667	0.333333	0.333333	0	0.333333	0.666667	1	0.666667
	1	1	1	1	1	1	1	1	1	1	1	1	1	1	1	1	1	1	1	1	1
	1	1	0.666667	0.666667	0.666667	1	1	0.666667	0.666667	0.666667	0.666667	0.666667	0.666667	0.666667	0.666667	0.333333	0.333333	0.333333	0.333333	0.333333	0.333333
	1	1	1	1	1	1	1	1	1	1	0.666667	0.666667	0.666667	1	1	1	1	1	1	1	1
	1	1	1	1	1	1	1	1	1	1	1	1	1	1	1	1	1	1	1	1	1
	0.666667	0.666667	1	1	1	1	1	1	0.666667	0.666667	0.666667	0.666667	0.666667	0.666667	1	1	0.666667	0.666667	0.666667	1	0.666667
	0.333333	0.666667	1	0.666667	0.666667	0.666667	1	0.666667	0.333333	0.333333	0.333333	0.333333	0	0	0	0.333333	0.333333	0.333333	0	0	0
	1	1	0.666667	0.666667	0.666667	1	0.666667	0.666667	0.666667	1	0.666667	0.333333	0	0.333333	0.666667	0.666667	0.666667	0.666667	0.666667	0.666667	0.333333
	0.333333	0.666667	0.333333	0.666667	0.666667	0.666667	0.333333	0.333333	0.333333	0.666667	0.666667	0.666667	0.333333	0	0	0	0	0	0.333333	0.333333	0.333333
	1	1	1	1	1	1	1	1	1	1	1	1	1	1	1	0.666667	0.333333	0.333333	0.666667	0.666667	0.333333
	1	1	1	1	1	0.666667	0.666667	0.666667	1	0.666667	0.333333	0	0	0	0	0	0	0	0	0	0
	1	1	1	1	1	1	0.666667	0.666667	0.666667	1	0.666667	0.333333	0.333333	0.333333	0.666667	0.333333	0.666667	0.333333	0.333333	0	0
	0.666667	0.666667	1	1	1	1	1	1	1	1	1	1	0.666667	0.666667	0.666667	0.666667	0.666667	0.333333	0.666667	0.333333	0.333333
	1	0.666667	0.333333	0.333333	0.666667	1	1	1	1	1	1	1	1	1	1	0.666667	0.333333	0.333333	0.666667	0.666667	0.333333
	1	1	1	1	1	1	1	1	1	1	1	1	1	1	1	0.666667	0.333333	0	0	0	0
	0.666667	0.666667	0.333333	0.666667	0.666667	1	1	1	1	0.666667	0.666667	0.666667	1	1	1	0.666667	0.666667	0.666667	1	0.666667	0.333333
	0.666667	0.666667	0.666667	0.666667	0.666667	0.666667	1	1	1	1	1	1	1	1	1	1	1	0.666667	0.666667	0.666667	1
	0.333333	0.666667	1	1	1	1	1	1	1	1	0.666667	0.666667	0.333333	0.333333	0	0	0	0	0	0	0
	0.666667	0.666667	0.333333	0.666667	0.666667	1	1	1	0.666667	0.666667	0.333333	0.666667	0.666667	0.666667	0.333333	0	0	0.333333	0.333333	0.666667	0.333333
	1	0.666667	0.666667	0.666667	0.666667	0.666667	0.666667	1	0.666667	0.666667	0.333333	0.666667	0.666667	0.666667	0.333333	0.333333	0.333333	0.666667	0.333333	0.333333	0.333333
	0.333333	0.666667	0.666667	1	1	0.666667	0.666667	0.666667	1	1	1	1	1	1	1	0.666667	0.333333	0.333333	0.333333	0.666667	0.666667
	1	1	1	1	1	1	1	1	0.666667	0.666667	0.666667	1	0.666667	0.666667	0.666667	1	1	0.666667	0.666667	0.666667	1
	1	1	1	1	1	0.666667	0.666667	0.666667	0.666667	0.333333	0	0	0	0	0.333333	0.333333	0.333333	0.333333	0.333333	0.666667	0.333333
	1	1	1	1	1	1	1	1	1	1	1	1	1	1	1	1	0.666667	0.666667	0.666667	1	1
	0.666667	0.333333	0.666667	0.333333	0.666667	0.333333	0.333333	0.333333	0.333333	0.666667	0.333333	0.333333	0.333333	0.333333	0.333333	0	0	0	0.333333	0.333333	0.333333
	0.666667	1	1	0.666667	0.666667	0.666667	1	1	1	1	1	1	0.666667	0.666667	0.333333	0.666667	0.666667	0.666667	0.666667	0.333333	0.666667
	1	1	1	1	0.666667	0.666667	0.666667	0.666667	0.666667	0.666667	0.666667	0.666667	0.333333	0.333333	0	0	0	0	0.333333	0.333333	0.333333
	1	1	1	1	1	1	1	0.666667	0.666667	0.666667	0.666667	0.333333	0	0.333333	0.666667	0.666667	0.666667	0.333333	0.333333	0.333333	0.333333
	1	1	0.666667	0.333333	0.333333	0.666667	1	1	0.666667	0.666667	0.333333	0.666667	0.666667	0.666667	0.333333	0	0.333333	0.666667	0.666667	0.333333	0.333333
	0.666667	0.666667	1	1	1	0.666667	0.666667	0.666667	0.666667	0.666667	0.666667	0.666667	0.333333	0	0	0	0	0	0	0	0.333333
	1	1	1	1	0.666667	0.666667	0.666667	1	0.666667	0.666667	0.666667	0.666667	0.666667	0.333333	0.666667	0.666667	1	1	1	1	1
	1	1	1	0.666667	0.666667	0.666667	1	1	1	1	1	0.666667	0.666667	0.333333	0.333333	0	0.333333	0.666667	1	1	0.666667
	1	1	1	1	1	0.666667	0.666667	0.666667	1	0.666667	0.666667	0.333333	0.666667	0.666667	0.666667	0.666667	0.333333	0.666667	0.666667	0.666667	0.333333
	0.333333	0.666667	1	0.666667	0.333333	0.333333	0.666667	0.666667	0.666667	0.333333	0.666667	0.333333	0.333333	0.333333	0.333333	0.333333	0	0	0.333333	0.333333	0.666667
	0.333333	0.666667	1	1	0.666667	0.666667	0.666667	1	1	1	0.666667	0.666667	0.666667	1	0.666667	0.333333	0.333333	0.333333	0.666667	0.333333	0.666667
	0.666667	0.666667	0.666667	0.666667	0.666667	0.666667	1	1	0.666667	0.333333	0.333333	0.666667	1	0.666667	0.333333	0	0	0	0	0	0
	1	0.666667	0.333333	0.333333	0.666667	1	1	0.666667	0.666667	0.333333	0.666667	0.333333	0.333333	0	0.333333	0.333333	0.333333	0.333333	0.333333	0.333333	0
	0.333333	0.333333	0.333333	0.333333	0.666667	0.333333	0.666667	0.666667	0.666667	0.666667	0.666667	0.666667	0.333333	0	0.333333	0.666667	0.666667	0.333333	0.333333	0.333333	0.333333
	1	1	1	1	1	1	1	1	1	1	1	0.666667	0.333333	0.333333	0.333333	0.333333	0.333333	0.333333	0.333333	0	0.333333
	0	0	0.333333	0.333333	0.666667	0.666667	1	0.666667	0.333333	0.333333	0.666667	0.666667	0.666667	0.333333	0.333333	0.333333	0.666667	0.666667	0.666667	0.333333	0.666667
	1	1	1	1	1	1	1	1	1	1	1	1	1	1	1	1	1	1	1	1	1
	1	1	1	1	1	1	1	1	1	1	1	1	0.666667	0.666667	0.666667	0.666667	0.333333	0.333333	0.333333	0.333333	0
	1	1	1	1	1	1	1	1	1	1	1	1	1	1	1	1	1	1	1	1	1
	0.666667	0.333333	0	0.333333	0.333333	0.333333	0.333333	0.666667	0.666667	0.666667	0.333333	0.666667	0.333333	0.666667	0.333333	0.333333	0.333333	0.333333	0.333333	0.333333	0.333333
	1	1	1	1	1	1	0.666667	0.666667	0.333333	0.666667	0.666667	1	1	1	0.666667	0.333333	0	0	0.333333	0.333333	0.333333
	1	1	1	1	1	1	1	0.666667	0.666667	0.666667	0.666667	0.666667	0.333333	0.666667	0.333333	0.666667	0.666667	0.666667	0.333333	0	0
	1	1	1	1	1	1	1	1	1	1	1	1	1	1	0.666667	0.666667	0.666667	1	0.666667	0.333333	0.333333
	0.333333	0.666667	0.666667	1	1	1	0.666667	0.333333	0	0.333333	0.666667	1	1	0.666667	0.333333	0	0	0.333333	0.333333	0.333333	0
	0.333333	0.333333	0.333333	0.666667	1	0.666667	0.666667	0.333333	0.666667	0.333333	0.666667	0.333333	0.666667	0.333333	0.666667	0.333333	0.333333	0	0	0.333333	0.333333
	1	0.666667	0.666667	0.333333	0.666667	0.666667	1	1	1	0.666667	0.666667	0.333333	0.666667	0.333333	0.666667	0.333333	0.333333	0	0.333333	0.333333	0.333333
	1	1	1	1	1	1	1	1	1	1	1	1	1	1	0.666667	0.666667	0.333333	0.666667	0.333333	0.666667	0.333333
	0.666667	1	1	1	0.666667	0.666667	0.333333	0.666667	0.333333	0.333333	0	0	0	0	0	0	0	0	0	0	0
	0.666667	0.666667	0.666667	0.666667	0.666667	1	1	1	0.666667	0.666667	0.666667	1	1	1	1	1	1	1	1	1	0.666667
	0.666667	0.666667	0.333333	0.333333	0.333333	0.666667	0.666667	0.666667	0.333333	0.333333	0.666667	0.666667	0.333333	0	0	0	0	0	0	0	0
	1	1	0.666667	0.666667	0.666667	1	1	0.666667	0.666667	0.666667	1	1	1	0.666667	0.666667	0.333333	0.666667	0.333333	0.666667	0.666667	1
	0.333333	0.666667	0.666667	1	1	1	1	1	1	1	1	0.666667	0.333333	0	0	0	0	0	0	0	0
	1	1	0.666667	0.666667	0.333333	0.666667	0.666667	1	0.666667	0.666667	0.333333	0.666667	0.666667	1	0.666667	0.666667	0.333333	0.666667	0.666667	0.666667	0.333333
	0.333333	0.333333	0.333333	0.333333	0.333333	0.333333	0	0	0	0	0	0.333333	0.333333	0.666667	0.333333	0.333333	0	0	0	0	0
	1	1	1	1	1	1	1	1	1	0.666667	0.333333	0	0.333333	0.666667	0.666667	0.666667	0.666667	1	1	1	0.666667
	1	1	0.666667	0.666667	0.666667	1	0.666667	0.333333	0.333333	0.333333	0.666667	0.333333	0.333333	0.333333	0.666667	1	0.666667	0.333333	0.333333	0.333333	0.666667
	1	1	1	1	1	0.666667	0.666667	0.666667	1	1	0.666667	0.666667	0.333333	0.666667	0.333333	0.666667	0.333333	0.333333	0	0	0
	0.666667	0.666667	1	1	0.666667	0.333333	0.333333	0.333333	0.333333	0	0.333333	0.333333	0.333333	0.333333	0.333333	0.333333	0	0	0	0	0
	0.666667	0.333333	0	0.333333	0.666667	1	1	1	1	1	1	1	1	1	1	1	1	1	1	0.666667	0.666667
	1	1	1	1	1	1	1	1	1	1	1	1	0.666667	0.666667	0.333333	0.333333	0	0.333333	0.333333	0.333333	0.333333
	0.666667	1	0.666667	0.666667	0.666667	1	1	0.666667	0.666667	0.666667	1	1	0.666667	0.666667	0.333333	0.666667	0.333333	0.333333	0.333333	0.333333	0.666667
	0.666667	0.333333	0.333333	0.333333	0.666667	0.666667	1	1	1	1	1	1	1	1	0.666667	0.333333	0.333333	0.333333	0.333333	0.333333	0.666667
	0.666667	0.333333	0.333333	0.333333	0.666667	0.666667	1	1	1	1	1	1	1	1	1	1	0.666667	0.666667	0.666667	0.666667	0.666667
	1	1	1	1	1	1	1	1	1	1	1	1	1	1	1	1	1	0.666667	0.666667	0.666667	0.666667
	0.666667	0.666667	0.666667	1	1	1	1	1	1	1	1	1	1	1	0.666667	0.666667	0.333333	0.666667	0.333333	0.666667	0.666667
	1	1	0.666667	0.333333	0.333333	0.666667	1	1	0.666667	0.666667	0.666667	1	0.666667	0.333333	0.333333	0.333333	0.333333	0.333333	0.333333	0.666667	0.333333
	0.666667	0.666667	0.666667	0.666667	0.666667	0.666667	0.666667	0.666667	0.333333	0.666667	0.666667	0.666667	0.666667	0.333333	0.333333	0.333333	0.333333	0.666667	0.333333	0.666667	0.333333
	1	1	1	1	1	1	1	1	1	0.666667	0.666667	0.666667	1	1	0.666667	0.666667	0.333333	0.666667	0.333333	0.666667	0.333333
	1	1	0.666667	0.333333	0.333333	0.666667	1	1	1	1	1	1	0.666667	0.666667	0.333333	0.666667	0.333333	0.666667	0.333333	0.333333	0
	1	1	1	1	1	1	1	1	1	0.666667	0.666667	0.666667	1	1	1	1	1	0.666667	0.666667	0.666667	1
	0.333333	0.333333	0.333333	0.666667	0.666667	1	0.666667	0.666667	0.333333	0.333333	0	0	0	0	0.333333	0.333333	0.333333	0	0	0	0
	1	1	1	1	1	1	1	1	1	1	1	0.666667	0.333333	0	0.333333	0.666667	1	0.666667	0.333333	0	0
	0.666667	0.333333	0	0.333333	0.666667	1	1	0.666667	0.333333	0	0.333333	0.333333	0.666667	0.333333	0.333333	0	0.333333	0.333333	0.666667	0.666667	0.666667
	0.666667	0.666667	1	1	0.666667	0.333333	0.333333	0.333333	0.333333	0.333333	0.333333	0.666667	0.666667	0.666667	0.333333	0	0	0	0.333333	0.666667	0.666667
	1	1	1	1	1	1	1	1	1	1	1	1	1	1	1	1	1	1	0.666667	0.333333	0
	1	1	1	1	1	1	1	0.666667	0.666667	0.666667	1	1	1	1	1	1	1	1	1	1	1
	0.666667	1	1	1	1	1	1	1	1	1	0.666667	0.666667	0.666667	1	1	1	1	0.666667	0.333333	0.333333	0.333333
	0.333333	0	0.333333	0.666667	1	0.666667	0.666667	0.666667	1	1	1	0.666667	0.666667	0.666667	1	1	1	0.666667	0.333333	0.333333	0.333333
	1	0.666667	0.333333	0.333333	0.666667	0.666667	0.333333	0.333333	0.666667	1	1	1	1	1	1	1	1	0.666667	0.333333	0	0
	0.666667	0.666667	1	0.666667	0.666667	0.666667	1	1	1	1	1	1	1	1	1	1	1	0.666667	0.333333	0.333333	0.666667
	0.333333	0.666667	0.666667	0.666667	0.666667	1	0.666667	0.666667	0.666667	1	1	1	1	0.666667	0.666667	0.333333	0.333333	0.333333	0.666667	1	1
	0	0.333333	0.333333	0.333333	0	0	0.333333	0.333333	0.666667	0.666667	1	1	0.666667	0.333333	0	0	0.333333	0.333333	0.333333	0	0.333333
	0.333333	0.333333	0.333333	0.666667	0.333333	0.666667	0.333333	0.666667	0.666667	1	1	1	1	1	0.666667	0.333333	0.333333	0.666667	1	0.666667	0.666667
	0.666667	0.666667	0.333333	0.333333	0.333333	0.333333	0.333333	0.333333	0.333333	0.666667	0.666667	0.666667	0.333333	0.333333	0.333333	0.666667	0.666667	0.666667	0.333333	0	0.333333
	0.666667	1	1	1	1	0.666667	0.666667	0.666667	1	1	1	1	0.666667	0.666667	0.666667	1	0.666667	0.666667	0.666667	0.666667	0.333333
	0.333333	0	0	0	0.333333	0.666667	0.666667	0.666667	0.333333	0.666667	0.666667	1	0.666667	0.333333	0	0.333333	0.333333	0.666667	0.666667	0.666667	0.666667
	1	1	1	1	1	1	1	1	1	1	1	1	1	1	1	0.666667	0.333333	0	0	0	0
	0.333333	0	0.333333	0.666667	1	0.666667	0.666667	0.333333	0.666667	0.666667	1	1	0.666667	0.666667	0.666667	0.666667	0.333333	0	0	0	0
	1	0.666667	0.666667	0.666667	1	1	1	1	1	1	1	1	1	1	1	1	1	1	0.666667	0.333333	0
	1	1	1	1	1	1	1	1	1	1	0.666667	0.333333	0	0	0	0.333333	0.666667	0.666667	0.333333	0.333333	0.333333
	1	1	1	0.666667	0.666667	0.666667	1	1	1	1	1	1	1	0.666667	0.333333	0.333333	0.666667	0.666667	0.666667	0.666667	0.666667
	0.666667	1	1	1	1	1	1	1	1	1	1	1	1	1	1	1	1	1	1	1	1
	0.333333	0.333333	0.333333	0	0.333333	0.333333	0.666667	0.666667	1	1	1	1	1	1	0.666667	0.333333	0	0	0	0	0
	0	0.333333	0.333333	0.333333	0	0.333333	0.666667	1	1	1	0.666667	0.666667	0.666667	1	0.666667	0.333333	0	0	0.333333	0.666667	0.666667
	0.333333	0.666667	1	0.666667	0.666667	0.333333	0.333333	0.333333	0.333333	0.666667	0.666667	1	0.666667	0.333333	0	0.333333	0.333333	0.666667	0.666667	0.666667	0.333333
	0.666667	0.333333	0.666667	0.666667	0.666667	0.666667	0.666667	0.666667	0.333333	0.333333	0.333333	0.666667	0.666667	1	1	1	1	1	0.666667	0.666667	0.666667
	0.666667	0.666667	0.333333	0.333333	0.666667	0.666667	0.333333	0	0	0	0	0	0	0	0	0	0	0	0	0	0
	0	0.333333	0.666667	1	1	1	1	1	1	1	1	0.666667	0.666667	0.666667	1	1	1	1	1	1	1
	0.666667	1	1	1	1	1	1	1	0.666667	0.666667	0.666667	1	1	1	0.666667	0.333333	0	0	0.333333	0.666667	0.666667
	0.666667	0.666667	1	1	1	1	1	1	1	1	1	1	1	1	1	1	0.666667	0.333333	0	0	0
	0.333333	0.666667	0.666667	0.666667	0.666667	0.666667	0.666667	0.666667	0.333333	0.333333	0	0	0	0	0	0	0	0	0	0	0
	1	1	1	1	1	1	1	1	1	1	1	1	1	1	1	0.666667	0.666667	0.666667	1	0.666667	0.333333
	0	0.333333	0.666667	1	1	1	0.666667	0.333333	0	0	0	0	0	0	0	0.333333	0.333333	0.666667	0.666667	1	1
	1	1	1	1	1	0.666667	0.333333	0.333333	0.666667	0.666667	0.333333	0	0	0	0	0	0	0	0	0	0.333333
	0.666667	1	0.666667	0.333333	0	0.333333	0.666667	0.666667	0.333333	0.333333	0.666667	0.666667	0.666667	0.666667	0.666667	0.333333	0.333333	0.333333	0.666667	0.666667	1
	0.333333	0.333333	0	0.333333	0.666667	1	1	1	1	1	1	1	1	0.666667	0.333333	0	0	0	0	0	0
	1	1	1	1	1	1	1	1	1	1	1	1	1	0.666667	0.333333	0.333333	0.333333	0.333333	0.333333	0.666667	0.666667
	0.666667	1	1	1	1	1	0.666667	0.333333	0.333333	0.666667	0.666667	0.333333	0	0	0	0	0	0.333333	0.333333	0.666667	0.333333
	1	1	1	1	1	1	1	1	1	1	1	1	0.666667	0.666667	0.333333	0.333333	0	0.333333	0.333333	0.333333	0
	0.666667	0.333333	0.333333	0.333333	0.666667	1	1	1	0.666667	0.666667	0.666667	0.666667	0.666667	0.333333	0.333333	0	0	0	0	0	0
	0.333333	0.333333	0.666667	0.666667	0.666667	0.666667	1	1	1	1	1	0.666667	0.333333	0.333333	0.666667	1	1	1	0.666667	0.666667	0.666667
	1	1	1	1	1	1	1	1	1	1	1	1	1	1	1	1	1	1	0.666667	0.333333	0.333333
	0.333333	0.666667	1	0.666667	0.333333	0	0	0	0	0	0	0	0	0	0	0	0	0	0	0	0
	1	1	1	1	1	1	1	1	1	1	0.666667	0.333333	0.333333	0.666667	0.666667	0.333333	0	0	0	0.333333	0.333333
	0.333333	0.333333	0.666667	1	1	1	1	0.666667	0.333333	0	0	0.333333	0.666667	0.666667	0.333333	0.333333	0.666667	0.666667	0.333333	0	0
	1	1	1	1	0.666667	0.333333	0	0	0.333333	0.666667	1	1	0.666667	0.333333	0.333333	0.666667	1	0.666667	0.333333	0	0
	0.666667	0.666667	0.666667	0.666667	0.666667	0.666667	1	1	1	1	1	1	0.666667	0.666667	0.333333	0.333333	0	0	0	0	0
	1	1	1	1	0.666667	0.666667	0.666667	1	1	1	0.666667	0.666667	0.666667	1	1	0.666667	0.333333	0.333333	0.666667	1	0.666667
	1	1	1	1	0.666667	0.666667	0.333333	0.333333	0	0.333333	0.333333	0.333333	0	0	0.333333	0.666667	0.666667	0.333333	0.333333	0.333333	0.333333
	1	0.666667	0.666667	0.666667	1	1	1	1	1	1	1	1	1	1	1	1	1	0.666667	0.666667	0.666667	1
	0.333333	0	0.333333	0.666667	1	1	1	1	1	1	1	1	0.666667	0.333333	0	0	0	0	0	0.333333	0.666667
	1	1	1	1	1	1	0.666667	0.666667	0.666667	1	1	0.666667	0.666667	0.666667	1	1	1	0.666667	0.666667	0.666667	1
	1	1	0.666667	0.333333	0	0	0.333333	0.666667	1	1	1	0.666667	0.333333	0	0.333333	0.666667	0.666667	0.333333	0	0	0
	1	1	1	1	1	1	1	1	1	1	1	1	1	0.666667	0.666667	0.333333	0.333333	0.333333	0.333333	0.666667	0.666667
	1	0.666667	0.333333	0	0.333333	0.333333	0.666667	0.333333	0.666667	0.333333	0.333333	0	0	0	0.333333	0.333333	0.333333	0	0	0	0
	0.666667	0.333333	0	0	0	0	0	0	0	0	0.333333	0.666667	1	1	1	0.666667	0.333333	0	0	0	0
	1	1	1	1	1	1	1	1	0.666667	0.666667	0.666667	1	1	1	1	0.666667	0.333333	0.333333	0.666667	1	1
	1	1	1	1	1	1	1	1	1	1	1	1	1	1	1	0.666667	0.333333	0	0	0	0.333333
	0.666667	1	0.666667	0.666667	0.666667	0.666667	0.666667	0.666667	1	1	1	1	1	1	1	1	0.666667	0.333333	0	0	0
	0.333333	0.333333	0	0	0	0.333333	0.333333	0.333333	0	0	0	0	0	0	0.333333	0.666667	1	1	1	1	1
	1	1	0.666667	0.333333	0	0.333333	0.666667	1	1	1	1	0.666667	0.333333	0	0	0	0	0	0	0	0
	0	0	0.333333	0.666667	1	1	1	1	1	1	1	0.666667	0.333333	0.333333	0.666667	0.666667	0.333333	0	0.333333	0.666667	0.666667
	1	1	1	1	1	1	1	1	1	1	1	1	1	1	0.666667	0.333333	0	0	0	0	0
	0.333333	0.666667	1	0.666667	0.333333	0	0	0	0.333333	0.666667	1	1	0.666667	0.333333	0	0	0	0	0	0.333333	0.333333
	0.333333	0.666667	1	1	1	1	1	1	1	1	1	1	0.666667	0.666667	0.666667	0.666667	0.666667	0.333333	0.333333	0.333333	0.666667
	0.333333	0.666667	0.333333	0.333333	0	0.333333	0.666667	1	1	0.666667	0.666667	0.666667	0.666667	0.666667	0.333333	0.666667	0.666667	0.666667	0.666667	0.666667	1
	0.666667	0.666667	1	0.666667	0.666667	0.333333	0.666667	0.666667	1	0.666667	0.666667	0.666667	1	1	1	1	1	0.666667	0.666667	0.333333	0.333333
	1	0.666667	0.333333	0.333333	0.666667	0.666667	0.333333	0.333333	0.666667	0.666667	0.333333	0	0.333333	0.333333	0.666667	0.666667	0.666667	0.333333	0	0	0
	1	0.666667	0.333333	0.333333	0.666667	1	0.666667	0.333333	0	0	0	0.333333	0.666667	0.666667	0.666667	0.333333	0.333333	0	0.333333	0.666667	0.666667
	0.666667	0.666667	0.333333	0.333333	0.666667	1	1	1	1	0.666667	0.666667	0.666667	1	1	1	1	1	1	1	0.666667	0.333333
	0.666667	0.666667	0.666667	0.666667	0.666667	0.333333	0.666667	0.333333	0.333333	0.333333	0.666667	0.666667	0.666667	0.333333	0.666667	0.666667	0.666667	0.333333	0	0	0
	1	1	1	1	1	1	1	0.666667	0.666667	0.333333	0.666667	0.333333	0.666667	0.333333	0.333333	0	0	0	0	0	0
	0.666667	0.666667	0.666667	1	1	0.666667	0.666667	0.666667	0.666667	0.666667	0.666667	0.666667	0.666667	0.333333	0.666667	0.333333	0.666667	0.333333	0.333333	0.333333	0.333333
	1	1	1	1	0.666667	0.666667	0.666667	1	1	0.666667	0.666667	0.333333	0.666667	0.666667	0.666667	0.333333	0	0	0	0.333333	0.333333
	0.666667	0.666667	0.666667	1	0.666667	0.666667	0.666667	1	1	1	1	1	0.666667	0.666667	0.666667	1	1	1	1	1	0.666667
	1	1	1	1	1	1	1	1	1	1	1	1	0.666667	0.666667	0.333333	0.333333	0.333333	0.333333	0.333333	0.333333	0.333333
	1	1	1	1	1	1	1	1	1	1	1	1	0.666667	0.333333	0	0.333333	0.333333	0.666667	0.666667	1	1
	1	1	1	1	1	1	1	1	1	1	1	1	1	1	1	1	1	1	1	1	1
	0.666667	0.666667	1	1	1	1	1	1	0.666667	0.333333	0	0.333333	0.333333	0.666667	0.666667	1	1	1	1	1	0.666667
	1	1	1	1	1	1	1	1	0.666667	0.666667	0.666667	0.666667	0.666667	0.333333	0.333333	0	0	0	0	0	0.333333
	0.333333	0.333333	0.333333	0.666667	0.666667	1	1	1	1	1	1	0.666667	0.666667	0.666667	0.666667	0.666667	0.333333	0.666667	0.666667	0.666667	0.666667
	0	0.333333	0.666667	0.666667	0.666667	0.666667	1	0.666667	0.666667	0.666667	1	0.666667	0.333333	0	0	0	0	0	0	0	0
	0.333333	0.666667	0.333333	0.333333	0.333333	0.666667	1	1	1	1	1	1	1	1	1	1	0.666667	0.666667	0.333333	0.666667	0.666667
	1	1	1	1	1	1	1	1	1	1	1	0.666667	0.333333	0.333333	0.333333	0.333333	0	0.333333	0.666667	1	0.666667
	1	1	1	1	1	1	0.666667	0.666667	0.666667	1	0.666667	0.666667	0.333333	0.333333	0	0	0	0	0	0	0.333333
	0.666667	1	1	1	1	1	1	1	1	1	1	1	1	1	0.666667	0.666667	0.333333	0.666667	0.666667	1	1
	0.666667	0.666667	0.333333	0.333333	0	0.333333	0.333333	0.333333	0	0.333333	0.333333	0.333333	0	0	0	0	0	0.333333	0.333333	0.333333	0.333333
	0.666667	0.666667	0.333333	0.333333	0.333333	0.333333	0.666667	0.666667	0.666667	0.666667	0.666667	1	1	0.666667	0.666667	0.333333	0.333333	0.333333	0.333333	0.666667	0.333333
	0.666667	0.666667	0.666667	0.666667	0.666667	0.666667	0.666667	1	0.666667	0.666667	0.333333	0.333333	0.333333	0.666667	0.666667	0.333333	0.333333	0.666667	0.666667	0.333333	0
	0.666667	0.666667	1	1	1	0.666667	0.333333	0.333333	0.666667	1	1	1	0.666667	0.666667	0.333333	0.333333	0.333333	0.666667	1	1	1
	1	1	1	1	1	1	1	0.666667	0.333333	0	0.333333	0.333333	0.333333	0.333333	0.333333	0.333333	0	0	0.333333	0.666667	1
	0.666667	0.666667	0.666667	1	1	1	1	1	1	0.666667	0.666667	0.666667	0.666667	0.666667	0.333333	0.666667	0.666667	1	1	0.666667	0.666667
	0.333333	0.666667	0.333333	0.333333	0.333333	0.333333	0.333333	0.333333	0.333333	0.333333	0.333333	0.333333	0.333333	0	0	0.333333	0.333333	0.333333	0.333333	0.333333	0.333333
	1	1	1	1	1	0.666667	0.666667	0.666667	1	1	1	1	0.666667	0.666667	0.666667	1	0.666667	0.666667	0.666667	1	1
	0.333333	0.666667	1	1	1	1	1	1	1	1	1	1	0.666667	0.333333	0	0	0	0	0	0	0
	1	1	0.666667	0.666667	0.666667	1	1	1	1	0.666667	0.666667	0.666667	1	1	0.666667	0.333333	0	0	0	0.333333	0.666667
	0.333333	0.666667	0.333333	0.333333	0	0	0	0	0.333333	0.333333	0.666667	0.333333	0.666667	0.333333	0.666667	0.333333	0.333333	0.333333	0.333333	0.333333	0
	0.333333	0.333333	0.666667	1	0.666667	0.666667	0.333333	0.333333	0	0	0	0	0	0	0	0.333333	0.333333	0.333333	0	0	0
	0	0.333333	0.666667	1	1	1	0.666667	0.666667	0.666667	1	1	1	1	0.666667	0.666667	0.666667	1	1	1	0.666667	0.333333
	0.666667	0.333333	0.333333	0.666667	1	1	1	1	1	1	0.666667	0.333333	0	0	0.333333	0.333333	0.333333	0	0	0	0
	1	1	1	1	1	1	0.666667	0.333333	0	0	0.333333	0.666667	0.666667	0.666667	0.333333	0.666667	0.333333	0.666667	0.333333	0.666667	0.666667
	1	1	1	1	1	1	1	1	1	1	0.666667	0.666667	0.666667	1	0.666667	0.666667	0.666667	0.666667	0.666667	0.666667	1
	0.666667	0.333333	0	0.333333	0.666667	1	0.666667	0.333333	0	0.333333	0.666667	1	0.666667	0.333333	0.333333	0.666667	0.666667	0.333333	0.333333	0.333333	0.333333
	0.666667	0.333333	0.666667	0.666667	1	1	1	1	1	0.666667	0.333333	0	0	0.333333	0.666667	0.666667	0.333333	0	0	0	0
	1	1	0.666667	0.666667	0.666667	0.666667	0.666667	0.666667	1	1	1	1	1	0.666667	0.666667	0.666667	0.666667	0.666667	0.666667	1	1
	0.333333	0.666667	0.666667	0.333333	0	0.333333	0.666667	1	0.666667	0.333333	0	0	0	0	0	0	0	0	0	0	0
	1	0.666667	0.666667	0.666667	1	1	1	1	1	1	1	1	1	1	0.666667	0.666667	0.333333	0.666667	0.333333	0.333333	0.333333
	0.333333	0	0	0	0.333333	0.666667	1	0.666667	0.666667	0.666667	1	1	1	0.666667	0.666667	0.333333	0.333333	0	0	0	0
	0.666667	1	1	1	1	1	1	1	0.666667	0.666667	0.333333	0.666667	0.666667	1	1	1	1	1	1	1	0.666667
	0.333333	0.666667	1	1	0.666667	0.666667	0.666667	0.666667	0.666667	0.666667	1	0.666667	0.333333	0	0.333333	0.333333	0.666667	0.666667	1	0.666667	0.666667
	1	1	1	1	1	0.666667	0.666667	0.666667	1	0.666667	0.666667	0.666667	0.666667	0.666667	0.666667	1	0.666667	0.333333	0	0	0
	0.666667	0.666667	0.666667	1	1	0.666667	0.666667	0.666667	0.666667	0.333333	0.333333	0.333333	0.666667	0.666667	0.666667	0.666667	0.666667	0.666667	0.666667	0.666667	1
	1	0.666667	0.333333	0.333333	0.666667	1	1	1	0.666667	0.666667	0.666667	0.666667	0.333333	0.333333	0.333333	0.333333	0.333333	0.333333	0.333333	0.333333	0.333333
	1	1	1	1	1	1	1	1	1	1	1	1	1	1	1	1	1	0.666667	0.666667	0.666667	0.666667
	0.333333	0.333333	0.666667	0.666667	1	0.666667	0.666667	0.666667	1	0.666667	0.333333	0	0	0.333333	0.333333	0.333333	0	0	0	0	0.333333
	1	1	1	0.666667	0.333333	0.333333	0.666667	0.666667	0.333333	0.333333	0.666667	0.666667	0.333333	0.333333	0.333333	0.666667	0.666667	1	1	0.666667	0.333333
	0.666667	0.666667	0.333333	0	0	0.333333	0.666667	1	0.666667	0.666667	0.666667	0.666667	0.333333	0	0	0	0.333333	0.333333	0.333333	0	0
	1	1	1	0.666667	0.333333	0	0	0.333333	0.666667	0.666667	0.666667	0.333333	0.666667	0.666667	0.666667	0.666667	0.333333	0.666667	0.666667	1	1
	1	1	1	1	0.666667	0.333333	0	0.333333	0.333333	0.666667	0.333333	0.666667	0.333333	0.666667	0.666667	0.666667	0.666667	0.333333	0.666667	0.333333	0.666667
	1	1	1	1	1	1	1	0.666667	0.666667	0.666667	0.666667	0.666667	0.333333	0.333333	0	0.333333	0.666667	0.666667	0.333333	0	0
	1	1	1	1	0.666667	0.333333	0.333333	0.333333	0.666667	0.666667	1	1	1	0.666667	0.333333	0.333333	0.333333	0.333333	0	0	0.333333
	0.333333	0.666667	0.333333	0.333333	0	0.333333	0.666667	1	1	1	1	1	1	0.666667	0.666667	0.333333	0.333333	0.333333	0.333333	0.333333	0.333333
	0.333333	0.333333	0.666667	0.666667	0.666667	0.333333	0	0	0	0	0	0	0	0	0.333333	0.333333	0.333333	0	0	0	0
	1	1	1	1	0.666667	0.666667	0.666667	1	1	0.666667	0.666667	0.333333	0.333333	0	0.333333	0.666667	0.666667	0.333333	0.333333	0.333333	0.666667
	0.666667	1	1	1	1	1	0.666667	0.333333	0.333333	0.333333	0.333333	0	0	0	0	0	0	0	0	0	0
	0.666667	0.666667	0.666667	0.333333	0.666667	0.666667	0.666667	0.333333	0.333333	0.333333	0.333333	0	0	0	0	0	0	0.333333	0.333333	0.333333	0
	1	1	0.666667	0.666667	0.666667	1	1	0.666667	0.333333	0.333333	0.333333	0.333333	0.333333	0.666667	0.666667	0.666667	0.333333	0.666667	0.333333	0.666667	0.333333
	0.666667	0.333333	0.666667	0.666667	1	1	1	0.666667	0.666667	0.333333	0.666667	0.666667	1	0.666667	0.666667	0.666667	1	1	1	1	0.666667
	1	1	1	1	1	1	1	1	1	1	0.666667	0.666667	0.666667	1	1	1	1	0.666667	0.666667	0.666667	0.666667
	0.333333	0.333333	0.666667	1	1	0.666667	0.666667	0.666667	1	0.666667	0.333333	0.333333	0.666667	1	1	1	1	1	1	1	1
	1	1	1	1	1	1	1	1	1	1	1	1	1	1	0.666667	0.666667	0.666667	1	0.666667	0.666667	0.666667
	1	1	0.666667	0.666667	0.666667	1	1	1	1	1	1	1	1	0.666667	0.666667	0.666667	1	1	1	1	1
	1	1	1	1	1	1	1	1	1	1	1	1	1	0.666667	0.666667	0.666667	1	1	1	1	1
	1	1	1	1	0.666667	0.666667	0.666667	1	1	1	1	1	1	1	0.666667	0.333333	0	0	0	0	0
	1	1	1	1	1	1	1	0.666667	0.666667	0.666667	0.666667	0.333333	0	0	0	0.333333	0.333333	0.666667	0.666667	0.666667	0.333333
	0.666667	0.666667	0.333333	0.666667	0.666667	1	1	1	0.666667	0.666667	0.666667	1	1	1	1	1	0.666667	0.333333	0	0	0
	1	0.666667	0.666667	0.666667	0.666667	0.666667	0.666667	1	1	1	1	1	0.666667	0.333333	0.333333	0.333333	0.333333	0	0	0	0
	1	1	1	1	1	1	0.666667	0.666667	0.666667	1	1	1	1	1	0.666667	0.333333	0.333333	0.666667	0.666667	0.333333	0.333333
	1	0.666667	0.666667	0.666667	1	1	1	1	1	1	1	0.666667	0.666667	0.333333	0.666667	0.333333	0.333333	0	0	0.333333	0.666667
	1	1	0.666667	0.666667	0.666667	1	0.666667	0.666667	0.666667	1	1	1	1	1	1	0.666667	0.666667	0.333333	0.333333	0.333333	0.333333
	0.666667	0.666667	1	1	1	1	0.666667	0.666667	0.666667	0.666667	0.333333	0.333333	0.666667	0.666667	0.333333	0	0	0	0.333333	0.333333	0.333333
	1	1	1	1	1	0.666667	0.666667	0.666667	1	0.666667	0.666667	0.333333	0.666667	0.333333	0.333333	0.333333	0.333333	0.333333	0	0	0.333333
	0.666667	0.666667	0.666667	0.666667	0.666667	1	1	0.666667	0.666667	0.666667	1	0.666667	0.666667	0.333333	0.666667	0.333333	0.333333	0.333333	0.666667	0.666667	0.333333
	1	1	1	1	1	1	1	0.666667	0.333333	0.333333	0.666667	1	1	1	1	0.666667	0.333333	0	0	0	0
	0.666667	0.666667	0.666667	1	1	1	1	1	1	1	1	1	0.666667	0.666667	0.666667	1	0.666667	0.333333	0	0.333333	0.333333
	0.666667	1	0.666667	0.333333	0.333333	0.666667	1	1	0.666667	0.333333	0.333333	0.666667	0.666667	0.333333	0	0.333333	0.333333	0.333333	0	0	0
	0.666667	0.666667	0.666667	0.666667	1	1	1	1	1	1	0.666667	0.666667	0.666667	1	1	1	1	1	1	0.666667	0.666667
	1	1	0.666667	0.666667	0.666667	0.666667	0.666667	0.666667	1	1	1	0.666667	0.666667	0.333333	0.333333	0	0	0.333333	0.666667	1	1
	0.666667	0.666667	0.666667	1	1	0.666667	0.666667	0.666667	1	1	0.666667	0.666667	0.666667	1	1	0.666667	0.666667	0.333333	0.666667	0.666667	0.666667
	1	1	1	1	1	1	1	1	1	1	1	1	0.666667	0.333333	0	0.333333	0.666667	1	0.666667	0.666667	0.333333
	0.666667	0.333333	0.666667	0.666667	1	0.666667	0.333333	0.333333	0.666667	1	0.666667	0.333333	0	0.333333	0.333333	0.333333	0	0	0	0	0
	trial_1	trial_2	trial_3	trial_4	trial_5	trial_6	trial_7	trial_8	trial_9	trial_10	trial_11	trial_12	trial_13	trial_14	trial_15	trial_16	trial_17	trial_18	trial_19	trial_20	trial_21
	1				0	0.5	0.5	1					1	1	0.5	0	0	0	0	0	0
	1	1	1	1					0	0	0	0	0			0	0	0.5	1	1	0
	1	1	1							0	0	0	0			0	0	0	0	0	0
	1	1	1	1			1	1	1	1	1	1	1	1				0	0	0	0
		1	1	1	1	1	1	1		1	1	0.5	0	0	0	0	0		0	0	0
	1	1						1	1	1	1	1		1	1	1			0	0	0
	0	1	1	1	1	1			1	1	1									0	0
	1	1	1	1	1		1	1	1	1				0	0	0
	1	1	1	1	1		1	1	1	1	1	1			1	1	1	1
	1	1	1	1	1		1	1	1	1	1	1	1								1
	1	1	1	1	1	1		1	1	1	1	1	1			1	1	1	0	0	0
	1	1	1	1		0	0	0.5	1	1	1	1
	1	1	1	1	1	1	1	1	1	1	1	1	1	1				0	0	0	0
		1	1	1	1	1	1	1	1			0	0	0	0	0	0	0	0	0	0
	1	1	1	1	1	0.5	0	0	1	1	1	0	0	0	0	0	0	0		0	0
	1					1	1	1	1	1	0.5	0	0.5	1	1
	1			1	1	1	1	1	1	1	1		0	0	0	0	0	0			0
	1		1	1	1	1	1	1	1	1	1	1		0	0	0	0	0	0		0
	1	1	1	1	1	1	1	1	1	1	0.5	0	0		0	0	0	0	0
					1	1	1	0	0.5	0.5	0.5	0	0	0	0	0		1	0.5	0.5	0
	1	1	1	0.5	0	0	0.5	1	1	1		1	0.5	0.333333	0	0	0.5	0.333333	0.5	0	0
	0	0							1	1	1	0	0.5	0.5	1			1	0.5	0.666667	0.333333
		1	1	1	0.5	0	0.5	1	0.666667	0.5	0.5	1	1		0	0	0	0	0	0	0
	0	1	1	1			1	1	1	1	0.5	0	0.5	1	0.5	0	0	0		0	0
	1	0	0	0.333333	0.5	1	1	1	1	1	1	0	0	0	0	0	0	0	0	0
	1		1	1	1	0.666667	0.666667	0.5	1	1	1	1	1	1	0.5	0	0
		1	1	1	1	1	1			1	1	0.5	0	0	0	0		1	1	0.5	0
	0.5	0.5	1		1	1	1	1	1	0.5	0.333333	0	0	1	1	0.5	0	0		0	0
	1			1	1	0.5	0	0		0	0	0.5	1	1	0	0	0.5	1	0.5	0	0
	1	1	1	1	0	0.5	0.5	1			1	1	0.5	0	0	0	0	0	1	1	0.5
	1	1	1	1	1	1		0	0	0		0	0	0	0.5	1	1		0	0	0
				1	0.5	0.666667	0.666667	1	1	1	1	1	1	0.5	0	0	0	0	0	0	0
	1	1	0.5	0	0			1	1	1	1							0	0	0
	1	1	1	1	1	1	1	1	1	1				0	0	0	0	0.5	1	1
	0	0	0.5	1	1	1	1	1	1		0	0	0	0	0	1	1	1	0	0	0
	1		1	1	1	1	1	1	1	1	1		0	0	0	0	0	0	0	0	0
	1	1	1	0	0	0	1	1	1				0	0	0	0	0	1	1	0.5	0
		1	1	1	1	1	1	1	1	1	1	1			0	0	0	0	0	0	0
	1	1	1	1	1	1	1	1	1	1	1			0	0	0.5	1	1	0	0	0
	1	1	1	1	1	1		1	1	1	1								1	1	1
	1				1	1	1	1	1	1	1			1	1	1		0	0	0	0
		0	0	0	1	1	1			1	1	1			1	1	1	1
	1		1	1	1	1	1				0	0	0	0	0	0	0	0.5	0.5	1	0
	1	0	0	0	1	1	1	1	1	1	1	1	0	0	0	0	0	1	1	1
	1	1	1	1			0	0	0					0	0.5	0.5	0.5	0	0	0	0
		1	1	1	1	1	1					0	0	0	0	0	0	0	0	0	0
	1	1	1	1	1	1	1	1	1	1	1	1		0	0	0
	0	0	1	1	1	1	1	1	1	1	1	1	1		0	0	0				0
	1	1	1	1		1	1	1	1	1	1						0	0	0	0
				1	1	1			1	1	1			0	0.5	0.5	1		0	0	0.5
	1	1	1	1	1	1	1	1	1	1	1	1			0	0	0	0	0	1	1
		1	1	1	1		0	0	0.5	1	1	1	1	0.5	0	0	0	1	1	0.5	0
				1	1	1	1	1	1		0	0	0	0	0	0	0	1	1	1	0
	1	0.5	0	0.5	1	1	1	1	1	1	0.5	0	0	0	0	0	0	0
			1	1	1	1	1	1		1	1	1		0	0.5	0.5	1	0	0	0	0
	1		1	1	1						1	1	0.5	0	0	0	0	0	0	0	0
				1	1	1	1	1	1	1	1					0	0	0	1	1	0.5
	1	1	1	1				1	1	1	0.5	0.333333	0	0			1	1	1		0
				0	0	0		1	1	1			0	0	0.5	1	1			0	0
	1	1	1	1	1	1	1	1	1	0	0	0						1	1	1
	1	1	1	1	1	1	1	1	1			0	0	0			0	0	0		0
				1	1	1	1	1	1	1	1	1		0	0	0	0	0	0.333333	0.5	1
	1		0	0.5	0.5	0.5	0	0.5	1	1				0	0	0				1	1
	1		1	1	1	1				1	1	1			0	0	0.5	1	1	0	0
		1	1	1	1	1	1		1	1	1	1	1	1	1	1	1		0	0	0.5
	1		1	1	1		0	0	0		0	0	0	0	0	0.5	1	0.5	0	0	0
	1	0	0.5	0.666667	1	1	1	1	1	1	1		0	0	0	1	1	1	0	0	0
	1	1	0.5	0.5	0.333333	0.5	0	1	1	1	1	0.5	0.5	0	0	0	0	0	0.5	1	0.5
	1	1	1		1	0.5	0.333333	0.333333	0.5	1	1	0.5	0	0		0	0	0	0	0
	0	0		1	1	1				1	1	0.5	0	0	0	0	0	1	1	0.5	0
	0	0	0.5	1	1	0.5	0	0	1	1	1	0	0.5	0.5	1		0	0	0	0	0
	1	1			1	1	1	1	1	1	1	1		0	0	0
	0		1	1	1	1	1	1	1	1	1				0	0	0	0	0	0	0
	1	1	1	1	1	1	1	1	1	1	1	1		1	1	0.5	0	0.5	1	0.5	0
	0	0			1	1	1	1	1	1	0.5	0	0	0	0	0	0	0	0		0
	1	1	1	1	1	1	1	0.5	0.5	0.666667	1	1			0	0	0	0.5	1	1	1
	1	1	1	1	1				1	1	1	1	0	0	0		0	0	0	0	0
	1	1	1	1	1	0	0	0.5	1	1	1	1			1	1	1	1	0	0	0
	1	1	1	1	1	0	0.5	0.5	1					0	0	0	0	0	0
	0	0.5	1	1	1	1	1	1	1	1	1	1	1	1						0	0
			0	0	0	1	1	1	1	1	1				0	0	0
	0	0	0.5	1	1		1	1	1	1	1	1	1	1			0	0	0	0	0
			0	0	0.5	1	1	1	1	1	0	0	0.5	1	0.5	0	0	0.5	1	1	0
	0.666667	1	1	1	1	0	0	0.5	1	1	1	1	0	0	0	0		1	1	0.5	0
	1			0	0	0	1	1	1	1	1	1			0	0.5	0.5	0.5	0	0	0
	1	1	1	1					1	0.5	0.333333	0	0	0	0		1	1	1	0	0
	1	1	1	1		1	1	1			0	0	0							1	1
	1	1	1	1	0.5	0	0.5	1	1	1	1			0	0	0	0	0	0	0	0
	1	1	1	1	1	1	1	1	1	1	1	1	1	1	1	1	1	1	1
	1	1	0	0	0	0.5	1	1	1				0	0	0	0	0	0	0	0	0.5
	0	0	0.5	1	1			1	1	1					0	0	0
	1	1	1	1	1	1	1	1	1	1	1	1				0	0	0	0	0	0
	1	1	1	1	1	1	1	1							0	0.5	0.5	1	1	1	0.5
	1	1	1	1	1	1	1	1	1	1	1	1	1	1	1	1			0	0	0
	1			1	0.5	0.333333	0	0	1	1	1		0	0	0	0		0	0	0	0
	1	1	1	1	1	1	1	1	1	1	1	1				1	1	1	1	1
	1	1	1	1	1	1	1	1	0.5	0	0.5	1	1	0	0	0.5	1	1
	1	1				1	1	1	0.5	0.5	0	0	0
	0.5	0	0.5	1	1	1	1	1	1	1	1	1		0	0	0	0	0	0	0	0
	1	1			1	1	0.5	0	0		1	1	1		0	0	0		0	0	0
	1	1	1				1	1	1	1	1	1					0	0	0	0	0
	0	0	0	0	1	0.5	0.5	0					1	1	1				1	1	1
	1	1		1	1	1	1	1	1	1		1	1	0.5	0	0		0	0	0	0
	1	1				1	1	1	1	1					0	0	0	0	0	0	0
					1	1	1	1	1	1	1	1	1	1	0.5	0	0.5	1	1		0
	1	1		1	1	0.666667	0.5	0.5	1	1	1									0	0
	0		1	1	1			1	1	1	1	1	1	1						0	0
	1	0	0.5	0.5	1	1	1	1	1	1	1	1	1	1		1	1	1
	1	1	1	1	1	1	1	1	1	1	1	1	1	1	1		1	1	1
			1	1	1	1	1	1	1	1	1		1	1	1					0	0
	1	1	1	1	1	1	1	1	1	1	1	1	1	1						1	1
				0	0	0.5	1	1				1	1	1	1	1				1	1
	1	1	1	1		1	1	1	1	0.5	0	0				0	0	0	0	0	0
	1				1	1	1	1	1	1	1	1									1
			1	0.5	0.5	0	1	1	1	1	1			0	0	0	0	0	0
		1	1	1	1	1	1		1	1	1	0	0	0	0		0	0	0	0	0
	0.5	0	0.5	1	1	1	1	1	1	1	0.5	0	0	0							0
	1	1	1	1	1	1	1	1	1	1					1	1	1	1
	1	1		1	1	1	1	1	1	1	1	1							1	1	1
	0.5	0.5	0	0		1	1	1	1	1	1	1	0	0	0	0	0	0	0	0	0
	1	1	0	0	0.5	1	1	1	1	0	0	0.5	1	1		0	0.5	0.5	1
		1	1	1	1	1	0.5	0	0			1	1	1	0	0	0		1	1	0.5
	1	1	1			1	1	1	1	1	1	1	1	0	0	0	0	0.5	1	1
	1	1	1	1	1	1		1	1	1	1	1			0	0	0.5	1	1
	1	1		0	0	0.5	0.5	0.5	0.5	1	1	0	0	0	0	0	1	1	1		0
	1	1	1	1	1	1	1	1	1				1	1	1						0
	1	1	1	1	1	1	1	1	1	0	0	0.5	1	0.5	0	0	0	0	0	0	0
	1	1	1	1	1		0	0	0.333333	0.666667	1	1							0	0	0
	1	1	1		1	1	1		1	1	1			0	0	0	0	0	0	0	0
	0	0.5	1	1	1	1	1	1	1	1	1	1	1		1	1	1
	1	1		0	0	0	0.5	0.5	1	1	1	1	1	0.5	0	0	0	0		1	1
	0	0			1	1	0.5	0	0.5	1	1	0	0	0	0	0	0	0	0
			1	1	1	1	1	1	1	1	1						0	0	0	0	0
	1	1	1	1	1	1	1			0	0	0	0	0	0	0.5	1	1		1	1
	0.5	0	0	1	1	1	1	1	1	0.5	0	0	0	0	0	0	0			0	0
	1	1	1	1	1	1			0	0.5	0.5	1			0	0	0	1	0.5	0.5	0
	1	1	1	1	1	1	1	1				1	1	1			0	0	0	0	1
	0.5	1	1		0	0	0				1	1	1	1	0.5	0	0.5	1	1		0
	1	1	1	1	1	1	1	1								1	1	1
	1	1			1	1	1	1	1	1	1	1	1					0	0	0	0
	1	1	1	1	1			1	1	0.5	0	0	0	0	0.333333	0.333333	0.5	0	0	0	0
	1		1	1	1		0	0	0		1	0.5	0.333333	0	0	0	0	0	0	0	0
	1		1	1	1		1	0.5	0.5	0	0	0	0	0	0	0	0	0	0	0
	1	1	1	1	1	1	1	1	1	1	1	1			0	0	0	0	0	0	0
	0	0								1	1	0.5	0	0	0	0	0	0		0	0
	1	1		1	1	1	1	1	1	1	1	1	1	1	1
	1	1	1	1	1	1	1	1	1	1				0	0	0	0	0	0	0.5	1
	1	1	1	1	1	1								0	0	0				1	1
	0.5	1		1	1	1	1	1	1	1	1		0	0	0.5	1	0.5	0	0		0
	1	1	1	1	1	1	1	0	0	0	1	1	1				1	1	1	1	1
	1	1	1		1	1	1	1	1	1	1	1				0	0.5	0.333333	0.666667	0.333333	0.333333
	1	1	1	0	0	0	0						0	0	0	1	0.5	0.5	0	0	0
			1	1	1		1	1	1	1	1	1	1	1
	0.5	0		1	1	1	1	1	1	0	0.5	0.5	1	0	0	0		0	0	0	0
	1	1	1		1	1	1	1	1	1						0	0.5	0.5	1
	1	1	1	1	1	1	1	1	1	1	1	1							0	0	0
			0	0	0	0	0	0					0	0	0	0	0	0	0	0	0
	1	1	1				1	1	1	1	1		1	1	1		1	1	1	1
		1	1	1	1	1	1	1	1	1	0.5	0	0.333333	0.333333	0.333333	0	0	0		0	0
	1	1	1			1	1	0.5	0	0		1	0.5	0.5	0.5	0.5	0.5	0
	1	0.5	0.666667	0.5	1		0	0	0		1	1	0.5	0	0		0	0	0		0
	1	1	1	1	1	1	1									0	0	0	1	1	1
	1	1	1	1	1	1	1	0.5	0.5	0.666667	1	1				1	0.5	0.5	0	0	0
	1	1	1	1	1	1	1	1	1	1	1	1	1	1		1	1	1
	1	1	1	1	1	1	1		1	1	1	1	1							0	0
			1	1	1	1	1	1							1	1	1	1	1	1	1
	1	1	1	1	1	1		1	1	1	1	1	1	1							0
	0.5	1	1	1		1	1	1		1	1	1					0	0	0	0	0
	1	1	1	1	1	1		0	0	0				0	0	0
											1	1	0.5	0	0	0	0	0
				1	1	0.5	0	0	1	1	0.5	0	0	0	0	0	0	0	0	0	0
												0	0	0	0	0	0	0	0	0	0
	0	0									1	1	1	0	0	0	0	0	0
	1	1	1	1	1	1	1	1			1	1	1							0	0
		1	1	1	1	1	0.5	0	0		1	1	0.5	0	0	0	0	0	0	0	0
			1	1	1	1	1	1		1	1	1	1							0	0
	1			1	1	1	0	0	0		0	0	0	0	0	1	1	0.5	0	0	0
	1			1	1	1			1	1	1	1	1	1	1	1				0	0
	1	1	1		1	1	1	1	1		0	0	0	0	0	0	0	0	0	0	0
	0	0	0									1	1	0.5	0	0			0	0	0
	1	1					1	1	1	1	1	1		1	1	1		1	1	1	1
	1		0	0.5	0.5	1	1	1	1	1	1	1			0	0	0	0	0	0	0
	1	1	1		1	1	1	1	1	1	1	1		1	1	1
				0	0	0.5	1	1					1	1	1			0	0	0	0
		1	1	1	1	1	1	1	1	1	1	1	1	1
	1	1	1	1	1	1	1	1				1	1	1	0.5	0	0	0	0
	1	1	1	1	1	1	1	1	1	1	1			0	0	0	0	0	0	0	0
	0.5	1	1	1	1	1		1	1	1	1	1						0	0	0	0
		0	0	0								0	0	0		1	1	0.5	0	0	0
					0	0	0.5	1	1	1	1	1			0	0	0	0	0	0	0
	0.5	0.5	1	1	1	0.5	0	0.5	1	1	1	0.5	0.5	0.666667	1	1	0	0	0	0	0
	0	0.5	0.666667	1	1	1	1	1	0.5	0.5	0.5	1	1		0	0	0	0	0	0	0
	1	1	1	1	1	1								0	0.5	0.5	0.5	0	0.333333	0.5	1
	0	0						1	1	1	1	1	0	0	0	0	0	0	0	0	0
	1	1	1	1	1	1		1	1	1	1	1	1	1	1		0	0	0	0
	1	1	1	1										0	0	0			0	0	0.5
	1	1	1	1	1			0	0	0	0	0	0	0		1	1	1
	1	1	1	1		1	0.5	0.5	0	1	1	1			0	0	0		0	0	0
	0	0	0	0	0	0.5	1	1	1	1	1							0	0	0	0
				1	1	1	1	1	1	1	1	0	0	0	0	0	0	0	0
	0	0		1	1	1	1	0	0.5	0.5	1	0	0	0		0	0.5	0.5	1
	1	1	1	1	1	1	1	1							0	0	0	0	0	0	0
		1	1	1		1	1	1	1	1	1	0.5	0	0	0	0	0	0	0	0	0
				0	0	0.5	1	1		1	1	1	0	0	0		0	0	0	0	0
				1	1	1	1	1	1	1	0.5	0.5	0				0	0	0	0	0
	0.5	0.5	0	0	0.5	1	0.5	0	0	1	1	1		0	0	0	0	0	0	0	0
	0.5	0.5	1	1	1	1	1	1	1	1
	0										1	0.5	0.333333	0	0			0	0	0	0
	1	1	1							1	1	1		0	0	0			1	1	1
	0					1	1	1	1	0.5	0.333333	0	0	0		0	0	0	0
			0	0	0.5	0.5	0.333333	0	0.5	1	1					0	0	0	0	0	0
	1	1	1	1							0	0	0	0	0	1	1	1
	1		1	1	1	1	1	1	1	1	0.5	0.333333	0	0	0	0				0	0
		1	1	1	1	1	1	1	1	1	1		0	0	0	0	0	0.5	1	0.5	0
	0	0	0	1	1	1	1	1	0.666667	0.5	0		0	0	0	0	0	0		1	1
	1	1	1	1						1	1	0.5	0	0	0	0	0	0	0	0	0
	1	1	1	1	1	1	1														0
	1	1	1	1	1	1	1	1	1	1	1	1					0	0.5	0.5	1
	1	1	1	1	1		1	1	1		0	0	0.333333	0.5	1	1	1				0
	1	1	1	1	1	1	1	1	1	1	1	0.5	0	0						0	0.5
	1	1					1	1	1			1	0.5	0.5	0	0	0	0	0	0	0
	1	1	1	0	0.5	0.5	1	1	1	1	1	1				0	0	0		0	0
	0.5	0.5	0	0	0	0	1	1	1	1	0.5	0	0	0	0	0	0	0	0	0	0
	0	0	1	1	1	1	1	1	1				0	0	0			0	0	0	0
			1	1	1	1		1	1	1	0	0	0	0	0	0	0		0	0	0
	1	1	1				0	0	0.5	1	1		0	0	0	0	0	0	0	0	0
	1	1			1	1	1	0	0	0	1	0.5	0.5	0	0	0	0	0	0	0	0
	1	1	1	1	1	1	1	1	1	1	1	1				0	0	0	0	0
		1	1	1	1	0.5	0.666667	0.5	1		0	0	0	0	0	0	0	0	0	0	0
	1		1	1	1	1	1	1		1	1	1		0	0	0	0		0	0	0
	1	0.5	0	0.5	1	1	1			0	0	0.5	0.5	0.5	0			0	0	0
	1	1	1		1	1	1	1	1		0	0	0	0	0	0.5	1	0.5	0	0	0
	1	1	1	1	1	1	1	1	1		1	1	1	1	0	0	0	0	0	0	0
	1	1	1	1												0	0	0	0
		0	0	0		0	0	0											0	0	0
	1	1	1	1	1	1			1	1	1						1	1	1
	1	1				1	1	1	1	1	0.5	0	0	0	0	0	0	0	0	0	0
	1	1	1	1	1	1	1	1	1	1	1	1		1	1	1
	1	1	1	1	1	1	1	1	1			0	0	0	0	0	0	0	0	0	0
	0	0				1	1	1	1	1	1	1		0	0	0				0	0
	0	0	0.5	1	0.5	0	0.5	1	1					0	0	0	0	0	0	0	0
	0	0	0	1	1	1	1	1	1	1	1								1	1	1
			0	0	0.5	1	0.5	0	0	1	0.5	0.333333	0	0	0	0	0	0	0	0	0
	1	1					1	1	1	1	1	1	0	0.5	0.5	1			0	0	0
	1	0.5	0.333333	0	0	0	0	0						0	0	0	0	0	0	0	0
	1	1	1	1	1	1	1	1	1	1	1	1			1	1	1	1	1
			1	1	1		1	1	1				0	0	0	0	0	0	0	0	0
	1	1	1		1	1	1	1	1									0	0	0
			1	1	1				1	1	1	1	0.5	0	0	1	1	0.5	0	0	0
	1							1	1	1	1		0	0.5	0.5	0.5	0	0.5	1	1
		0	0	0	0	0				1	1	1				0	0	0	0	0	0
	1	1	1	1	0	0	0.5	1	1	1			0	0	0	0	0	0	0	0	0
	1	1	1	1	1	1	1	1	1	1	1	1			0	0	0		1	1	1
		1	1	1	1	1									0	0	0.5	1	1	1
			1	1	0.5	0	0	1	1	1	0	0	0	0	0	0	0	0	0	0	0
	0		1	1	1	1	1	1					0	0	0	1	1	1			0
	1		0	0.5	0.5	1	1	1	1	1	1	1	1	1			0	0	0
	1	1	1		1	1	1	1	1	1	1	1		1	1	1		0	0	0	0
	1	1	1	0	0	0					1	1	1	0	0	0	0	0	0	0	0
			1	1	1	1				0	0	0.5	1	1	0	0	0		0	0	0
	0	0.5	1	1							1	0.5	0.333333	0	0	0	0
	1	1	1	1	1	1	1		1	1	1	1	0.5	0	0		1	1	1	1	1
	1	1	1		0	0	0.5	1	1	1	1	1	1	1			1	1	1	0	0
			1	1	1	1			0	0	0.5	1	0.5	0	0.5	0.5	0.5	0	0.5	0.333333	0.5
	1	1	1	1	1	1	1	1	1	1	1	1	1	1	1	0	0	0	0	0	0
	0	0	0.5	1	1	1	1	1		1	1	1		0	0	0	0	0	0	0	0
	1	1	1				1	1	1	1	1	1	1	1				0	0	0
	1		1	1	1	1		1	1	1	1			0	0	0				0	0
	1	1	0.666667	0.5	0	1	1	1	1	1	1					0	0	0	0	0	0
	1	1	1	1	1	1		0	0	0		1	1	0.5	0	0	0			0	0
	1	1	1				1	1	1	1	1			0	0	0	0	0			0
	1	1	1	1	1	1	1	1	1	1	1	1	0	0	0.5	1	1			0	0
	1	1	1	1	1	1	1	1	1	1	1	1			1	1	1		0	0	0.5
	1		1	1	1	1	1	1	1	1	1	1	1				1	1	1	1	1
	0.5	1	1	1	1	1	1	1	1	1	1			0	0	0	0	0	1	1	0.5
		1	1	1	1	1	1	1	1	1	1				0	0	0	0	0	0
	0	0	0	1	1	1			1	1	1	0.666667	0.333333	0	0.5	0.5	0.5	0	0	0	0
	1	1				1	1	1				1	1	0.5	0.5	0.333333	0.333333	0	0	0	0.333333
	1	0.5	0.5	0.5	1	1	1	0.5	0.333333	0	0			1	0.5	0.333333	0	0	0	0	0
	1		1	1	1	0.5	0	0.5	1	1	1	1				1	1	0.5	0	0	0
			0	0.5	0.666667	1	1	1	1	1	1	1	1	1	0	0	0			0	0
	1	0.5	0	0	1	1	1				1	0.5	0.333333	0	0.5	0.5	0.5	0.5	0.5	0.5	0
	1	0	0	0			1	1	1	1		0	0	0	0	0.5	1	1	1	1	0
	1	1				1	1	1		1	1	0.5	0	0	0	0	0	1	1	1	1
	1	1	1			1	1	1	1	1	1	1	1	1	0.5	0	0	0	0	0	0
	1	1	1	1	1	1	1	1	1	1	0.666667	0.5	0	0	0					0	0
	0				1	1	1			1	1	0.5	0	0	0	0	0	0.5	0.5	0.5	0
	0.5	0	0	1	1	1	1	1	1	0.5	0.666667	0.333333	0.333333	0	0	0		0	0	0
	0	0.5	1	1	1	1	1	1	0	0	0	0	0.5	1	0.5	0	0		0	0	0
	0	0	0.5	1	1	1				0	0	0								0	0
	1	1	1	1	1	1	1	1	1	1	1
		1	1	1	1	1	1	1	1	1	1	1		0	0	0	0	0	0
	1	1	1	1	1	1	1	1	1					1	1	0.5	0	0
		1	1	1	1	1	1	1	1	1	1	1	1		0	0	0	0	0	0
	1	1	1	1			1	1	1	1	0	0.5	0.5	0.5	0	0	0	0	0
	0	0	0.5	1	1	1	0	0	0.333333	0.666667	1	1	1	1	1	1	0	0	0
	1	1	1	1	1	1	1	1	1	1					0	0	0	0	0	0.5	1
	1	1	1	1			1	1	1	0	0	0		0	0	0	0	0.5	0.5	0.5	0
	1									1	1	1				0	0	0		0	0
	1	1	1	1	1	1	1		1	1	1	0	0	0	0					0	0
	0	0.5	0.5	0.5	0.5	0.666667	1	1			1	1	1	0	0	0	0	0	0.5	1	1
	0	0.5	1	1		1	1	1	1	1	1	0	0	0	0	0.5	0.5	0.5	0	0	0
			1	1	1	1	1	1	1					0	0	0			1	1	0.5
	1	1	1	1	1	1	1	1			0	0	0.5	1	0.5	0	0	0	0	0	0
	1			1	1	1	1	0.5	0	0.333333	0.5	1			1	1	1		0	0	0
	1	1				1	1	1	1	1	0	0.5	0.5	1	0	0	0	0.5	1	1	1
	1	1	0	0	0		1	1	1	1					0	0	0	0	0.5	1	1
		0	0	0				1	1	1			1	1	1	0	0	0			0
	1	1		1	1	0.5	0	0.5	1	1		0	0	0.5	1	0.5	0	0	0
	1					1	1	1	1	1	1	0.5	0	0.5	1	0.5	0.5	0.5	1		0
	0.5	1	1	1	1	1					0	0	0.333333	0.333333	0.333333	0	0	1	1	0.5	0
	0.5	0.666667	0.666667	0.5	0.5	1	1	0	0	0		0	0	0	0.5	1	0.5	0	0	0	0
		1	1	1	1		0	0	0	0		0	0	0	1	1	1			0	0
	1	1	1	1	1		0	0	0.5	1	1	0.5	0	0	1	1	0.5	0	0		0
	0	0.5	1	1	1	0.5	0.5	0.333333	0.666667	0.333333	0.5	0	0	0	0	0	0		1	0.5	0.5
	1	0.666667	0.666667	0.5	1	1	1	1	1	1	1	0	0	0				0	0	0	0
	1	1		1	1	1		1	1	1	1			0	0	0	0	0	0.5	1	1
	1		1	1	1	1	1	0.5	0	0	0	0	0.5	0.5	0.5	0.5	1	1
		1	1	1	1		1	1	1	1	1					0	0	0.5	1	1	0
	0.5	1	1	1	1	1	1	1	1	1	1	1	0.5	0	0	0.5	0.5	1	0	0	0
					1	1	1	1	1	1	1		0	0	0	0	0	0	0	0	0
		1	1	1	1	1	1	1			0	0	0			0	0.5	0.333333	0.333333	0	0
		0	0	0			1	1	1	1	1	0.5	0	0	0	0	0	0			1
			1	1	1	1	1	1	1				0	0	0		0	0	0	0	0
	0	0	0	0.5	0.5	1											0	0	0		0
	1	1	1		0	0.5	0.5	1	1	1	1	1	0	0	0				0	0	0
	1	1	1				1	1	1	1	0	0	0	0	0	0	0	0	0		0
	0.5	0.5	0.5	1					1	1	1	1	1	0.5	0.333333	0	0	0	0	0	0
		1	1	1	1			1	1	1	1	0.5	0	0	0.5	0.5	0.5	0	0	0
	1	1									1	1	1	1	0.5	0	0	0.333333	0.333333	0.333333	0.333333
	1	1	1	1	1	1	0.5	0	0	1	1	0.5	0	0	0	0	0	0			1
	1	1	1	1	1	1	1	1	1	1				1	1	1			0	0	0
		1	1	1			1	1	1	0.5	0.5	0			0	0	0	0	0	0	0
	0.5	1	1	1	0.5	0.666667	0.5	1	1	1				0	0	0	0	0	0	0	0
	1	1	1	1	0.5	0	0.5	1	1	1	0	0	0	0	0	0	0	0	0	0	0
	1	1		1	1	1	1	1	1	1	1	1	0.5	0.5	0		0	0	0	0	0.5
	1	0.5	0	0.5	0.5	0.666667	0.5	1					0	0.5	0.666667	1	1	0.5	0	0	0
			1	0.5	0.5	0.5	1	1	1	1	1	1	1	0.5	0	0	0	0.5	0.5	0.5	0
	1	1	1	1	0.5	0	0.5	1	1	1	1	1	1	1	0.5	0	0
	1	1	1	1	1				1	1	1	0	0	0	0	0.5	1	1	0	0	0
	1	1			0	0	0	1	1	1	1	1	1							0	0.5
	0		1	1	1	1	1				1	1	1	0	0	0.5	1	1	0	0	0
	1	1	1	1	1	1	0	0	0.5	1	1	1	0	0	0		0	0	0	0	0
		1	1	1	1	1	1	1	1	1	1	1	0	0	0	0	0	0	0	0	0
	0	0	1	1	1	0	0	0.5	1	1	1			1	1	0.5	0	0	0	0
			0	0	0.5	1	1	1	1	1	1	0.5	0	0	0	0	0		0	0	0
				1	1	1	1	1	0	0.5	0.666667	1	0.5	0	0			0	0	0	0
	1	1	1	1	0.5	0	0.5	1	1		1	0.5	0.5	0	1	1	0.5	0	0	0.5	1
	0.5	0.5	1	1	1	1	1	1	0.5	0.666667	0.5	0.5	0	0	0	0	0.5	1	0.5	0	0
	0	0.5	1	1	1	0.5	0	0.5	1	1	1	0.5	0	0	0	0	0	0			0
	0.666667	1	1	1	1	1	1	1	1							0	0	0	0	0
			1	1	1	1	1	0	0.5	0.5	1	0	0	0	0	0	0	0	0
	1				1	0.5	0.5	0.5	1	1	0.5	0.333333	0	0		0	0	0
	1	1	1	1					0	0	0	0	0		0	0	0	0	0	0	0
	1	1	1	1	1			1	1	1	0.5	0	0	0.5	1	0.5	0	0	0	0	0
				0	0.5	0.666667	1	1	1	1	0	0	0		0	0	0	0	0	0	0
	1	1	1	1	1	1	1	1	1	0.5	0	0.5	0.5	0.333333	0	0		0	0	0	0
	0.5	0	0	1	1	1		1	1	1	1	1	1	0.5	0.5	0.5	0.5	0	0
		1	1	1		1	1	1	1	0.5	0	0	0	0	0	0		0	0	0.5	1
	0.5	0.666667	1	1	1	1	1	1	1	1	1	1						0	0	0	0
	1	1	1	1	1	1	1	1	1	1	1	1	1	1	0.5	0.333333	0	0	0	0	0
	1	1			1	1	0.5	0	0	0.5	0.5	1			0	0	0	0	0.333333	0.5	0.5
	1	1	1	1	1	1	1	1	1	1			0	0	0	0				0	0
	1	1	1	1	1		1	1	1	0	0	0	0	0	0	0	0	0	1	1	0.5
	1	1	1	1	1	1	0	0	0	0.5	1	1			0	0	0	0	0
	1	0.5	0.666667	0.5	1	0	0	0	1	1	1	0	0	0	0	0	0	0	1	0.5	0.5
	1	1	1		0	0.5	0.666667	1	1			0	0	0			0	0.5	0.5	0.5	0
	1	1	1	1	1	1	1	1		0	0	0	0	0		0	0	0		1	0.5
	1	1			1	1	1	1	1	1			0	0	0			1	1	1
	1	1						1	0.5	0.5	0	0	0	0	0	0	1	1	1	0	0
	0.5	0.5	0.5	1	1	1	1	1	1	1	1	1				0	0.5	0.5	1		0
	1	1			0	0	0	1	0.5	0.5	0	0	0	0	0	0.5	0.5	0.5	0	0	0
	0	0					0	0.5	0.5	1			0	0	0		0	0	0	0	0
	1	1		1	1	1		1	1	1	0	0	0	0	0	0	0	0	0	0	0
	1	1	1	1	1	1	1	1	1	0.5	0	0				0	0	0	0	0	0
	0.5	0.5	1	1	1	1	0.5	0.333333	0.333333	0.5	1	1	0.5	0	0	0	0	0	0	0	0
	0.666667	0.5	0	1	1	1	1	0.5	0	0.5	1	1	0.5	0.5	0		0	0	0
	1	1	1	1	1	1	1	1	1	1	0.5	0	0	0	0	0	0	0	0	0	0
	1	1	1	1	1	1	1	1	1	1		0	0	0	0	0	0	0	0.5	1	0.5
	1	1	1	0	0	0		1	1	0.5	0	0.5	1	1	0	0	0			0	0
	0	0	0			1	1	1			1	1	0.5	0	0	0	0	0	0	0	0
	1	1	1	1	1	1	1	1	1	1	1	1						1	1	1
			1	1	1	1	1			1	1	0.5	0	0					0	0	0
		1	1	1	1	1	1	1	1	1	1	1	1		1	1	1
				0	0	0	0	0	0	1	1	0.5	0	0	0	0	1	1	1
	1	1					1	1	1		1	0.5	0.5	0		0	0	0		0	0
		1	1	1	0.666667	0.666667	0.5	0.5	0	0				0	0	0	0.5	1	1	0	0
	1	0.666667	0.666667	0.333333	0.5	0.5	1	1	1	1	1	0.5	0.5	0
	1	1	1	1	1	1	1	1	1	1				0	0	0	1	0.5	0.5	0.5	1
	1		0	0.5	0.5	1	0	0	0.5	1	1		1	0.5	0.333333	0.333333	0.666667	0.666667	0.5	0	0
		1	0.5	0.5	0		1	1	1	1	1	0	0	0			1	0.5	0.5	0	0
		1	1	1	1	1	0.5	0	0.5	1	1	0.5	0	0	0	0	0	0	0	0	0
	1	1	1	1	1	1	1	1	1	1							0	0	0	0	0
	1	1	1					1	0.5	0.5	0	0	0	0	0	0	0			0	0
		1	1	1												1	1	1	0	0	0
	0	0	0	0	0	0	0	0				0	0	0					0	0	0
	0.5	1	1	1	1	1	1			0	0	0.5	1	1			1	0.5	0.5	0
												0	0	0			0	0	0.5	1	0.5
	1	1	1	1	1	1	1	1	1	1	1	1
	1	1	1	1	1	1	1	1	1	1			0	0	0					0	0
	1	1	1	1	1	1	1	0.666667	0.666667	0.666667	1	1	0	0	0	1	1	1
	1	1	1	1			1	1	1	1	1	1			0	0	0	1	1	1
	0	0		1	1	1	1	1	1	1	1	1				1	0.5	0.5	0
				1	1	1	1	1	1	1	1				0	0	0			0	0
	1	1	1	0	0	0	0	0		1	1	1			0	0	0	0	0	0	0
	1	1	1	1		1	1	1		1	1	1				0	0	0	0
	1	1	1	1	1	0.5	0	0.5	0.5	0.5	0	0	0	0				0	0	0	0
	1	1	1	1					1	1	1	1	1	1							0
				1	1	1		0	0	0.5	1	1	0	0	0				0	0	0
	1	1	1	1		1	1	1					0	0	0	0	0
		1	1	1	1	1	1	1	1			0	0	0	1	1	1		0	0	0
	0.5	1	1	0	0	0		1	1	1	0	0	0		0	0	0	0	0	0	1
	1	1	1						0	0	0.5	1	1		0	0	0	0		0	0
					1	1	1	1	1	1	1		0	0	0	1	1	1
	1	1	1		1	1	1	1		1	1	1			1	1	1
	1	1	1		1	1	1	1					0	0	0	0	0	0	0	0	0
	1	1	1	1	1	1	1	1		0	0	0		0	0	0	0	0
					1	1	1							0	0	0	0	0	0
	1	1	1			1	1	1		1	1	0.5	0	0.5	1	1			0	0	0
	1	1	1		1	1	1	1	1	1	1	1			0	0	0
	0		1	1	1	0	0.5	0.5	1		0	0	0	1	1	1		0	0	0
	1	1	1	1	1			0	0	0	1	1	1			0	0	0		0	0
	1	1	1	1	1	1					1	1	1	0	0	0	0			1	1
	1		1	1	1	1	1	1		1	1	1	1	1	1		0	0	0		0
		0	0	0.5	1	1	1	1	1	1	1	0.5	0	0		0	0	0	0	0	0
	0	1	1	1	1	1		1	1	1	1	1					0	0	0
	0.5	1	1	1	1	1	1	1	1							0	0	0	1	1	1
			0	0	0.5	1	1	0	0	0	0	1	0.5	0.333333	0	0	0	0	0	0	0
	0.333333	0	0.333333	0.5	1	1	1	1	1	1	1	0	0	0		1	0.5	0.333333	0	0	0
	1					1	1	1						0	0	0					0
	1	1		0	0	0	1	1	1	1	1	0	0	0	0	0	0	0		0	0
	1	1	1	1	1	1	1	1	1	1							0	0	0	0	0
	1			0	0	0		1	0.5	0.5	0		0	0	0	0	0	0	0	0	0.5
				1	1	0.5	0	0	0			1	1	1				0	0	0	0
			1	1	1	1	1	1	1	1	1	1							0	0	0.5
	1	1	1		1	1	1	1	1	1	1	1	0	0	0	0.5	1	1		0	0
						1	1	1	1	1	1			1	1	1					0
	1	1	1	1	1	1	1	1	1					0	0	0				0	0
	1					0	0	0		1	1	1				0	0	0
	1	1	1	1	1	1	1	1	1	1	1							0	0	0	0
	1	1	1	1	1	1		0	0.5	0.666667	1	0.5	0	0			0	0	0.5	1	1
					1	1	1	1	1	1	1	1		0	0	0	0			1	1
	1	1	1		0	0	0.5	1	1	1	1	0	0	0	0	0	1	1	1	1	1
	1	1	1	1	1	1	1	1		0	0	0	0	0	0	0	0	0	0	0	0
	1		1	1	1	1	1	1	1	0.5	0	0	0	0.5	0.5	0.333333	0	0	0	0	0
	1	1		0	0	0.5	1	1		1	1	1	0	0	0	0	0	0	0
	0.5	0.5	1	1	1	1	1	1	1	1	1						1	1	1	0.5	0
	1	1	1	1	1	1	1			1	1	1			0	0	0
	1	1	1	1	1	1	1			1	1	1		1	1	1				0	0
	1	1	1	1	1	1	1	1	1	1	1	1	1	1		0	0	0		0	0
	1	1	1	1	1	1	1	1	1	1	1			1	1	1			0	0	0
	1	1	1	1	1	1	1	1	1	1	1	1		1	1	1	0	0	0	0	0
	1			1	1	1		0	0	0	0	0	0		0	0.5	0.5	0.5	0	0	0
	1	0.5	0.5	0.5	1	1	1	1	1	1	1		1	1	1	0	0	0	0	0
	1	1	1	1	1		1	1	1	1	1	1	1	1	1		1	1	0.5	0	0
	1	1			0	0	0.5	1	1	1	1	1	0	0	0	0	0	0.5	1	1	0
	1	1	1	1	1	1	1	1	0.5	0.5	0.666667	1	0.5	0	0	0	0	0	0	0	0
	1	1	1	1	1	1	1	1	0.5	0	0		0	0	0	0	0	0.5	1	0.5	0
	1	1	1		0	0	0		0	0	0	0	0		1	1	1	0	0	0	0.5
	1	1	1				0	0	0		1	1	0.5	0	0	0	0		1	1	1
	1	1	1	1	1	1	1	0.5	0	0.5	1	1	0	0	0	0				1	1
	1	1	1	1	1	1	1	1	1								0	0	0	0
	1	1	1	1			1	1	1	1	1		0	0	0	0	0	0
		1	1	1	0.5	0	0	1	1	1	1	1								0	0
				1	1	1		1	1	1	1						0	0	0	0	0
	1	1	1	1	1	1	1	1	1	1					0	0	0		0	0	0
	0	0	0.5	1	1	1	1	1	1	1	1	1	0	0.5	0.5	1		0	0	0	0
		1	1	1	1	0	0	0		1	1	1	0	0	0	0	0			0	0
			1	1	1	1	1	1	1	1	1	1		1	1	1
	1	1	1	1	0.5	0	0	1	1	1		0	0	0	1	1	1		0	0	0
		0	0	0.5	1	1	1	1	1	1	1	1				0	0	0.5	1	1
	1	1			1	1	1	1	1	1	1	1	1	0	0	0			0	0	0
		0	0	0					0	0.5	0.5	1				1	1	1		1	1
	1	1								1	1	1	1					0	0	0	0
	1	1				0	0.5	0.5	1							0	0	0		0	0
	0.5	0.5	0							0	0	0	0	0	0	0	0	1	0.5	0.333333	0
	1	1	1	1	0	0	0	1	1	1	1	1	1	1	1			0	0	0.5	1
	0		1	1	0.5	0	0	1	1	1	1	1	0	0	0	0	0	0.5	0.5	0.333333	0
	1	1	1	1				1	1	1	1						0	0	0	0	0
	0	0.5	0.5	1	1	1	1	1	1	1	1				0	0	0	0	0		0
					1	1	1	1	1	1	1	1				0	0	0		0	0
	1	1	1		0	0	0	1	1	1		1	1	0.5	0	0	0	0	0	0	0
	1	1	1	1	1	1	1	1	1	1	1						0	0	0		0
		1	1	1	1	1	1	1		1	1	1	1	1				0	0	0	0
					0	0	0.5	0.5	0.5	0	1	1	0.5	0	0					1	1
	1	1	1	1	1	1	1	1	1	1	1	0	0	0				0	0	0	0
	1	1	1	1				0	0	0.5	0.5	0.5	0	0	0	0	0	0	0	0	0
	1						1	1	1	1	1	1	1	1				0	0	0	0
				1	1	1	1	1	1	1			0	0	0		1	0.5	0.5	0
	1	1			1	1	1	0	0	0	0.5	0.5	0.5	0	0	0	0		0	0	0.5
	1		1	1	1	1	0.5	0	0	0					0	0	0	0	0	0	0
	1	1	1	1	1	1	1	1	1	1	1	1			0	0	0		0	0	0.5
		1	1	1	0.5	0	0	1	1	1		0	0	0	0	0	0	0	0.5	1	0.5
		1	1	1	1	1	1	1	1	1	1	1				0	0	0	0	0	0
					1	1	1	0	0	0	1	1	1	0.5	0.333333	0	0	0	0	0	0
	1	1			0	0	0.5	1	1	1	1	1	1	1	1	1		0	0	0
				1	1	1	1	1	1	1				1	1	1		1	1	1	1
	0.5	0	0	1	1	1	1				1	1	1	0	0.5	0.5	0.5	0	0
	1				1	1	0.5	0	0.5	1	1		1	1	0.5	0	0	0	0	0
	0	0	0.5	1	1		1	1	1	1	1	1	1		0	0	0	0	0	0	0
	0	0	0	1	1	1	1	1	1	1	1	1			0	0	0.5	1	0.5	0	0
		1	1	1			0	0.5	0.5	1		0	0.5	0.5	1	1	1		0	0	0.5
	1	1	1	1	1	1		1	1	0.5	0.5	0.5	1	0	0	0	0	0	0	0	0
	1	1	1	1			1	1	1		0	0	0				0	0	0		0
				1	1	1		1	1	1	1	1	0	0.5	0.333333	0.5	0	0	0	0	0
	1	1	1	1	1	1	1	1	1	1	0	0	0			0	0	0	0	0	0
		1	1	1	1	1	1			1	1	1			0	0	0				0
		1	1	1	1	1	1	1	1	1	1	1	1	1	1					0	0
				1	1	1	1	1	1	1	1	1	1	1	0.5	0	0		0	0	0
	1	1	1	1	1	1	1	1		1	1	1	0	0	0		0	0.5	0.5	1	0
	1			1	1	1	1	1	1	1					0	0	0	0	0	0	0
	0	0	0.5	1	1					0	0.5	0.333333	0.333333	0	0.5	1	0.5	0	0
	1			1	1	1		1	1	1	1			0	0	0.5	0.5	0.333333	0	0.5	1
	1	1	1		1	1	1	1	0	0	0.5	1	1	1		0	0	0	0	0	0
	1	1	0.5	0	0.5	0.5	0.5	0.5	0.5	0.666667	0.666667	1	1	0	0	0.5	1	0.5	0	0	0
	1	1	1	1	1	1	1		1	1	1				0	0	0
	1	1	1	1	1	1	1	1	1	1	1	1			1	1	1	0	0	0	1
	1	1	1	1	1	0	0.5	0.666667	1	0.5	0.5	0.5	1	0	0	0	0	0
	1	1	0.5	0	0		1	1	1	1	1			0	0	0	0	0	0	0	0
	0	0	1	1	1				1	1	1	1	0.5	0	0	0	0	0	0.5	1	0.5
			1	1	1	1	1	1	1		1	1	1	1	1	1	0	0	0	0	0
	1	1	1	1	1			0	0.5	0.5	1		0	0.5	0.5	0.5	0	0	0	0	0
	1	1	1	1	1	1	1				1	1	1					0	0.5	0.333333	0.5
	0	0.5	0.666667	1	0.666667	0.666667	0.5	1	1	1	1	1	0	0	0	0	0				0
	1	0.5	0	0.5	1	1	1	1	1	1	1			0	0.5	0.666667	1	1	0	0	0
	1	1	1	1	1			0	0.5	0.666667	1	1	1		1	1	1		0	0	0
	0				1	1	1	1		1	1	1	1	1	0	0	0				0
	1	1	0	0	0.5	1	1			1	1	1
	1				1	1	1	0.5	0.5	0	0	0.5	1	1	0	0	0	0		0	0
	1	0	0	0.5	1	1	1	1	1	1	1	1	1		0	0	0.5	1	0.5	0	0.5
	1		1	1	1	1	1	1	1	1	1	1			0	0	0	0	0	0	0
		0	0	0	1	1	1				1	1	0.5	0	0		0	0.5	0.5	1
				1	1	0.5	0	0	0	1	1	1	0	0	0	0	0	0	0	0	0
	1	0.5	0	0.5	1	1	1	1	1	0	0.5	0.5	1					0	0	0	0
	1	1	1		1	1	1	1	1	1	0	0	0	0	0			0	0	0
			1	1	1	1	1	1	1	1	1	1
	1			1	1	1	1								0	0	0	0		1	1
	1							1	1	1		0	0	0				1	1	1	0.5
	1	1	0.5	0	0.5	1	1	1	0.5	0.5	0				0	0	0	0	0.5	1	1
	0.666667	1	1	0	0	0				1	1	1			0	0	0	0	0	0
	1	1	1	1	1	1	1	1	1	1	1	1	0	0	0	0	0	0	0	0	0
	1	1	1	1		0	0	0	1	1	1						0	0	0
	1	1	1	1	1	1	1	1	1	1	1	1				0	0	0	0	1	1
	0.666667	0.5	1		1	1	1	1	1	1	1	1	1	0	0	0	0	0	0	0	0
	1	1	1	1					1	1	1						0	0	0	0	0
	1	1	1	1	1	1	1	1								0	0	0	0	0	0
	0	0.5	0.5	1	0	0.5	0.5	0.5	0	0	1	1	0.5	0	0	0	0	0	0	0	0
	1	1	0	0.5	0.5	0.5	0	0.5	1	1	0	0	0		1	0.5	0.333333	0	0
			0	0	0.5	1	1	1	1			0	0	0	0	0	0	0	0	0.5	1
	1	1	1	1	1	1	1			1	1	1	0	0	0	0	0		0	0	0
	0		1	1	1	1	1	1	1	1	1	1	0.5	0	0			0	0	0	0.5
	1	1	1	0	0	0.5	1	1	1	1	1		0	0	0	0	0	1	1	0.5	0
	1	1	1	1	1	1	1					0	0	0	0	0	0	0	0	0	0.5
	1	1	1	1	1		1	1	1	1		1	1	1					0	0	0
	1	1	1			1	1	1	0.5	0.5	0.5	0.5	0	0	0	0	0	0			0
	1	1	1	0.5	0.5	0.5	1	1	1	1				0	0	0	0	0	0	0	0
	1	1		0	0	0	0	0	0	1	1	1	0	0	0	1	1	1	1	0.5	0
	1	1	1	0	0.5	0.666667	1	1	1	1	1	1	1	0	0	0	0	0	0	0	0
	1	1	1	1	1	1	1	1	1	1	1			1	1	1			0	0	0
	1	1	1			1	1	1				1	1	1	1	1	0.5	0	0	0	0
	1		1	1	1						1	1	1	1	1	1		0	0	0
		1	1	1		1	1	1	0	0	0.5	1	0.5	0	0	0.5	0.5	0.5	0	0	0
	1	1		1	1	1	1	1	1	1	1			1	1	1		0	0	0	0
	1	1	1	1	1	1	1	1	1	1	1	0.5	0	0	0.5	0.5	1		0	0	0
	1	1	1	1	1	1	1	1	1	1	1	0	0	0				1	1	1
	1	1	1	1	0.5	0.5	0.5	1	1	1						0	0	0	1	1	1
	0	0	0	1	0.5	0.5	0.5	1	1	1							0	0	0	0	0
			1	1	1	1	1	1	1	1	1									0	0
	1		1	1	1	0.5	0	0.5	1	1	1	1	1	1	1	0	0	0	0	0	0
	1	1	0.5	0.5	0.5	1	1	1	1				1	1	0.5	0	0	0	0	0	0
			1	1	1	1			0	0	0	0	0	0	0	0	0	0	0	0	0
	1	1	1	1	1	1					1	1	1		0	0	0	0	0.5	1	1
	1	1					0	0	0.5	1	0.5	0	0	0	0	0	0	0	0	0	0
	0	0.5	1	1	0.5	0	0	1	0.5	0.5	0	1	1	1	0	0	0	0		1	1
	0.5	0	0	0	1	1	1	1	1	1	1	1	1					0	0	0.5	1
	1	1	1		0	0	0.5	1	1	1	1	1	0.5	0	0	0	0			0	0
		1	1	1	1	1		0	0	0.5	1	0.5	0	0	0	0	1	1	1	1	1
	1	1	1	1	1	1	1	1	1	1	0	0	0	0	0	0	1	1	0.5	0	0
		1	1	1	1	1		1	1	1	1	1			0	0	0	0	0	0
	0	0				1	1	1	1	1	1	1	1	1	1	0	0.5	0.5	0.5	0	0
	1	1	1	1	0.5	0	0.5	1	0.5	0	0					0	0	0		0	0
								1	1	1	1	1	1	0.5	0	0	0.5	1	0.5	0	0
	1	1	1	1	1	1	1	1	1	1		1	1	1				0	0	0	0
	1	1	1	1	1	1	1	1		1	1	0.5	0	0	0	0	0	0	0	0
	1		1	1	1	1	1	0	0	0		0	0	0	0	0	0.5	1	0.5	0	0
	0.666667	0.5	0	1	1	1	1	1				0	0	0	0	0	0	0	0	0	0
		0	0.5	0.5	1	1	1	1	1	1		0	0	0	0	0	0	0	0.5	1	0.5
	1	1	1	1			1	1	1	1	1					0	0.5	0.5	0.5	0	0
	1	1	1				0	0	0.5	1	1	1			0	0.5	0.333333	0.333333	0	0	0
		1	1	1	1	1	1	1	1	1				0	0	0	0	0	0
	0.5	0	0	0	0	0		0	0	0		1	0.5	0.5	0		1	1	1
	1							0	0.5	0.5	1				0	0.5	0.666667	1	1	1	0
	1	1	0.5	0.5	0.5	1	0.5	0	0.5	1	1	0.5	0	0	0			0	0	0
	1	1	1	1	1	1	1	1	1	1	1				0	0	0	0	0	0	0
			1	1	1	1	1	1	1	1	1	1	0	0	0		1	1	1	1	1
	1	1			1	1	1	1	1		1	1	1		0	0	0	0	0	0	0
	1	1	1	1	1		1	1	1									0	0	0
	1	1	1	1	1	1	1	1	1	1	1	1	1					0	0	0	0
	1	1	1	1	1	1	1	1	1						0	0	0	0	0	0	0
				1	1	1	1	1	1	1				1	1	1		0	0.5	0.5	1
		1	1	1	1	1	1	1	1	1	1	1	1	1	1	1			0	0	0
	1	1	1	1	1	1	1	1	1	1	1	1						1	1	1	1
	1	1			0	0	0	0	0	0.5	1	0.5	0	0	0	0	0	0	0	0
			1	1	1	1	0	0.5	0.5	1		0	0	0				1	1	1
								1	1	1	1	1					0	0	0.5	1	1
	0	0					1	1	1	1	1	0.5	0	0	0	0	0	0	0	0
	1	1	1				1	1	1	1	1	1	1	1	1		1	0.5	0.5	0	0
	1	1			0	0	0.5	1	1		1	1	1		1	1	1	1			0
						1	1	0.5	0	0	0		1	1	0.5	0	0	0	0	0	0
			1	1	1	1	1	1		0	0	0	0	0					0	0	0
						1	1	1		0	0	0	0	0.5	1	1
	1	1	1	1	1	1	1	1	0.5	0	0	0	0	0	0	0	0	0	0	0	0
	1		1	1	1	1	1	1	1	1	1	1
	1	1	1	1	1	1	1	1	1				1	1	1			1	1	1
	1	0	0.5	0.666667	1	1	1	1	1	1	1	1		1	1	0.5	0	0		0	0
	1	1	1					1	1	1						1	1	1
	1	1	1	1	1	1			1	1	1	1			0	0	0	0	0	0	0
	1	1	1	0.5	0	0						0	0	0	0	0					0
	1	1	1	1	1	1	1	1	1	1	1	1	1							0	0
	1	1	1	1	1	0	0	0	1	1	1	1				0	0	0	0	0	0
	0							1	1	1	0.5	0	0	0	0	0	0.5	1	0.5	0	0
		1	1	1		1	1	1	1	1	1	1	1	1	1	1				1	1
	1	1		0	0	0		1	1	1	0.5	0	0	0				1	1	1
	1	1	1	1	1	1	1		1	1	1	1				0	0	0
	1						1	1	1	1				0	0	0					0
			1	1	1					1	1	1							0	0	0
	0	0	0	0		1	1	1	1	1	1	1	1		0	0	0	0	0	0	0
	0	0	0.5	1	1		1	1	1	1	1	1	1	1	1	1	1	1
		1	1	1	1	1	1	1	1	1	1			0	0	0	0	0	0	0	0
	1	1	1	1	1	1	1	0.666667	0.5	0							1	1	1	1	1
	1	1	1	1			1	0.5	0.5	0	0	0	0	1	1	1	1	1	1
	1	1	1	1	1						1	1	1	1	1	0.5	0	0	0	0	0
	1	0.5	0	0					1	1	1			0	0	0	0	0	0	0	0
	1	1	1	1	1	0.5	0	0		1	1	1	0	0	0	0	0	0.5	1	0.5	0
	1	1	1	1	1									0	0	0		0	0	0	0
	1	1	1		1	1	1	1	1	1	1	1					0	0.5	0.5	1	1
	1	1	1		1	1	1	1	1	1			1	1	1			1	1	1
	1	1	1	1	1	1	0	0	0		1	0.5	0.5	0	0	0	0	0			1
	1	1	1	1	1	1	1	1						1	1	1		0	0	0.5	1
	0		1	1	1	1	1	1		1	1	1	1	1	0.5	0	0		0	0	0
	0.5	1	1	0.5	0.5	0		1	1	1	1	1	1			0	0	0	1	1	1
	1	1	1	1	1	1	1	1		1	1	1			0	0	0	0	0		1
	1	1	1		1	0.5	0.333333	0.333333	0.5	1		1	1	1		0	0	0	0	0	0
						0	0	0				1	1	1	1	1	1	1	1	0.5	0
		1	1	1	0	0	0	1	1	1	1	1	0	0	0			0	0	0	0
	1	1	1	1	1	1	1	1	1	1	1	0.5	0	0					1	1	1
	1		1	1	1	1	1	1	1	1	1	1								1	0.5
	1	1	1	1	1	1	0.5	0	0	0.5	0.5	1		1	1	0.5	0	0	0	0
	1			1	1	1	1	1			0	0	0	0					0	0	0
	0	1	1	1	1	1	1	1	1	1	1	1								0	0
	1	1		1	1	1	1	1			0	0.5	0.5	1	0	0	0	0	0	0	0
	1	1	1			1	1	1						0	0	0	0	0	0	1	1
	1	1	1	1	1	1		1	1	1	1				0	0	0.5	1	1	1	1
			0	0	0		0	0	0		0	0	0	0	0	0	0	0	0	0	0
	1	1	1	1	1	1											0	0.5	0.5	1
	0	0	0	0			1	1	1	1	1	1				0	0	0
	1	1	1	1	1	1	1	1	1	1	0	0	0	1	1	1	1	1
	1	1		1	1	1	1	1	1	1	1	1					0	0	0	0	0
			1	0.5	0.5	0	1	1	0.5	0	0	0.5	0.333333	0.5	0			0	0	0	0
	1	1	1	1	1	1	1	1	1	1	1	1			0	0	0		0	0	0
	1	1			1	1	1			1	1	0.5	0	0	0	0	0.5	1	1	0	0
	1	1	1	1	1	1	0.5	0	0.5	1	1	0	0	0			1	1	0.5	0	0
					1	1	1	1	1	1	1	1	1		0	0	0	0	0	0	0
	1	1	1	1	1	1	1	1	0.5	0.5	0.5	1	1	1	1	1	0	0	0
	1	1	1	1	1	1	1	1	1	1	1	0	0	0		0	0	0	0	0	0
	1				0	0.5	0.666667	1	1	1	0	0.5	0.666667	1	1	0	0.5	0.5	1
		1	1	1	1	1	1	1	1	1	1	1	0.5	0.5	0	0	0	0	0
	1	1	1	1	1	1	1	1		1	1	1				0	0	0
	1	1	1		1	1	0.5	0	0.5	1	1					0	0	0	0	0	0
	1	1	0.5	0.5	0.666667	1	1	1	1	1	1							0	0	0
	1	1	1	1	1	1	1	1	0.5	0.5	0.5	1		0	0	0		0	0	0
	1		1	1	1	1	1	1	1	1	1	1		1	1	1
	1		0	0	0			1	1	1	0	0	0	0	0	0	0		0	0	0
	1	1	1	1	1		1	0.5	0.5	0					0	0	0				0
	1	1	1	0.5	0.666667	0.5	1		1	1	1		0	0.5	0.5	0.5	0	0	0	0	0
		1	1	1	1	1	1	1				0	0	0	0.5	0.5	0.5	0	0
	1	1	1	1	1	1	1		0	0.5	0.5	1			0	0	0		1	1	1
						1	1	1	1	0.666667	0.333333	0	0			0	0	0	0	0	0
	1	1									0	0	0			0	0	0	0	0.5	0.666667
	1	1	1	1	1	0.666667	0.5	0	0	0	0	0	0	0	0	0	0		0	0	0
	1	1	1	1	1	1	1	1	0.5	0	0.5	1	1				0	0	0	0	0
	0	0		0	0	0	0	1	1	1	1	0.5	0	0	0	0	0.5	0.5	0.333333	0	0.5
								1	1	1				0	0	0	0		0	0	0
	0.5	0	0	1	1	1	1	1	1	1	1	1			1	1	1			0	0.5
	1	1	0.5	0.5	0.5	1	1	1	1	1	1		1	0.5	0.666667	0.5	0.5	0	0	0	0
	1	1	1	1	0	0.5	0.5	1	0	0	0	0	0	0	0	0	0	0	0	0	0
	1	0.5	0.5	0.5	1	1	1	1		1	1	1		0	0	0.5	1	1	1	1	1
	1			1	1	1	1	1	1	1	0	0	0	0	0	0	0	0	0	0
	1	1	1	1	1	1	1	0	0	0				0	0	0			0	0	0
	1	1	1		0	0	0		1	1	0.5	0	0	0	0	0	0	0	0	0	0
	1			0	0	0.5	1	1	1	1					0	0	0	0	0
		1	1	1	1	1	1	1	1	1			0	0	0	0	0				0
		1	1	1	1	1	1	1	1	0	0.5	0.5	1			0	0	0	1	1	1
	1	0.5	0.5	0								0	0	0.5	0.5	0.333333	0	0	0	0	0
	1	1	1	1	0	0.5	0.5	1		0	0	0.333333	0.333333	0.5	0			1	1	1
	1	1	1	1	1	1	1	0.5	0	0	1	1	0.5	0	0	0	0	0		0	0
	1	1	1	1						1	1	1	1				0	0	0	0	0
	1	1	1	1	1	1	1	1	1	1		0	0	0			0	0	0	0	0
		1	1	1	1	1		0	0.5	0.666667	1	1			0	0	0				1
	1	1	0	0.5	0.5	0.5	0	0	0	0	1	0.5	0.333333	0	0	0	0	0	0	0	0
	0.666667	0.5	0		1	1	1	1		1	1	1		1	1	1	0	0	0	0	0
	0	0	0.5	1	1		1	1	1			1	1	1	0	0	0	0			0
	1	1	1			1	1	1	0.5	0.5	0	1	1	1	1	1			0	0	0
	1	1	1	1	1	1	1					0	0	0	0	0	0	0			1
		1	1	1			1	1	1	1	0	0	0	0	0	0	0	0	0
				0	0	0.5	1	1	1	0	0	0	0	0	0	0	0	0	0	0	0
	1	1	1	1					1	1	1	1	0	0.5	0.5	1	1	1	1	1	1
		1	1	1	1	1	1	1	1	1	0.5	0	0	0			0	0	0	0	0.5
	1	0	0.5	0.5	1	1	1		1	0.5	0.333333	0	0	0		1	1	0.5	0	0	0
	1	1	0	0.5	0.5	1		1	1	1	0	0	0	0	0	0					0
	1	1			0	0.5	0.666667	1	1	1	1	1				0	0	0	0.5	0.5	0.5
	1	1	1				1	1	1	1	1	1		0	0	0	0		0	0	0
						1	1	1			1	1	1	1			0	0	0	0	0
	0	0	0		1	1	1							0	0	0	0	0	0		1
	1		0	0	0.5	1	1	0	0.5	0.5	1	0	0.5	0.666667	1	1	1	1	1		0
			1	1	1	1	1	1	0	0	0.5	1	1		1	1	1
	1	0.5	0.666667	0.5	1	1	1			1	1	1		0	0	0	0.333333	0.333333	0.5	0	0
	0.5	0.5	0.5	0.5	0		1	1	0.5	0	0.5	0.5	0.5	0			0	0	0	0	0
	1	1	1	1	1	0.5	0	0	1	1	1			0	0	0	0	0	0	0	0
	1	1	1		1	1	1					0	0	0	0	0	0	0	0
	1	1	1					1	1	1				1	1	0.5	0	0.5	1	1
	1	1	1	1				1	1	1	1		0	0	0	0	0	0	0	0	0
	1	1	1	1	1	1	1	1	1	1	1					0	0.5	0.333333	0.5	0
	0	0			1	1	1	1	1	1	1		0	0	0				0	0	0
	1	1	1	1	1	1		1	1	1	1	1	1	1	1	1	1	1	0.5	0	0
	1	1	1	1	1	1	1	1	1							1	0.5	0.666667	0.5	1
	1		1	1	1	1	1	0.5	0	0	1	0.5	0.5	0	0	0	0	0	0	0	0
	1		0	0.5	0.666667	1	1	1	0.5	0	0		1	1	1		0	0	0	0	0
	1	0.5	0.333333	0	0	0	0.5	1	1		0	0	0		1	1	1	1	1
	1	1	1	1	1	1			1	1	1	1	1	0.5	0	0			0	0	0
	1	1	1	1	1	1	1	1	1	1									1	1	1
		1	1	1	1	1	1	1							1	1	1
	1	1	1						1	1	1	1		0	0	0	0	0	0.333333	0.333333	0.333333
				1	0.5	0.5	0	1	1	1	1	1	1	1	0	0	0	0	1	0.5	0.333333
	1	1		1	1	1	1	1	0.5	0.5	0.666667	1	1			0	0	0			0
	1	1	1	1	1	1	1	1	1	1							0	0	0	1	1
	1	1	1			1	1	1		0	0	0				0	0	0			0
	1	1	1		1	0.5	0.5	0.5	0.5	0.5	0	1	1	1	1	0.5	0.333333	0	0	1	1
		0	0	0			1	1	1	1			0	0	0	0	0
	0.5	0.666667	1	1		1	1	1	1	1	1	1		0	0	0	0				1
		0	0	0	1	1	1	1	1				1	1	1		0	0	0		0
	0		1	1	1	1	1	1		1	1	1			0	0	0	0	0	0	0
	0	0	0	0	1	1	1	1	1	1	1	1	1	0.5	0.5	0		0	0	0	0
	0	0	0	1	1	1	1	1	0.666667	0.666667	0.333333	0.5	0	0	0	0	0	1	1	1	0
[truncated: 1,969 more rows]

## Sheet: 1f
Data is organized as follows:	trial_1	trial_2	trial_3	trial_4	trial_5	trial_6	trial_7	trial_8	trial_9	trial_10	trial_11	trial_12	trial_13	trial_14	trial_15	trial_16	trial_17	trial_18	trial_19	trial_20	trial_21
1. trial_1 - trial_21 correspond to trial -10 to 10 in 1e	1	1	1	1	1	1	1	1	1	1	1	1	1	1	0.666667	0.666667	0.333333	0.666667	0.666667	1	1
2. each row is a different block	1	1	1	1	1	1	1	1	1	1	1	0.666667	0.666667	0.333333	0.333333	0	0	0	0	0	0
3. 8020 choice fraction is in rows 1-556	1	0.666667	0.333333	0	0	0	0	0	0	0	0	0	0	0	0	0	0.333333	0.333333	0.333333	0	0
8020 reward fraction is in rows 557-1111	0.666667	0.333333	0.333333	0.666667	1	1	1	1	1	1	1	1	0.666667	0.666667	0.666667	0.666667	0.333333	0	0	0	0
7030 choice fraction is in 1112-1663	1	1	1	1	1	1	0.666667	0.333333	0.333333	0.666667	1	1	1	1	1	1	0.666667	0.333333	0	0	0
7030 reward fraction is in 1664-2215	0.333333	0	0	0.333333	0.666667	0.666667	0.666667	0.666667	1	0.666667	0.333333	0.333333	0.666667	1	0.666667	0.333333	0	0	0	0	0
	0.666667	0.666667	0.333333	0	0	0	0.333333	0.666667	1	0.666667	0.333333	0	0	0	0	0	0	0	0	0	0
	1	1	1	1	1	1	1	1	1	1	1	1	1	1	1	0.666667	0.333333	0.333333	0.666667	0.666667	0.666667
	1	1	1	1	1	1	1	1	1	1	1	1	0.666667	0.333333	0	0	0	0	0	0	0
	1	1	1	1	1	1	1	1	1	1	1	1	0.666667	0.333333	0	0	0	0	0	0	0
	1	1	1	1	1	0.666667	0.333333	0.333333	0.666667	1	0.666667	0.333333	0	0	0	0	0	0	0	0	0
	1	1	1	1	1	1	1	1	1	1	1	0.666667	0.333333	0	0	0	0	0	0	0	0
	1	1	1	1	1	1	1	1	1	1	1	0.666667	0.333333	0	0	0	0	0	0	0	0
	1	1	1	1	1	1	1	1	1	1	1	1	0.666667	0.666667	0.333333	0.333333	0	0	0	0	0
	1	1	1	1	1	1	1	1	1	1	0.666667	0.333333	0	0	0	0	0	0	0	0	0
	1	1	1	1	1	1	1	1	1	1	1	1	1	1	1	1	0.666667	0.333333	0	0	0
	1	1	1	1	1	1	1	1	1	1	1	0.666667	0.333333	0	0	0	0	0	0	0	0
	0.666667	0.666667	0.666667	1	1	1	1	1	1	1	1	1	1	1	1	0.666667	0.333333	0	0	0	0
	0.666667	1	1	0.666667	0.666667	0.666667	1	1	1	1	0.666667	0.333333	0	0	0	0	0	0.333333	0.333333	0.333333	0
	0.333333	0.333333	0.333333	0.333333	0.333333	0.666667	1	1	1	1	1	1	1	1	0.666667	0.333333	0	0	0	0	0
	1	1	1	1	1	1	1	1	1	1	1	1	1	1	1	0.666667	0.333333	0.333333	0.666667	1	0.666667
	0.333333	0.666667	1	1	1	1	1	1	1	1	1	0.666667	0.666667	0.666667	1	1	1	1	0.666667	0.333333	0
	1	1	1	1	1	1	1	1	1	1	1	1	1	1	1	1	1	1	1	1	0.666667
	1	1	1	1	1	1	1	1	1	1	1	1	0.666667	0.333333	0	0	0	0	0	0	0
	1	0.666667	0.666667	0.666667	1	1	1	1	1	1	1	1	1	1	1	1	1	0.666667	0.333333	0	0
	1	1	1	1	1	0.666667	0.666667	0.666667	1	1	1	1	1	1	0.666667	0.333333	0	0.333333	0.666667	1	1
	0.333333	0.666667	1	1	1	1	1	1	1	1	1	1	0.666667	0.666667	0.666667	1	0.666667	0.333333	0	0.333333	0.333333
	0.333333	0.666667	1	1	1	1	1	1	1	1	1	1	0.666667	0.333333	0	0	0	0	0	0	0
	1	1	1	1	1	1	1	1	0.666667	0.666667	0.666667	1	1	0.666667	0.666667	0.666667	1	0.666667	0.333333	0	0
	0.666667	0.333333	0.666667	0.666667	1	1	1	0.666667	0.666667	0.333333	0.333333	0	0	0	0	0	0	0	0	0	0
	1	1	1	1	1	1	1	1	1	1	1	1	0.666667	0.333333	0	0	0	0	0	0	0
	0.333333	0	0	0.333333	0.333333	0.666667	0.666667	1	1	1	1	1	1	1	1	1	1	1	1	1	1
	1	1	1	1	1	1	1	1	1	1	0.666667	0.333333	0	0	0	0	0	0	0	0	0
	1	1	1	0.666667	0.333333	0.333333	0.666667	0.666667	0.666667	0.666667	1	1	0.666667	0.333333	0	0	0	0	0	0	0
	1	1	1	1	1	1	1	1	1	1	1	1	1	1	0.666667	0.333333	0	0	0	0	0
	1	1	1	1	1	1	1	1	1	1	1	1	0.666667	0.333333	0	0	0	0	0	0	0
	1	1	1	1	1	1	1	1	1	1	1	1	1	0.666667	0.333333	0	0	0	0	0	0
	0	0	0	0	0	0	0	0	0.333333	0.666667	1	1	1	0.666667	0.333333	0	0	0	0	0	0
	1	1	1	1	1	0.666667	0.666667	0.333333	0.333333	0.333333	0.666667	0.666667	0.333333	0	0	0	0	0	0	0	0
	1	1	1	1	1	1	1	1	1	1	1	0.666667	0.333333	0	0	0	0	0	0	0	0
	0.666667	0.666667	1	1	1	1	1	1	1	1	1	1	0.666667	0.333333	0	0	0	0	0	0	0
	0.666667	0.333333	0.333333	0.333333	0.333333	0	0.333333	0.333333	0.666667	0.333333	0.666667	0.666667	0.666667	0.333333	0	0	0.333333	0.333333	0.333333	0	0
	1	1	1	1	1	1	1	1	0.666667	0.333333	0	0.333333	0.666667	1	0.666667	0.333333	0	0	0	0	0
	1	1	1	1	1	1	1	1	1	1	1	1	0.666667	0.666667	0.666667	1	0.666667	0.333333	0	0	0
	1	1	1	1	1	1	1	1	1	1	1	1	1	1	1	1	1	1	0.666667	0.333333	0
	0.666667	0.666667	1	1	1	1	1	1	1	1	1	1	1	1	1	0.666667	0.333333	0	0	0	0.333333
	1	1	1	1	1	1	1	1	0.666667	0.666667	0.666667	0.666667	0.333333	0	0	0	0	0	0	0	0
	1	1	1	1	1	1	1	1	1	1	1	1	1	1	1	1	1	0.666667	0.333333	0.333333	0.666667
	0.333333	0.666667	1	1	1	1	1	0.666667	0.666667	0.666667	1	1	0.666667	0.333333	0	0	0	0	0	0	0
	1	1	1	1	1	1	1	1	1	1	1	1	1	1	1	0.666667	0.333333	0	0	0	0
	0.333333	0.333333	0.333333	0.666667	0.666667	0.333333	0	0	0	0.333333	0.333333	0.333333	0	0	0	0.333333	0.666667	0.666667	0.666667	0.666667	1
	0	0	0.333333	0.666667	1	1	1	1	1	1	1	1	1	1	1	0.666667	0.333333	0	0	0	0
	0.666667	0.333333	0.333333	0.666667	1	1	1	1	1	1	1	1	1	0.666667	0.333333	0	0.333333	0.333333	0.333333	0	0
	1	1	1	1	1	1	1	1	1	1	1	1	1	0.666667	0.333333	0	0	0	0	0	0
	1	1	1	1	1	1	1	1	0.666667	0.666667	0.333333	0.333333	0	0	0	0	0	0	0	0	0
	1	1	1	1	1	0.666667	0.666667	0.333333	0.333333	0.333333	0.666667	0.666667	0.666667	0.666667	1	1	1	0.666667	0.666667	0.333333	0.333333
	1	1	1	0.666667	0.333333	0	0	0	0.333333	0.333333	0.333333	0	0	0	0	0	0	0	0	0	0
	0.666667	0.666667	0.333333	0.333333	0.333333	0.333333	0.333333	0.333333	0.666667	1	0.666667	0.666667	0.666667	1	1	1	0.666667	0.333333	0.333333	0.666667	0.666667
	1	1	0.666667	0.333333	0	0	0.333333	0.333333	0.333333	0.333333	0.666667	1	1	1	1	1	0.666667	0.333333	0.333333	0.333333	0.333333
	1	1	1	1	1	1	0.666667	0.333333	0.333333	0.666667	1	1	0.666667	0.333333	0	0	0	0	0	0	0
	1	1	1	1	1	1	0.666667	0.666667	0.666667	1	1	1	0.666667	0.333333	0	0	0	0	0	0	0
	0.333333	0	0	0.333333	0.666667	1	1	0.666667	0.666667	0.333333	0.666667	0.333333	0.333333	0	0	0	0	0	0	0	0
	0.666667	1	1	1	1	1	1	1	1	1	1	0.666667	0.666667	0.333333	0.666667	0.333333	0.333333	0	0	0	0
	1	1	1	1	1	1	1	1	1	0.666667	0.666667	0.666667	1	0.666667	0.333333	0	0	0	0	0	0
	1	1	1	1	1	1	1	1	1	1	1	1	1	1	1	1	0.666667	0.333333	0	0	0
	1	1	1	1	1	1	1	1	1	1	1	1	0.666667	0.333333	0	0	0	0	0	0	0
	1	1	1	1	1	0.666667	0.666667	0.666667	1	1	1	1	1	0.666667	0.333333	0	0	0	0	0	0
	1	1	1	1	1	1	1	1	1	1	1	0.666667	0.666667	0.333333	0.333333	0	0	0	0	0	0
	1	0.666667	0.666667	0.666667	1	1	1	1	1	1	1	1	0.666667	0.666667	0.333333	0.333333	0	0	0	0	0
	1	1	1	1	1	0.666667	0.333333	0	0	0	0	0	0	0	0	0	0	0	0	0	0
	0	0.333333	0.333333	0.333333	0	0.333333	0.333333	0.333333	0.333333	0.333333	0.333333	0	0	0.333333	0.333333	0.333333	0	0	0	0	0
	1	1	1	1	1	1	1	1	1	1	0.666667	0.666667	0.333333	0.333333	0	0	0	0	0	0	0
	1	1	1	1	1	0.666667	0.666667	0.333333	0.333333	0.333333	0.666667	1	1	1	0.666667	0.333333	0	0	0	0.333333	0.333333
	1	1	1	1	1	1	1	1	1	1	1	1	1	1	1	0.666667	0.666667	0.333333	0.333333	0	0
	1	1	0.666667	0.333333	0.333333	0.666667	1	1	1	1	1	1	0.666667	0.333333	0	0	0	0	0	0	0
	0.333333	0.666667	1	1	1	1	1	1	1	1	1	0.666667	0.333333	0	0	0	0	0	0	0	0
	1	1	0.666667	0.666667	0.333333	0.666667	0.666667	1	0.666667	0.333333	0	0.333333	0.333333	0.333333	0	0	0	0	0	0	0
	1	1	1	1	1	1	1	1	1	1	1	1	1	0.666667	0.666667	0.333333	0.333333	0	0	0	0
	1	1	1	1	1	1	1	1	1	1	1	1	1	1	1	1	1	0.666667	0.333333	0	0
	1	1	1	1	1	1	1	1	1	1	1	1	1	0.666667	0.333333	0	0	0	0	0	0
	1	1	1	1	1	1	1	1	1	1	1	1	0.666667	0.666667	0.666667	1	1	0.666667	0.333333	0	0
	1	0.666667	0.333333	0.333333	0.666667	1	1	1	1	1	1	1	1	0.666667	0.333333	0	0	0	0	0	0
	1	1	1	1	1	1	1	1	1	1	1	0.666667	0.333333	0	0	0	0	0	0	0	0
	1	1	1	1	1	1	1	1	0.666667	0.666667	0.666667	0.666667	0.666667	0.666667	1	1	1	0.666667	0.333333	0	0
	1	1	1	1	1	1	1	1	1	1	1	1	1	1	1	1	0.666667	0.333333	0	0	0
	0.666667	1	1	1	1	1	1	1	1	1	1	1	1	1	1	1	1	1	0.666667	0.333333	0.333333
	1	1	1	1	1	0.666667	0.333333	0	0.333333	0.666667	1	1	1	0.666667	0.666667	0.666667	1	0.666667	0.333333	0	0
	1	1	1	1	1	1	1	1	1	1	1	1	1	0.666667	0.333333	0	0	0	0	0	0
	1	1	1	1	1	1	1	1	1	1	1	1	1	0.666667	0.333333	0	0	0	0	0	0
	1	1	1	1	1	1	1	1	1	1	1	1	1	1	0.666667	0.333333	0	0	0	0	0
	1	1	1	1	1	1	1	1	1	1	1	1	1	1	0.666667	0.333333	0	0	0	0	0
	0.333333	0	0.333333	0.666667	1	1	1	1	1	1	1	1	1	1	0.666667	0.333333	0	0	0	0	0
	0	0	0	0	0.333333	0.666667	1	1	1	1	1	1	1	0.666667	0.666667	0.666667	1	1	1	1	1
	0.666667	0.666667	1	1	1	1	1	1	1	1	1	1	0.666667	0.333333	0	0.333333	0.333333	0.333333	0.333333	0.666667	0.666667
	1	1	1	1	1	1	1	1	1	1	1	1	0.666667	0.333333	0	0	0	0	0	0	0
	1	1	1	1	1	1	1	1	1	1	1	1	0.666667	0.333333	0	0	0	0	0	0	0
	0	0	0.333333	0.666667	1	1	1	1	1	1	1	1	1	1	0.666667	0.333333	0	0.333333	0.333333	0.333333	0
	1	1	1	1	0.666667	0.666667	0.333333	0.333333	0	0	0	0	0	0	0	0	0	0	0	0	0
	0.666667	0.666667	1	1	1	1	1	1	1	1	1	1	1	1	1	1	1	0.666667	0.333333	0	0
	1	1	1	0.666667	0.333333	0	0.333333	0.666667	1	1	1	1	1	1	1	1	0.666667	0.666667	0.333333	0.333333	0
	0.666667	0.666667	1	1	1	1	0.666667	0.666667	0.666667	1	1	1	1	1	1	1	0.666667	0.333333	0	0	0
	1	1	1	1	1	0.666667	0.333333	0	0	0.333333	0.333333	0.333333	0	0	0	0	0	0	0	0	0
	1	1	1	1	1	1	1	1	1	1	1	1	1	0.666667	0.333333	0.333333	0.333333	0.333333	0	0	0
	1	1	1	1	1	1	1	1	1	1	1	1	1	0.666667	0.333333	0	0	0	0	0	0
	1	1	1	1	1	1	1	1	1	1	1	1	0.666667	0.333333	0.333333	0.666667	1	1	1	1	0.666667
	1	1	1	1	1	1	1	0.666667	0.333333	0	0	0.333333	0.333333	0.333333	0	0	0	0	0	0	0
	1	1	1	1	1	1	1	1	1	1	0.666667	0.333333	0.333333	0.666667	0.666667	0.333333	0	0	0	0	0
	1	1	1	0.666667	0.666667	0.666667	1	1	1	1	1	1	0.666667	0.333333	0	0	0	0	0	0	0
	1	1	1	1	1	1	1	1	1	1	1	1	1	1	0.666667	0.333333	0	0	0	0	0
	1	1	1	1	0.666667	0.666667	0.666667	1	1	1	1	0.666667	0.333333	0	0	0	0	0	0	0	0
	1	1	0.666667	0.666667	0.666667	1	1	1	1	1	1	1	0.666667	0.333333	0	0	0	0	0	0	0
	1	1	1	1	0.666667	0.666667	0.333333	0.333333	0	0	0	0	0	0	0	0	0	0	0	0	0
	1	1	1	1	1	1	1	1	1	1	1	0.666667	0.666667	0.333333	0.333333	0	0.333333	0.666667	0.666667	0.333333	0
	1	1	1	1	0.666667	0.666667	0.666667	0.666667	0.666667	0.666667	1	1	0.666667	0.333333	0	0	0	0	0	0	0
	0.333333	0.333333	0.333333	0.666667	1	1	1	1	1	1	1	1	0.666667	0.333333	0	0	0	0	0	0	0
	1	1	1	1	1	1	0.666667	0.666667	0.333333	0.666667	0.333333	0.333333	0	0	0	0	0	0	0.333333	0.666667	1
	1	1	1	1	1	1	1	1	1	1	1	1	1	1	0.666667	0.333333	0	0	0	0	0
	1	1	1	1	1	1	1	1	1	1	1	0.666667	0.666667	0.333333	0.666667	0.333333	0.333333	0	0	0.333333	0.333333
	0.333333	0	0	0	0	0.333333	0.333333	0.333333	0	0	0	0.333333	0.333333	0.333333	0	0	0	0	0	0	0
	1	1	1	1	1	1	1	1	1	1	1	1	0.666667	0.333333	0	0	0	0	0	0	0
	1	1	1	1	1	1	1	1	1	1	1	1	0.666667	0.333333	0	0	0	0	0	0.333333	0.333333
	1	1	1	1	1	0.666667	0.333333	0	0	0.333333	0.666667	1	1	0.666667	0.333333	0	0	0	0	0	0
	0.666667	0.333333	0.333333	0.666667	0.666667	0.333333	0.333333	0.333333	0.666667	0.666667	1	0.666667	0.666667	0.666667	1	0.666667	0.333333	0	0	0	0
	0.666667	1	1	1	1	1	1	1	1	1	0.666667	0.666667	0.333333	0.333333	0	0	0.333333	0.333333	0.333333	0	0
	1	1	1	1	1	1	1	1	1	1	1	1	0.666667	0.333333	0	0	0.333333	0.333333	0.333333	0	0
	1	1	1	1	1	1	1	1	1	1	1	0.666667	0.666667	0.666667	1	1	1	1	1	1	1
	1	1	1	1	1	1	1	1	1	1	1	1	1	0.666667	0.333333	0	0	0	0	0	0
	1	1	1	1	1	1	1	1	1	1	1	1	1	0.666667	0.666667	0.666667	0.666667	0.333333	0.333333	0.333333	0.333333
	1	1	1	1	1	1	1	1	1	1	1	1	1	0.666667	0.666667	0.666667	1	1	0.666667	0.333333	0
	0.666667	0.666667	0.666667	0.666667	1	1	1	1	1	1	1	0.666667	0.333333	0	0	0.333333	0.333333	0.333333	0	0	0
	1	1	1	1	1	1	1	1	1	1	1	1	0.666667	0.666667	0.666667	1	1	1	1	1	1
	1	1	1	1	1	1	1	1	1	1	1	0.666667	0.333333	0	0	0	0	0	0	0	0
	1	1	1	1	1	1	1	1	1	1	1	1	1	1	0.666667	0.333333	0	0	0	0	0
	1	1	1	1	1	1	1	1	1	1	1	1	1	0.666667	0.333333	0	0	0	0	0	0
	1	1	1	1	1	1	1	1	1	1	1	1	1	0.666667	0.333333	0	0	0	0	0	0
	1	1	1	1	1	1	1	1	1	1	1	1	1	1	0.666667	0.333333	0	0	0	0	0
	1	1	1	1	1	1	1	1	1	1	1	1	0.666667	0.666667	0.666667	1	1	0.666667	0.333333	0	0
	1	1	1	1	1	1	1	1	1	1	0.666667	0.333333	0	0	0	0	0.333333	0.666667	1	0.666667	0.333333
	1	1	1	1	1	1	1	1	1	1	0.666667	0.333333	0	0	0	0	0	0	0	0	0
	1	1	1	1	1	1	1	1	1	0.666667	0.333333	0	0	0	0	0	0	0	0	0	0
	1	1	1	1	1	1	0.666667	0.666667	0.666667	1	0.666667	0.333333	0	0	0	0	0.333333	0.333333	0.666667	0.666667	0.666667
	1	1	1	1	1	1	1	1	1	1	1	1	1	1	0.666667	0.666667	0.666667	1	1	1	1
	1	1	1	1	1	1	1	1	1	1	0.666667	0.333333	0	0	0	0	0	0	0	0	0
	1	1	1	1	1	1	1	1	1	1	1	1	0.666667	0.666667	0.666667	0.666667	0.333333	0	0	0	0
	1	1	1	1	1	1	1	1	1	1	1	0.666667	0.666667	0.666667	1	0.666667	0.333333	0	0	0	0
	0	0	0	0	0.333333	0.666667	1	1	1	1	0.666667	0.666667	0.666667	1	1	1	0.666667	0.333333	0	0	0
	1	1	1	1	1	1	1	1	1	1	1	1	1	1	1	0.666667	0.333333	0	0	0	0
	1	1	1	1	1	1	1	1	1	1	0.666667	0.333333	0	0	0.333333	0.333333	0.333333	0	0	0	0
	1	1	1	1	1	1	1	1	1	1	1	1	1	0.666667	0.333333	0	0	0	0	0	0
	1	1	0.666667	0.666667	0.666667	1	1	1	1	1	1	1	1	1	1	1	1	0.666667	0.666667	0.333333	0.333333
	1	1	1	1	1	1	1	1	1	1	1	1	0.666667	0.333333	0	0	0	0	0	0	0
	1	1	1	1	1	1	1	1	1	1	1	0.666667	0.333333	0	0	0	0	0	0	0	0
	0.333333	0.333333	0.666667	1	1	1	1	1	1	1	1	1	1	0.666667	0.333333	0	0	0	0	0	0
	0	0	0	0	0.333333	0.666667	1	1	1	1	1	1	1	0.666667	0.666667	0.666667	1	1	0.666667	0.666667	0.666667
	1	1	1	1	1	1	1	1	1	1	1	0.666667	0.333333	0	0	0	0.333333	0.333333	0.333333	0	0
	1	0.666667	0.666667	0.666667	0.666667	0.333333	0	0	0.333333	0.333333	0.333333	0	0	0	0	0	0	0	0	0	0
	1	1	1	1	1	1	1	1	1	1	1	1	1	1	1	0.666667	0.333333	0	0	0	0
	1	1	1	0.666667	0.333333	0	0.333333	0.666667	1	1	1	1	0.666667	0.666667	0.666667	0.666667	0.333333	0	0	0	0
	0.666667	0.333333	0.666667	0.666667	0.666667	0.666667	0.666667	1	1	1	0.666667	0.333333	0	0	0	0	0	0	0	0.333333	0.666667
	1	1	1	1	1	1	1	0.666667	0.666667	0.666667	1	0.666667	0.333333	0	0	0	0	0	0.333333	0.333333	0.333333
	1	1	1	1	1	0.666667	0.666667	0.666667	1	1	1	1	1	1	0.666667	0.666667	0.666667	1	1	1	1
	1	1	1	1	1	1	1	1	1	1	1	0.666667	0.333333	0	0	0	0	0	0	0	0
	0.333333	0.666667	0.666667	0.333333	0	0.333333	0.666667	1	1	1	1	1	0.666667	0.333333	0	0	0	0	0.333333	0.333333	0.333333
	1	1	1	1	1	1	1	1	1	1	1	1	1	1	1	1	0.666667	0.333333	0	0	0.333333
	1	1	1	1	1	1	1	1	1	1	1	1	0.666667	0.666667	0.333333	0.333333	0	0	0	0	0
	0.666667	1	1	0.666667	0.666667	0.333333	0.666667	0.666667	1	1	1	1	0.666667	0.333333	0.333333	0.666667	0.666667	0.333333	0	0	0
	1	1	0.666667	0.666667	0.666667	1	1	1	1	1	1	1	0.666667	0.333333	0	0	0.333333	0.666667	0.666667	0.333333	0
	1	1	1	1	1	1	1	1	1	1	0.666667	0.333333	0.333333	0.666667	0.666667	0.333333	0	0	0	0	0
	1	1	1	1	1	1	1	1	1	1	1	0.666667	0.333333	0	0	0	0	0	0	0	0
	1	1	1	1	1	1	1	1	1	1	1	1	1	1	0.666667	0.333333	0	0.333333	0.666667	1	1
	1	1	1	1	1	1	1	1	1	1	1	1	1	0.666667	0.333333	0	0	0	0	0	0
	1	1	1	1	1	1	1	1	0.666667	0.666667	0.666667	0.666667	0.333333	0	0	0	0	0	0	0	0
	1	0.666667	0.666667	0.333333	0.666667	0.666667	1	1	1	1	1	1	1	1	1	1	1	0.666667	0.333333	0	0
	1	1	1	1	0.666667	0.666667	0.666667	1	1	1	1	0.666667	0.333333	0	0	0	0	0	0	0	0
	1	1	1	0.666667	0.666667	0.666667	0.666667	0.333333	0.333333	0.666667	1	1	1	0.666667	0.333333	0	0	0	0	0	0
	1	1	1	1	1	1	0.666667	0.333333	0.333333	0.666667	1	1	1	1	1	0.666667	0.333333	0	0	0	0.333333
	1	1	1	1	1	1	1	1	1	1	1	1	0.666667	0.333333	0.333333	0.333333	0.333333	0	0	0	0
	0	0.333333	0.333333	0.666667	0.666667	1	1	0.666667	0.666667	0.666667	1	1	1	1	0.666667	0.333333	0	0	0	0	0
	0.666667	1	1	1	1	1	1	1	1	1	1	1	0.666667	0.666667	0.333333	0.333333	0	0	0	0	0.333333
	1	1	1	1	1	0.666667	0.333333	0.333333	0.666667	1	1	0.666667	0.333333	0	0	0	0	0	0	0	0
	1	1	1	1	1	1	1	1	1	1	0.666667	0.333333	0	0	0	0	0	0	0	0	0
	1	1	0.666667	0.333333	0.333333	0.333333	0.666667	0.333333	0.666667	0.666667	0.666667	0.333333	0	0	0	0	0	0	0	0	0
	1	1	1	1	1	1	1	1	1	1	1	0.666667	0.333333	0	0	0	0	0	0	0	0
	1	1	1	1	1	1	1	1	1	1	1	0.666667	0.333333	0	0	0	0	0	0	0	0
	0	0.333333	0.333333	0.333333	0	0.333333	0.666667	1	1	0.666667	0.666667	0.666667	1	1	1	1	0.666667	0.333333	0.333333	0.333333	0.333333
	0.666667	1	1	1	1	1	1	1	0.666667	0.666667	0.666667	0.666667	0.333333	0	0	0	0	0	0	0	0
	0.666667	0.666667	1	1	1	1	1	1	1	1	1	1	1	0.666667	0.333333	0	0	0	0	0	0
	1	1	1	1	0.666667	0.333333	0.333333	0.666667	1	1	1	1	1	1	1	0.666667	0.333333	0	0	0	0
	0.333333	0.666667	1	1	1	1	1	1	1	1	0.666667	0.333333	0	0	0	0	0.333333	0.333333	0.333333	0	0.333333
	1	1	1	1	1	1	1	1	1	1	1	1	1	1	0.666667	0.333333	0	0	0	0	0
	1	1	1	1	1	1	1	1	1	1	1	1	0.666667	0.333333	0	0	0	0	0.333333	0.333333	0.333333
	1	1	1	1	1	1	1	1	1	1	1	0.666667	0.333333	0.333333	0.333333	0.666667	0.333333	0.666667	0.333333	0.666667	0.666667
	1	1	1	1	1	1	1	1	1	1	0.666667	0.666667	0.333333	0.333333	0	0	0	0	0	0	0
	1	1	1	1	1	1	1	1	1	1	1	0.666667	0.333333	0	0	0	0	0	0	0	0
	1	1	1	1	1	1	1	1	1	1	1	1	1	1	1	1	1	1	0.666667	0.333333	0
	1	1	1	1	1	1	1	1	1	1	1	1	1	0.666667	0.333333	0	0	0	0	0	0
	1	1	1	1	1	1	1	1	1	1	1	1	1	1	0.666667	0.333333	0	0	0	0	0
	1	1	1	1	1	1	1	1	1	1	1	0.666667	0.333333	0	0	0	0	0	0	0	0
	1	1	1	1	1	1	1	1	1	1	1	0.666667	0.666667	0.666667	0.666667	0.333333	0.333333	0.333333	0.333333	0	0
	1	1	1	1	1	1	1	1	1	1	1	1	0.666667	0.666667	0.333333	0.333333	0	0	0	0	0
	1	1	1	1	1	1	1	1	1	1	1	0.666667	0.333333	0	0	0	0	0	0	0	0
	1	0.666667	0.666667	0.666667	1	1	1	1	1	1	1	1	0.666667	0.333333	0	0	0	0	0	0	0
	1	1	1	1	1	1	1	1	1	1	1	0.666667	0.333333	0	0	0	0	0	0	0	0
	0.666667	0.666667	1	1	0.666667	0.333333	0	0	0	0.333333	0.333333	0.333333	0	0	0	0	0	0	0	0.333333	0.333333
	1	1	1	1	1	1	1	1	1	1	1	1	0.666667	0.333333	0	0	0	0	0	0	0
	1	1	1	1	1	1	1	1	1	1	0.666667	0.333333	0	0	0	0	0	0	0	0	0
	1	1	1	1	1	1	1	1	1	1	1	0.666667	0.333333	0	0	0	0	0	0	0	0
	1	1	1	1	1	1	1	1	1	0.666667	0.333333	0	0	0.333333	0.666667	0.666667	0.333333	0	0	0	0
	0.666667	1	1	1	1	1	1	1	1	1	0.666667	0.333333	0	0	0	0	0.333333	0.666667	1	1	0.666667
	1	1	1	1	1	1	1	1	1	1	1	0.666667	0.333333	0	0	0	0	0	0	0	0
	1	1	1	1	0.666667	0.333333	0.333333	0.333333	0.333333	0.333333	0.333333	0.333333	0	0	0	0	0	0	0	0	0
	1	1	1	1	1	1	1	0.666667	0.333333	0	0	0	0	0	0	0	0	0.333333	0.333333	0.333333	0
	0.666667	0.333333	0.333333	0	0	0	0.333333	0.666667	1	1	1	1	0.666667	0.333333	0	0	0	0	0	0	0.333333
	1	1	1	1	1	0.666667	0.666667	0.666667	1	1	1	1	1	1	0.666667	0.333333	0	0	0.333333	0.666667	1
	1	1	1	1	1	1	1	1	1	1	1	1	1	1	1	0.666667	0.333333	0	0	0	0
	0.666667	0.666667	0.666667	1	1	1	1	1	1	1	1	1	1	0.666667	0.333333	0	0	0	0	0	0.333333
	0	0	0.333333	0.333333	0.666667	0.333333	0.333333	0	0	0	0.333333	0.666667	1	1	1	0.666667	0.333333	0	0	0	0
	1	1	1	1	1	1	1	1	1	1	1	1	0.666667	0.333333	0.333333	0.666667	1	1	0.666667	0.333333	0
	0.666667	0.333333	0.333333	0	0	0	0	0	0	0	0	0	0	0	0	0	0	0	0	0	0
	1	1	1	1	1	1	1	0.666667	0.333333	0.333333	0.666667	0.666667	0.333333	0	0	0	0	0	0	0	0
	1	1	1	1	1	1	1	1	1	1	1	1	1	1	1	1	0.666667	0.333333	0	0	0
	1	1	1	0.666667	0.666667	0.666667	1	1	1	0.666667	0.333333	0	0	0	0	0	0	0	0	0	0
	1	1	1	1	0.666667	0.666667	0.666667	1	1	1	1	1	1	1	1	0.666667	0.333333	0	0	0	0
	0.666667	0.333333	0	0	0	0	0	0	0	0	0	0	0	0	0	0	0	0	0	0	0
	1	1	1	1	1	1	1	1	1	1	1	1	0.666667	0.333333	0	0	0	0	0	0	0
	1	0.666667	0.333333	0.333333	0.333333	0.333333	0	0	0	0.333333	0.666667	1	0.666667	0.333333	0	0	0	0	0	0	0
	1	1	1	1	1	1	1	1	1	1	1	0.666667	0.333333	0.333333	0.333333	0.333333	0.333333	0.333333	0.666667	0.666667	1
	0.666667	0.333333	0.333333	0.666667	1	1	1	1	1	1	1	0.666667	0.333333	0	0	0	0	0	0	0	0
	1	1	1	1	1	1	1	1	1	0.666667	0.333333	0	0	0	0	0	0	0	0	0	0
	1	1	0.666667	0.333333	0.333333	0.333333	0.333333	0	0.333333	0.666667	1	1	1	1	1	0.666667	0.333333	0	0	0	0
	1	1	1	1	1	1	1	1	1	1	1	1	1	1	0.666667	0.333333	0	0	0	0	0
	1	1	1	1	1	1	1	1	1	1	1	0.666667	0.666667	0.666667	0.666667	0.666667	0.666667	0.666667	0.666667	0.666667	1
	1	1	1	1	1	1	1	1	1	1	0.666667	0.333333	0	0	0	0	0	0	0	0	0
	1	1	1	1	1	1	1	1	1	0.666667	0.666667	0.333333	0.666667	0.333333	0.333333	0	0	0	0	0	0
	1	1	1	1	1	1	1	1	1	1	0.666667	0.333333	0	0	0	0	0	0	0	0	0
	1	1	1	1	1	1	1	1	1	1	1	0.666667	0.333333	0	0	0	0	0	0	0	0
	1	1	1	1	1	1	1	1	1	1	1	1	1	1	0.666667	0.333333	0	0	0	0	0
	1	1	1	1	1	1	1	1	1	1	1	1	1	0.666667	0.333333	0	0	0	0	0	0
	1	1	1	1	1	1	1	1	1	1	1	1	1	1	1	1	0.666667	0.666667	0.333333	0.333333	0
	0.666667	0.666667	0.666667	1	1	1	1	1	1	1	1	1	1	0.666667	0.666667	0.333333	0.666667	0.666667	0.666667	0.333333	0.333333
	1	1	1	1	1	1	1	1	1	1	1	1	1	1	1	0.666667	0.333333	0	0	0	0
	1	1	1	1	1	1	1	1	1	1	0.666667	0.666667	0.666667	0.666667	0.333333	0.333333	0.666667	1	1	1	0.666667
	0	0.333333	0.666667	1	1	0.666667	0.333333	0	0	0.333333	0.666667	0.666667	0.666667	0.666667	1	1	0.666667	0.666667	0.333333	0.666667	0.666667
	1	1	1	1	1	1	1	1	1	1	1	1	1	0.666667	0.666667	0.333333	0.333333	0	0	0	0
	1	1	1	1	1	1	1	0.666667	0.666667	0.666667	1	1	0.666667	0.333333	0	0.333333	0.333333	0.333333	0	0	0
	1	1	1	1	1	1	1	1	1	1	0.666667	0.333333	0	0	0	0	0	0	0	0	0.333333
	1	1	1	1	1	1	1	1	1	1	1	1	1	0.666667	0.333333	0	0	0	0	0	0
	1	1	1	1	1	1	1	1	1	1	1	0.666667	0.333333	0	0	0	0	0	0	0	0
	1	1	1	1	1	1	1	1	1	1	1	1	1	1	1	1	1	1	1	0.666667	0.333333
	0.333333	0.666667	1	0.666667	0.666667	0.666667	1	1	1	1	1	0.666667	0.333333	0	0.333333	0.333333	0.333333	0.333333	0.333333	0.666667	0.666667
	1	1	1	1	1	1	1	1	1	1	1	1	1	1	1	0.666667	0.333333	0	0.333333	0.666667	1
	1	1	1	1	1	1	1	1	1	1	0.666667	0.333333	0.333333	0.666667	0.666667	0.333333	0	0	0	0	0.333333
	1	1	1	0.666667	0.666667	0.666667	1	1	1	1	1	1	0.666667	0.333333	0	0	0	0	0	0	0
	0.666667	0.666667	0.666667	1	1	1	1	1	1	1	0.666667	0.333333	0	0	0	0	0	0	0	0	0
	1	1	1	1	1	0.666667	0.666667	0.333333	0.333333	0.333333	0.666667	1	1	0.666667	0.333333	0	0	0	0.333333	0.333333	0.333333
	1	1	1	0.666667	0.666667	0.666667	1	1	0.666667	0.666667	0.333333	0.333333	0	0	0	0	0	0	0	0	0
	1	1	1	1	1	1	1	1	1	1	1	1	1	0.666667	0.333333	0	0	0	0	0	0
	1	1	1	1	1	1	0.666667	0.333333	0.333333	0.666667	1	1	0.666667	0.666667	0.666667	0.666667	0.333333	0	0	0	0
	1	1	1	1	1	1	1	1	1	1	1	1	0.666667	0.333333	0	0	0	0	0	0.333333	0.333333
	1	1	1	1	1	0.666667	0.666667	0.666667	1	1	1	1	1	1	1	1	1	1	1	1	1
	1	1	1	1	1	1	1	1	1	1	1	1	1	0.666667	0.333333	0	0	0	0	0	0
	1	1	1	1	0.666667	0.666667	0.666667	1	1	1	1	0.666667	0.333333	0	0	0	0	0	0	0	0
	0.666667	0.666667	1	1	0.666667	0.333333	0.333333	0.666667	1	1	1	1	1	1	1	1	0.666667	0.333333	0	0	0
	1	1	1	1	1	1	1	1	1	1	1	1	1	1	1	1	0.666667	0.333333	0.333333	0.333333	0.333333
	1	1	1	1	1	1	1	1	1	1	1	1	0.666667	0.333333	0	0	0	0	0	0	0
	1	1	1	1	1	0.666667	0.666667	0.666667	1	0.666667	0.333333	0	0	0	0	0	0	0	0	0	0
	1	1	1	1	1	1	1	1	1	1	1	1	1	1	0.666667	0.666667	0.333333	0.666667	0.666667	1	1
	1	1	1	1	1	1	1	1	1	1	1	0.666667	0.333333	0.333333	0.333333	0.666667	0.333333	0.333333	0	0	0
	1	1	1	1	1	1	1	1	1	1	1	1	1	1	1	1	1	0.666667	0.333333	0.333333	0.333333
	1	1	1	1	1	1	1	1	1	1	1	1	0.666667	0.666667	0.333333	0.333333	0	0	0	0	0
	1	1	1	1	1	1	1	1	1	1	1	1	0.666667	0.333333	0	0	0	0	0	0	0
	1	1	1	1	1	1	1	1	1	1	1	1	1	0.666667	0.333333	0	0	0	0	0	0
	1	1	1	1	1	1	1	1	1	1	1	1	0.666667	0.333333	0	0	0	0	0	0	0
	1	1	1	1	1	1	1	1	1	1	1	1	0.666667	0.666667	0.666667	0.666667	0.666667	0.333333	0.333333	0	0
	1	1	1	1	1	1	1	1	1	1	1	1	1	0.666667	0.333333	0	0	0	0	0	0
	1	1	1	1	1	1	1	1	1	1	1	1	0.666667	0.333333	0	0	0	0	0	0	0
	1	1	1	1	1	1	1	1	1	1	1	1	1	1	0.666667	0.333333	0	0	0	0	0
	1	1	1	1	1	1	1	1	1	1	1	1	0.666667	0.333333	0	0	0	0	0	0	0
	1	1	1	1	1	1	1	1	1	1	1	1	1	1	1	0.666667	0.666667	0.666667	0.666667	0.333333	0
	1	1	1	1	1	1	1	1	1	1	1	0.666667	0.333333	0	0	0	0	0	0	0.333333	0.333333
	1	1	1	1	1	1	1	1	1	1	1	0.666667	0.333333	0	0	0.333333	0.333333	0.666667	0.666667	0.666667	0.333333
	1	1	1	1	1	1	1	1	1	1	1	1	1	0.666667	0.333333	0	0	0	0	0	0
	1	1	1	1	1	1	1	1	1	1	1	1	1	0.666667	0.333333	0	0	0	0	0	0
	1	1	1	1	1	1	1	1	1	1	1	1	1	1	1	1	1	1	1	1	1
	1	1	1	1	1	1	1	1	1	1	1	1	1	0.666667	0.333333	0	0	0	0	0	0
	0.666667	0.333333	0	0	0	0	0.333333	0.666667	0.666667	0.333333	0.333333	0.666667	0.666667	0.666667	0.333333	0.333333	0.333333	0.333333	0.333333	0	0.333333
	1	1	1	1	1	1	1	1	1	1	1	1	1	0.666667	0.666667	0.333333	0.333333	0	0	0	0
	1	1	1	1	1	1	1	1	1	1	1	0.666667	0.666667	0.666667	0.666667	0.333333	0	0	0	0	0
	1	1	1	1	1	1	1	1	1	1	1	1	1	1	0.666667	0.333333	0	0	0	0	0
	1	1	1	1	1	1	1	1	1	1	1	1	1	0.666667	0.666667	0.333333	0.333333	0	0.333333	0.333333	0.333333
	1	1	1	1	1	1	1	1	1	1	1	0.666667	0.333333	0	0	0.333333	0.333333	0.333333	0	0	0
	1	1	1	1	1	1	1	1	1	1	1	1	0.666667	0.666667	0.333333	0.333333	0	0	0	0.333333	0.333333
	1	1	1	1	1	1	1	1	1	1	1	1	1	1	1	1	0.666667	0.333333	0	0	0
	1	1	1	1	1	1	1	1	1	1	1	1	0.666667	0.333333	0	0	0	0	0	0	0
	1	1	1	1	1	1	1	1	1	1	1	1	1	1	1	1	0.666667	0.333333	0	0	0
	1	0.666667	0.666667	0.666667	1	1	1	1	1	1	1	1	1	0.666667	0.333333	0	0	0	0	0	0
	1	1	1	1	1	1	1	1	1	1	1	0.666667	0.333333	0	0	0	0	0	0	0	0
	1	1	1	1	1	1	1	1	1	1	1	1	1	1	0.666667	0.333333	0	0	0	0	0
	1	1	1	1	1	1	1	1	1	1	1	1	1	1	1	1	1	1	1	1	0.666667
	1	1	1	1	1	1	1	1	1	1	1	0.666667	0.333333	0	0	0	0	0	0	0	0
	1	1	1	1	1	1	1	1	1	1	1	1	1	0.666667	0.333333	0	0	0	0	0	0
	1	1	1	1	1	1	1	1	1	1	1	1	0.666667	0.333333	0	0	0	0	0	0	0
	1	1	1	1	1	1	1	1	1	1	0.666667	0.333333	0	0	0	0	0	0	0	0	0
	1	1	1	1	1	1	1	1	1	1	1	1	1	1	1	1	0.666667	0.333333	0	0	0
	1	1	1	1	1	1	1	1	1	1	1	1	1	1	1	1	1	1	1	0.666667	0.333333
	1	1	1	1	1	1	1	1	1	1	1	1	1	1	0.666667	0.333333	0	0	0	0	0
	1	1	1	1	1	1	1	0.666667	0.666667	0.666667	0.666667	0.333333	0	0	0	0	0	0	0	0	0
	1	1	1	1	1	1	1	1	1	1	1	1	1	1	1	0.666667	0.333333	0.333333	0.333333	0.333333	0
	1	1	1	1	1	1	1	1	1	1	1	1	0.666667	0.333333	0	0	0	0	0	0	0
	1	1	1	1	1	1	1	1	1	1	1	1	1	0.666667	0.333333	0	0	0	0	0	0
	1	1	1	1	1	1	1	1	1	1	0.666667	0.333333	0.333333	0.333333	0.333333	0	0	0	0	0	0
	1	1	1	1	1	1	1	1	1	0.666667	0.333333	0	0	0	0	0	0	0	0	0	0
	1	1	1	1	1	1	1	1	1	1	1	1	0.666667	0.333333	0	0	0	0	0	0	0
	1	1	1	1	1	1	1	1	1	1	1	1	1	1	1	0.666667	0.333333	0	0	0	0
	1	1	1	1	1	1	1	1	1	1	1	1	1	1	1	0.666667	0.333333	0	0	0	0
	1	1	1	1	1	1	1	1	1	1	1	1	0.666667	0.333333	0	0	0	0	0	0	0
	1	1	1	1	1	1	1	1	1	1	1	1	0.666667	0.333333	0	0	0	0	0	0	0
	1	1	1	1	1	1	1	1	1	1	1	1	1	1	0.666667	0.333333	0	0	0	0	0
	1	1	1	1	1	1	1	1	1	1	1	1	1	1	1	1	1	0.666667	0.666667	0.333333	0.333333
	1	1	1	1	1	1	1	1	1	1	1	1	1	1	0.666667	0.333333	0	0	0	0	0
	1	1	0.666667	0.333333	0.333333	0.666667	1	1	1	1	1	0.666667	0.333333	0	0	0	0	0	0	0	0
	1	1	1	1	1	1	1	1	1	1	1	1	1	1	1	1	1	0.666667	0.333333	0	0
	1	1	1	1	1	1	1	1	1	1	1	1	1	0.666667	0.333333	0	0	0	0	0	0
	1	1	1	1	1	1	1	1	1	1	0.666667	0.333333	0	0	0	0	0	0	0	0	0
	1	1	1	1	1	1	1	1	1	1	1	0.666667	0.333333	0	0	0	0	0	0	0	0
	1	1	1	1	1	1	1	1	1	1	1	1	1	0.666667	0.333333	0	0	0	0	0	0
	1	1	1	1	1	1	1	1	1	1	1	1	1	1	1	1	0.666667	0.333333	0	0	0
	1	1	1	1	1	1	1	1	1	1	1	1	1	0.666667	0.333333	0	0	0	0	0	0
	1	1	1	1	1	1	1	1	1	1	1	1	0.666667	0.333333	0	0	0	0	0	0	0
	1	1	1	1	1	1	1	1	1	1	1	1	0.666667	0.333333	0	0	0	0	0	0	0
	1	1	1	1	1	1	1	1	1	1	1	0.666667	0.666667	0.333333	0.333333	0	0	0	0	0	0
	1	1	1	1	1	1	1	1	1	1	1	1	0.666667	0.333333	0	0	0	0	0	0	0
	1	1	1	1	1	1	1	1	1	1	1	0.666667	0.333333	0	0	0	0	0	0	0	0
	1	1	1	1	1	1	1	1	1	1	0.666667	0.333333	0	0	0	0	0	0	0	0	0
	1	1	1	1	1	1	1	1	1	1	1	1	0.666667	0.333333	0	0	0	0	0	0	0
	1	1	1	1	1	1	1	1	1	1	1	0.666667	0.333333	0	0	0	0	0	0	0	0
	1	1	1	1	1	1	1	1	1	1	1	1	1	1	0.666667	0.333333	0	0	0	0	0
	1	1	1	1	1	1	1	1	1	1	0.666667	0.333333	0	0	0	0	0	0	0	0	0
	1	1	1	1	1	1	1	1	1	1	1	1	1	0.666667	0.333333	0	0	0	0	0	0
	1	1	1	1	1	1	1	1	1	1	1	1	0.666667	0.333333	0	0	0	0	0	0	0
	1	1	1	1	1	1	1	1	1	1	1	1	1	1	1	1	1	1	1	0.666667	0.666667
	1	1	1	1	1	1	1	1	1	1	1	1	0.666667	0.333333	0	0	0	0	0	0	0
	1	1	1	1	1	1	1	1	1	1	1	1	1	0.666667	0.333333	0	0	0	0	0	0
	1	1	1	1	1	1	1	1	1	1	1	1	0.666667	0.333333	0	0	0	0	0	0	0
	1	1	1	1	1	1	1	1	1	1	0.666667	0.333333	0.333333	0.333333	0.666667	0.333333	0.333333	0	0	0	0
	1	1	1	1	1	1	1	1	1	1	1	1	1	0.666667	0.333333	0	0	0	0	0	0
	1	1	1	1	1	1	1	1	1	1	1	1	1	1	1	1	1	1	0.666667	0.666667	0.333333
	1	1	1	1	1	1	1	1	1	1	1	1	0.666667	0.333333	0	0	0	0	0	0	0
	1	1	0.666667	0.666667	0.666667	1	1	1	1	1	1	0.666667	0.333333	0.333333	0.666667	0.666667	0.333333	0	0	0	0
	1	1	1	1	1	1	1	0.666667	0.333333	0.333333	0.333333	0.333333	0	0	0	0	0	0	0	0	0
	1	1	1	1	1	1	1	1	1	1	1	1	1	1	1	0.666667	0.333333	0	0	0	0
	1	1	1	1	1	1	1	1	1	1	1	1	0.666667	0.333333	0	0	0	0	0	0	0
	1	1	1	1	1	1	1	1	1	1	1	1	1	0.666667	0.333333	0	0	0	0	0	0
	1	0.666667	0.333333	0	0.333333	0.666667	1	1	1	1	1	0.666667	0.333333	0.333333	0.333333	0.333333	0	0	0	0	0
	0.666667	0.333333	0.666667	0.666667	1	1	1	1	1	1	1	1	1	0.666667	0.333333	0	0	0	0	0	0
	1	0.666667	0.666667	0.666667	1	1	1	1	1	1	1	1	1	1	0.666667	0.666667	0.333333	0.333333	0	0	0
	1	1	1	1	1	1	1	1	1	1	1	1	1	1	0.666667	0.666667	0.333333	0.333333	0	0	0
	1	1	1	1	1	1	1	1	1	1	1	1	0.666667	0.333333	0	0	0	0	0	0	0
	1	1	1	1	1	1	1	1	1	1	1	1	1	1	0.666667	0.333333	0	0	0	0	0
	1	1	1	1	1	1	1	1	1	1	1	0.666667	0.666667	0.333333	0.333333	0	0	0	0	0	0
	1	1	1	1	1	1	1	1	1	1	1	0.666667	0.333333	0	0	0	0	0	0	0	0
	1	1	1	1	1	1	1	1	0.666667	0.666667	0.333333	0.333333	0	0	0	0	0	0	0	0	0
	1	1	1	1	1	1	1	1	1	1	1	1	1	1	0.666667	0.333333	0	0	0	0	0
	1	1	1	1	1	1	1	1	1	1	0.666667	0.333333	0	0	0	0	0	0	0	0	0
	0.666667	0.666667	0.666667	1	1	1	1	1	1	1	1	1	1	0.666667	0.333333	0	0	0	0	0	0
	1	1	1	1	1	1	1	1	1	1	1	0.666667	0.333333	0	0	0	0	0	0	0	0
	1	1	1	1	1	1	1	1	1	1	1	1	0.666667	0.333333	0	0	0	0	0	0	0
	1	0.666667	0.666667	0.666667	1	1	0.666667	0.666667	0.666667	1	1	0.666667	0.333333	0	0	0	0	0	0	0	0
	1	1	1	1	1	1	1	1	1	1	1	1	1	1	1	0.666667	0.333333	0	0	0	0
	1	1	1	1	1	1	1	1	1	1	1	1	0.666667	0.333333	0.333333	0.666667	0.666667	0.333333	0.333333	0.333333	0.666667
	1	1	1	1	1	1	1	1	1	1	1	0.666667	0.333333	0.333333	0.666667	0.666667	0.666667	0.333333	0.333333	0	0
	0.666667	0.666667	0.666667	1	1	0.666667	0.666667	0.333333	0.333333	0.333333	0.333333	0.333333	0	0	0	0	0	0	0	0	0
	1	1	1	1	1	1	1	1	1	1	1	1	0.666667	0.333333	0	0	0	0	0	0	0
	1	1	1	1	1	1	1	1	1	1	1	1	1	0.666667	0.333333	0	0	0	0	0	0
	1	1	1	1	1	1	1	1	1	1	1	1	1	0.666667	0.333333	0	0	0	0	0	0
	1	1	1	1	1	1	1	1	1	1	1	1	0.666667	0.666667	0.333333	0.333333	0	0	0	0	0
	1	1	1	1	1	1	1	1	1	1	1	1	1	1	1	1	1	0.666667	0.333333	0	0
	1	1	1	1	1	1	1	1	1	1	1	0.666667	0.333333	0	0	0	0	0	0	0	0
	1	1	1	1	1	1	1	1	1	1	1	1	0.666667	0.666667	0.666667	0.666667	0.333333	0	0	0	0
	1	1	1	1	1	1	1	1	1	1	1	1	1	0.666667	0.666667	0.666667	1	1	1	1	1
	1	1	1	1	1	1	0.666667	0.333333	0	0.333333	0.333333	0.333333	0	0	0	0	0	0	0	0	0
	1	1	1	1	1	1	1	1	1	1	0.666667	0.333333	0	0	0	0	0	0	0	0	0
	1	1	1	1	1	1	1	1	1	1	1	1	1	1	1	1	0.666667	0.666667	0.333333	0.333333	0
	1	1	1	1	1	1	1	1	1	1	1	1	1	1	1	0.666667	0.333333	0	0	0	0
	1	1	1	1	1	1	1	1	1	1	1	0.666667	0.333333	0	0	0	0	0	0	0	0
	1	1	1	1	1	1	1	1	1	1	1	1	0.666667	0.333333	0	0	0	0	0	0	0
	1	1	1	1	1	1	1	1	1	1	1	1	1	0.666667	0.333333	0	0	0	0	0	0
	1	1	1	1	1	1	1	1	1	1	1	1	1	0.666667	0.333333	0	0	0	0	0	0
	1	1	1	1	1	1	1	1	1	1	1	1	1	0.666667	0.333333	0	0	0	0	0	0
	1	1	1	1	1	1	1	1	1	1	0.666667	0.333333	0	0	0	0	0	0	0	0	0
	1	1	1	1	1	1	1	1	1	1	1	1	1	1	1	1	1	0.666667	0.333333	0.333333	0.666667
	1	1	1	1	1	1	1	1	1	1	1	0.666667	0.333333	0	0	0	0	0	0	0	0.333333
	1	1	1	1	1	1	1	1	0.666667	0.666667	0.333333	0.333333	0	0	0	0	0	0	0	0	0
	0.666667	0.333333	0	0.333333	0.666667	1	1	1	1	1	1	1	1	0.666667	0.333333	0	0	0	0	0	0
	1	1	1	1	1	1	1	1	1	1	1	1	1	1	0.666667	0.333333	0	0	0	0	0
	1	1	1	1	1	1	1	1	1	1	0.666667	0.333333	0	0	0	0	0	0	0	0	0
	1	1	1	1	1	1	1	1	1	1	1	1	1	0.666667	0.333333	0	0	0	0	0	0
	1	1	1	1	1	1	1	1	1	1	1	0.666667	0.333333	0.333333	0.333333	0.666667	0.333333	0.333333	0	0	0
	1	1	1	1	1	0.666667	0.333333	0.333333	0.333333	0.333333	0.333333	0.333333	0.333333	0	0	0	0	0	0	0	0
	1	1	1	1	1	1	1	1	1	1	1	1	1	1	1	0.666667	0.333333	0	0	0	0
	1	1	1	1	1	1	1	1	1	1	1	0.666667	0.333333	0	0	0	0	0	0	0	0
	1	1	1	1	1	1	1	1	1	1	0.666667	0.333333	0	0	0	0	0	0	0	0	0
	1	1	1	1	1	1	1	1	1	1	1	0.666667	0.333333	0	0	0	0	0	0	0	0
	1	1	1	1	0.666667	0.333333	0	0.333333	0.333333	0.666667	0.666667	1	0.666667	0.666667	0.333333	0.333333	0	0	0	0	0
	1	1	1	1	1	1	1	1	1	1	1	0.666667	0.333333	0	0	0	0	0	0	0	0
	1	1	1	1	1	1	1	1	1	1	1	1	0.666667	0.333333	0	0	0	0	0	0	0
	1	1	1	1	1	1	1	1	1	1	1	1	1	1	0.666667	0.333333	0	0	0	0	0
	1	1	1	1	1	1	1	1	1	1	1	1	1	0.666667	0.333333	0	0	0	0	0	0
	1	1	1	1	1	1	1	1	1	1	1	1	1	1	1	1	1	0.666667	0.666667	0.666667	1
	1	1	1	1	1	1	1	1	1	1	1	1	1	0.666667	0.333333	0	0	0	0	0	0
	1	1	1	1	1	1	1	1	1	1	1	1	1	0.666667	0.333333	0	0	0	0	0	0
	1	0.666667	0.333333	0.333333	0.666667	0.666667	0.666667	0.666667	0.666667	0.666667	0.666667	0.666667	0.666667	0.333333	0.333333	0.333333	0.333333	0.333333	0	0	0.333333
	0.333333	0.666667	0.666667	1	0.666667	0.333333	0	0	0.333333	0.333333	0.666667	0.666667	0.666667	0.333333	0.333333	0.666667	1	0.666667	0.333333	0	0
	1	1	1	1	1	1	1	1	1	1	1	1	1	1	0.666667	0.666667	0.666667	1	1	1	1
	1	1	1	1	1	1	1	1	1	1	1	1	0.666667	0.333333	0	0	0	0	0	0	0
	1	1	1	1	1	1	1	1	1	1	1	0.666667	0.333333	0	0	0	0	0	0	0	0
	1	1	1	1	1	1	1	1	1	1	1	1	0.666667	0.666667	0.666667	0.666667	0.333333	0	0	0	0
	1	1	1	1	1	1	1	1	1	1	1	1	0.666667	0.333333	0	0	0	0	0	0	0
	1	1	1	1	1	1	1	1	1	1	0.666667	0.333333	0	0	0	0	0	0	0	0	0
	1	1	1	1	1	1	1	1	1	1	1	1	1	1	0.666667	0.333333	0	0	0	0	0
	1	1	1	1	1	1	1	1	1	1	1	1	1	0.666667	0.333333	0.333333	0.333333	0.333333	0	0	0
	1	1	1	1	1	1	1	1	1	1	1	1	1	0.666667	0.333333	0	0	0	0	0	0
	1	1	1	1	1	1	1	1	1	1	1	1	1	1	1	1	0.666667	0.666667	0.666667	0.666667	0.666667
	1	1	1	1	1	1	1	1	1	0.666667	0.333333	0.333333	0.666667	1	1	1	1	0.666667	0.666667	0.333333	0.666667
	0	0	0	0	0	0	0	0.333333	0.666667	1	1	1	1	1	1	1	1	1	0.666667	0.666667	0.333333
	1	1	1	1	1	1	1	1	1	1	1	1	1	1	1	0.666667	0.333333	0	0.333333	0.666667	0.666667
	1	1	1	1	1	1	1	1	1	1	1	1	0.666667	0.666667	0.333333	0.333333	0	0	0	0	0
	1	1	1	1	0.666667	0.666667	0.666667	1	1	0.666667	0.666667	0.666667	1	1	1	1	1	0.666667	0.666667	0.333333	0.666667
	1	1	1	1	1	1	1	1	1	1	1	1	1	1	1	1	1	1	1	1	1
	1	1	1	1	1	1	1	1	1	1	1	1	1	1	1	1	1	1	1	1	0.666667
	1	1	1	1	1	1	1	1	1	1	1	1	1	0.666667	0.333333	0	0	0	0	0	0
	1	1	1	1	1	1	1	1	1	1	1	0.666667	0.666667	0.666667	0.666667	0.333333	0	0	0	0	0
	1	1	1	1	1	1	1	1	1	1	1	0.666667	0.333333	0	0	0	0	0	0	0	0
	1	1	1	1	1	1	1	1	1	1	1	1	1	1	1	1	1	1	1	1	1
	1	1	1	1	1	1	1	1	1	1	1	1	1	1	1	0.666667	0.666667	0.333333	0.666667	0.666667	1
	1	1	1	1	1	1	0.666667	0.666667	0.666667	1	1	0.666667	0.666667	0.333333	0.333333	0.333333	0.666667	1	1	1	0.666667
	1	1	1	1	1	1	1	1	1	1	1	0.666667	0.333333	0.333333	0.666667	1	1	1	0.666667	0.333333	0.333333
	1	1	1	1	1	1	1	1	1	1	1	1	0.666667	0.666667	0.666667	1	1	1	1	1	1
	1	1	1	1	1	1	1	1	1	1	1	1	1	1	1	1	0.666667	0.333333	0.333333	0.333333	0.333333
	0.666667	1	1	1	1	1	1	1	1	1	1	1	1	1	1	1	1	1	0.666667	0.666667	0.666667
	1	1	1	1	1	1	1	1	1	1	1	0.666667	0.333333	0	0	0.333333	0.666667	1	1	0.666667	0.666667
	1	1	1	0.666667	0.666667	0.666667	1	1	1	1	1	1	1	1	1	1	1	0.666667	0.333333	0	0
	1	1	1	1	1	1	1	1	1	1	1	1	1	1	0.666667	0.333333	0	0.333333	0.333333	0.333333	0
	0.666667	0.666667	0.666667	0.666667	0.666667	0.666667	1	1	1	1	1	1	1	1	0.666667	0.666667	0.333333	0.333333	0	0	0
	1	0.666667	0.666667	0.666667	1	1	1	1	0.666667	0.666667	0.666667	1	1	1	1	1	1	1	1	0.666667	0.666667
	0.666667	0.666667	0.666667	1	1	1	1	1	1	1	1	1	1	1	1	0.666667	0.333333	0	0	0.333333	0.333333
	0.333333	0.666667	0.666667	0.333333	0.333333	0.333333	0.333333	0.333333	0.666667	1	1	1	1	1	1	1	1	0.666667	0.666667	0.333333	0.333333
	1	1	1	1	1	1	1	1	1	1	1	1	1	1	1	1	1	1	1	1	1
	1	1	1	1	1	1	1	1	1	1	1	1	1	1	1	1	1	1	1	0.666667	0.666667
	1	1	1	1	1	1	1	1	1	1	1	1	1	0.666667	0.333333	0	0	0	0	0	0
	0.666667	0.666667	0.666667	1	0.666667	0.666667	0.333333	0.666667	0.666667	0.666667	0.666667	0.333333	0.666667	0.333333	0.333333	0	0	0.333333	0.666667	0.666667	0.666667
	1	1	1	0.666667	0.666667	0.333333	0.666667	0.666667	1	0.666667	0.333333	0	0	0	0	0	0	0	0	0	0
	1	1	1	1	1	1	1	0.666667	0.666667	0.666667	1	1	1	1	1	1	1	1	1	0.666667	0.666667
	1	1	1	1	1	1	1	1	1	1	1	1	1	1	1	1	0.666667	0.666667	0.333333	0.333333	0
	0.666667	0.333333	0.333333	0.333333	0.333333	0	0	0.333333	0.666667	1	1	0.666667	0.333333	0	0.333333	0.333333	0.333333	0	0	0	0
	0.666667	0.666667	1	1	1	1	1	1	1	1	1	1	1	0.666667	0.333333	0	0	0	0	0	0
	1	1	1	1	1	1	1	1	1	1	1	1	1	1	1	1	1	1	1	1	0.666667
	1	1	1	1	1	1	1	1	1	1	1	1	1	1	1	1	1	1	1	1	1
	0.666667	1	1	1	1	1	1	1	1	1	1	0.666667	0.666667	0.333333	0.666667	0.666667	0.666667	0.666667	0.666667	0.666667	0.333333
	1	1	1	1	1	1	1	1	1	1	1	1	1	1	1	1	1	1	1	1	0.666667
	0.666667	1	0.666667	0.333333	0.333333	0.666667	1	1	1	1	1	1	1	1	1	1	1	1	1	1	1
	1	1	1	1	1	1	0.666667	0.666667	0.666667	1	1	1	1	1	1	1	0.666667	0.666667	0.666667	1	0.666667
	1	1	1	1	1	1	1	1	1	1	1	0.666667	0.333333	0	0	0	0	0	0	0	0
	0.333333	0.333333	0.666667	1	1	1	1	1	1	1	1	1	1	1	1	1	1	1	1	1	1
	1	1	1	1	1	0.666667	0.666667	0.666667	1	1	1	1	1	1	1	1	1	0.666667	0.333333	0	0
	1	1	1	1	1	1	1	1	1	1	1	1	0.666667	0.666667	0.666667	1	1	1	1	0.666667	0.333333
	1	1	1	1	1	1	1	1	1	1	1	1	1	1	0.666667	0.333333	0	0	0	0	0
	1	1	1	1	1	1	1	1	1	1	1	1	0.666667	0.666667	0.666667	0.666667	0.333333	0	0	0	0
	1	1	1	1	0.666667	0.666667	0.666667	1	1	1	1	1	0.666667	0.333333	0	0	0	0	0	0	0
	1	1	1	1	1	1	0.666667	0.333333	0	0	0	0	0.333333	0.666667	0.666667	0.666667	0.333333	0.333333	0	0	0
	1	1	1	1	1	1	1	1	1	1	1	1	1	1	1	1	1	0.666667	0.333333	0	0
	0.333333	0	0	0.333333	0.333333	0.333333	0	0	0	0.333333	0.333333	0.666667	0.666667	1	1	0.666667	0.333333	0	0	0	0
	1	1	1	1	1	1	1	1	1	1	1	1	0.666667	0.333333	0.333333	0.333333	0.333333	0	0	0	0
	1	1	1	1	1	1	1	1	1	1	0.666667	0.666667	0.666667	0.666667	0.333333	0	0	0	0	0	0
	1	1	1	1	1	1	1	1	1	0.666667	0.333333	0	0	0	0	0	0	0	0	0	0
	1	1	1	1	1	1	1	1	0.666667	0.666667	0.666667	1	1	1	0.666667	0.666667	0.666667	0.666667	0.666667	0.666667	0.666667
	0.666667	1	0.666667	0.666667	0.666667	1	1	1	1	1	1	1	1	1	1	0.666667	0.333333	0	0	0	0
	0.666667	0.666667	1	1	1	0.666667	0.666667	0.666667	1	1	1	1	1	1	0.666667	0.333333	0	0.333333	0.666667	1	0.666667
	1	0.666667	0.666667	0.666667	1	1	1	1	1	1	1	1	1	1	1	1	1	1	1	1	1
	1	1	1	1	1	1	1	1	1	1	1	0.666667	0.333333	0.333333	0.333333	0.333333	0	0	0	0	0
	1	1	1	1	1	1	1	1	1	1	1	1	1	1	1	1	1	1	1	0.666667	0.333333
	1	1	1	1	1	1	1	1	1	1	1	1	1	0.666667	0.333333	0	0	0	0	0	0
	1	1	1	1	1	1	1	1	1	1	1	0.666667	0.666667	0.333333	0.333333	0	0	0	0	0	0
	0.666667	0.666667	0.666667	0.333333	0.333333	0.666667	1	1	1	1	0.666667	0.333333	0	0	0	0	0	0	0	0	0
	1	1	1	1	1	1	1	1	1	1	1	1	1	1	1	1	1	0.666667	0.333333	0	0
	1	1	1	1	1	1	1	1	1	1	0.666667	0.333333	0	0	0	0	0	0	0	0	0
	0.666667	0.333333	0.333333	0	0	0	0	0	0	0	0	0	0	0	0	0	0.333333	0.333333	0.666667	0.666667	1
	1	1	1	1	1	1	1	1	1	1	1	1	1	1	1	0.666667	0.333333	0	0	0	0
	1	1	1	1	1	1	1	1	1	1	0.666667	0.333333	0	0	0	0	0	0	0	0	0
	1	1	1	1	1	1	1	1	1	1	1	1	1	0.666667	0.333333	0	0	0	0	0	0
	1	0.666667	0.666667	0.666667	1	1	1	1	1	1	1	1	1	1	1	1	0.666667	0.333333	0	0	0
	1	1	1	1	1	1	1	1	1	1	1	1	1	0.666667	0.333333	0	0	0.333333	0.333333	0.333333	0
	1	1	1	1	1	1	1	1	1	1	1	0.666667	0.333333	0	0	0	0	0	0	0	0
	1	1	1	1	0.666667	0.666667	0.333333	0.333333	0.333333	0.666667	1	1	1	1	1	0.666667	0.333333	0	0	0	0
	1	1	1	1	1	1	1	1	1	1	1	1	1	0.666667	0.333333	0	0	0	0	0	0
	1	1	1	1	1	1	1	1	1	1	1	1	1	1	1	1	0.666667	0.666667	0.333333	0.666667	0.666667
	1	1	1	1	1	1	1	1	1	1	1	1	1	0.666667	0.333333	0	0	0	0	0	0
	1	1	0.666667	0.666667	0.333333	0.666667	0.666667	1	1	1	1	1	0.666667	0.333333	0	0	0	0	0	0	0
	0.666667	0.333333	0.666667	0.666667	1	1	1	1	1	1	1	1	1	1	1	1	0.666667	0.333333	0	0	0
	1	1	1	1	1	1	1	1	1	1	1	1	1	0.666667	0.333333	0	0	0.333333	0.333333	0.333333	0
	1	1	1	1	1	1	1	1	1	1	1	1	1	0.666667	0.333333	0	0.333333	0.333333	0.333333	0	0
	1	1	1	1	1	1	1	1	1	1	1	1	1	1	1	1	1	0.666667	0.666667	0.333333	0.333333
	0.666667	0.666667	0.333333	0.333333	0	0	0	0	0.333333	0.666667	1	1	1	1	0.666667	0.666667	0.666667	1	1	1	1
	1	1	0.666667	0.666667	0.666667	1	0.666667	0.333333	0.333333	0.666667	1	0.666667	0.333333	0	0	0	0	0	0	0	0
	1	1	1	1	1	1	1	1	1	1	1	1	0.666667	0.666667	0.666667	1	1	1	1	0.666667	0.666667
	1	1	1	1	1	1	0.666667	0.666667	0.666667	1	1	1	1	1	1	0.666667	0.666667	0.333333	0.333333	0	0
	1	1	1	1	1	1	1	1	1	1	1	1	1	1	0.666667	0.666667	0.333333	0.333333	0	0	0
	0.666667	0.666667	1	1	1	1	1	1	1	1	1	1	0.666667	0.333333	0	0	0	0	0	0	0
	1	1	1	0.666667	0.333333	0.333333	0.666667	1	1	1	1	1	1	1	1	0.666667	0.333333	0	0	0	0
	1	1	1	1	1	1	1	1	1	1	1	1	0.666667	0.333333	0	0	0	0	0	0	0
	1	1	1	1	0.666667	0.666667	0.333333	0.666667	0.666667	1	0.666667	0.333333	0	0	0	0	0	0	0	0	0
	1	1	1	1	1	0.666667	0.333333	0.333333	0.666667	1	1	1	1	1	1	0.666667	0.333333	0	0	0	0
	1	1	0.666667	0.666667	0.666667	1	1	1	1	1	1	1	0.666667	0.333333	0	0.333333	0.333333	0.666667	0.333333	0.666667	0.666667
	1	1	1	0.666667	0.666667	0.666667	1	1	1	1	1	0.666667	0.333333	0	0	0	0	0	0	0	0
	0	0	0	0.333333	0.666667	1	1	1	1	1	1	1	0.666667	0.333333	0	0	0	0	0	0	0
	1	1	1	1	1	1	1	1	1	1	1	1	1	1	1	1	1	1	1	1	1
	1	1	1	1	1	1	1	1	1	1	0.666667	0.333333	0	0	0	0	0	0	0	0	0
	1	1	1	1	1	0.666667	0.333333	0.333333	0.666667	1	0.666667	0.333333	0	0	0	0	0	0	0	0	0.333333
	1	1	1	1	1	1	1	1	0.666667	0.333333	0	0	0	0	0	0	0	0	0	0	0
	1	1	1	1	1	1	1	1	1	1	1	1	1	0.666667	0.333333	0	0	0	0	0	0
	1	1	1	1	1	1	1	1	1	1	1	1	1	0.666667	0.333333	0	0	0	0	0	0
	1	1	1	1	1	1	1	1	1	1	1	1	1	1	1	1	1	1	0.666667	0.333333	0
	1	1	1	1	1	1	1	1	1	1	0.666667	0.666667	0.666667	1	1	1	0.666667	0.333333	0	0	0
	0	0	0.333333	0.666667	1	1	1	1	1	1	1	1	1	0.666667	0.666667	0.333333	0.333333	0	0	0	0
	1	1	1	1	1	1	1	1	1	1	1	1	1	1	1	1	1	1	0.666667	0.333333	0.333333
	1	1	1	1	1	1	1	1	1	1	1	1	1	0.666667	0.333333	0	0	0	0	0	0
	1	1	1	1	1	1	1	1	1	1	1	1	1	0.666667	0.333333	0.333333	0.666667	1	1	1	1
	0.333333	0.666667	1	1	1	1	1	1	1	1	1	1	1	1	1	1	1	1	1	0.666667	0.666667
	1	1	1	1	1	1	1	1	1	1	1	1	1	1	1	0.666667	0.333333	0	0	0	0
	1	1	1	1	1	1	1	1	1	0.666667	0.666667	0.666667	0.666667	0.333333	0	0	0	0	0	0	0
	1	1	1	1	1	1	1	1	1	1	1	1	1	1	1	1	0.666667	0.333333	0	0	0
	1	1	1	1	1	1	1	1	1	1	1	1	1	1	1	1	1	1	1	1	1
	1	1	1	1	1	1	1	1	1	1	1	1	1	1	1	1	0.666667	0.333333	0.333333	0.666667	1
	1	1	1	1	1	0.666667	0.666667	0.333333	0.666667	0.666667	1	1	1	0.666667	0.333333	0.333333	0.333333	0.333333	0	0	0
	1	1	1	1	1	1	1	1	1	1	1	1	1	1	1	0.666667	0.333333	0	0	0	0
	1	1	1	1	1	1	1	1	1	1	1	1	1	1	1	0.666667	0.333333	0	0	0	0
	1	1	1	1	1	1	1	1	1	1	1	1	1	0.666667	0.333333	0.333333	0.333333	0.333333	0	0	0
	1	1	1	1	1	1	1	1	1	1	1	1	1	0.666667	0.333333	0	0	0	0	0	0
	0.666667	0.333333	0.666667	0.666667	1	1	1	1	1	1	1	1	1	1	1	1	1	1	0.666667	0.666667	0.666667
	1	1	1	1	1	1	1	1	1	1	1	1	1	0.666667	0.333333	0	0	0	0	0	0
	1	1	1	1	1	1	1	1	1	1	1	0.666667	0.333333	0	0.333333	0.333333	0.333333	0	0	0	0
	0.333333	0	0	0	0	0	0.333333	0.666667	1	1	1	1	1	1	1	0.666667	0.333333	0	0	0	0
	1	1	1	1	1	1	1	1	1	0.666667	0.666667	0.333333	0.333333	0	0	0	0	0	0	0	0
	1	1	1	1	1	1	1	1	1	0.666667	0.666667	0.666667	1	1	1	1	1	0.666667	0.333333	0	0
	1	1	1	1	1	1	1	1	1	1	0.666667	0.333333	0	0	0	0	0	0	0	0	0
	1	1	1	1	1	1	1	1	1	1	1	1	1	0.666667	0.333333	0	0	0	0	0	0
	0.666667	0.666667	1	0.666667	0.666667	0.333333	0.666667	0.333333	0.666667	0.333333	0.666667	0.666667	1	1	1	0.666667	0.333333	0	0	0	0
	1	1	1	1	1	1	1	1	1	1	1	0.666667	0.333333	0	0	0	0	0	0	0	0
	1	1	1	1	1	1	1	1	1	1	0.666667	0.333333	0	0	0	0.333333	0.666667	0.666667	0.333333	0	0
	0.666667	0.666667	0.666667	1	1	1	1	1	1	1	1	1	1	0.666667	0.333333	0	0	0	0	0	0
	0.333333	0.333333	0.666667	1	1	1	1	1	1	1	1	1	0.666667	0.666667	0.666667	1	0.666667	0.666667	0.666667	1	0.666667
	trial_1	trial_2	trial_3	trial_4	trial_5	trial_6	trial_7	trial_8	trial_9	trial_10	trial_11	trial_12	trial_13	trial_14	trial_15	trial_16	trial_17	trial_18	trial_19	trial_20	trial_21
	1	1	1	1	1	1	1	1	1	1	1	1		1	1	1				1	1
	1	1	1	1	1	1	1	1	1	1	1	0	0	0	0	0	0	0	0	0	0
		0	0	0	0	0		0	0	0	0	0	0	0	0	0	0	0	0	0	0
	1				1	1	1	1	1	1	1	1	1			0	0	0	0	0	0
	1	1	1	1	1	1	1		1	1	1	1	1	1			0	0	0	0	0
	1	0	0	0	1	1	1	1	1	1	1				0	0	0	0	0	0	0
	1	0.666667	0.5	0			1	1	1	0.666667	0.333333	0	0	0	0	0	0	0	0	0	0
	1	1	1	1	1	1	1	1	1	1						0	0	0.5	1	0.5	0
	1	1	1	1	1	1	1	1	1	1	1		0	0	0	0	0	0	0	0	0
	1	1	1	1	1	1	1	1	1	1	1		0	0	0	0	0	0	0	0	0
	1	1	1	1	1			1	1	1	0	0	0	0	0	0	0	0	0	0	0
	1	1	1	1	1	1	1	1	1	1	1	0	0	0	0	0	0	0	0	0	0
	1	1	1	1	1	1	1	1	1	1	1	0	0	0	0	0	0	0	0	0	0
	1	1	1	1	1	1	1	1	1	1	1		0	0	0			0	0	0	0
	1	1	1	1	1	1	1	1	1	1	0	0	0	0	0	0	0	0	0	0	0
	1	1	1	1	1	1	1	1	1	1	1	1	1	1	1		0	0	0	0	0
	1	1	1	1	1	1	1	1	1	1	1	0.5	0	0	0	0	0	0	0	0	0
	1	1	1	1	1	1	1	1	1	1	1					0	0	0	0	0	0
	1	1	1	1	1	1	1	1	1	1	0.5	0	0	0	0	0	0	0	0	0	0
					1	1	1	1	1	1						0	0	0	0	0	0
	1	1	1	1	1	1	1	1	1	1	1	1	1	1	1	1	0.5	0	0	1	0.5
	1	1	1	1	1	1	1	1	1	1	1	0.5	0.666667	0.5	1	1	1	1	0	0	0
	1	1	1	1	1	1	1	1	1	1	1	1	1	1	1	1	1	1			0
	1	1	1	1	1	1	1	1	1	1	1		0	0	0	0	0	0	0	0	0
	1	1	1	1	1	1	1	1	1	1	1				1	1	1	0	0	0	0
	1	1	1	1	1	1	1	1	1	1	1	1	1	1	0	0	0	0	0.5	1	1
	0.5	1	1	1	1	1	1	1	1	1	1							0	0	0	0
	0.5	1	1	1	1	1	1	1	1	1	1		0	0	0	0	0	0		0	0
	1	1	1	1	1	1	1	1	1	1	1	1						0	0	0	0
	0.666667	0.5	1	1	1	1	1	0.5	0.5	0	0	0	0	0	0	0	0	0	0	0
	1	1	1	1	1	1	1	1	1	1	1		0	0	0	0	0	0	0	0	0
		0	0	0.5	1	1	1	1	1	1	1				1	1	1	1	1	1	1
	1	1	1	1	1	1	1	1	1	1	0.5	0	0	0	0	0	0	0	0	0	0
	1	1				1	1	1	1	1	1		0	0	0	0	0	0	0	0	0
	1	1	1	1	1	1	1	1	1	1	1	1	1	1	0	0	0	0	0	0	0
	1	1	1	1	1	1	1	1	1					0	0	0	0	0	0	0	0
	1	1	1	1	1	1	1	1	1	1	1	1	1	0.5	0	0	0	0	0	0	0
	0	0	0	0					1	1	1	1	1	1	0	0	0	0	0	0	0
	1	1	1	1	1		1	1	1	1	1	0.5	0	0	0	0	0	0	0	0	0
	1	1	1	1	1	1	1	1	1	1	1	0	0	0	0	0	0	0	0	0	0
	1		1	1	1	1	1	1	1	1	1	1	0.5	0	0	0	0	0	0	0	0
	1	0	0.5	0.5	0.5	0	0.5	1	1	1	1		0	0	0	0	0	0	0	0	0
	1	1	1	1	1	1	1	1		0	0	0.5	1	1	0	0	0	0	0	0	0
	1	1	1	1	1	1	1	1	1	1	1	1		1	1	1	0	0	0	0	0
	1	1	1	1	1	1	1	1	1		1	1	1	1	1	1			0	0	0
	1	1	1	1	1	1	1	1	1	1	1	1	1	1		0	0	0	0	0	0
	1	1	1	1	1	1	1	1	1			0	0	0	0	0	0	0	0	0	0
	1	1	1	1	1	1	1	1	1	1	1	1	1				1	1	1
	0.5	1	1	1	1	1	1	1	1	1	1	1	0	0	0	0	0	0	0	0	0
	1	1	1	1	1	1	1	1	1	1	1	1				0	0	0	0	0	0
			1	1	1		0	0	0		0	0	0	0	0	0		0	0	0
			1	1	1	1	1	1	1	1	1	1				0	0	0	0	0	0
			1	1	1	1	1	1	1	1	1			0	0	0	0	0	0	0	0
	1	1	1	1	1	1	1	1	1	1	1	1	1	0.5	0	0	0	0	0	0	0
	1	1	1	1	1	1	1	1	1	1	0	0	0	0	0	0	0	0	0	0	0
	1	1	1	1	1	1	1	1	1					1	1	1	1	0.5	0	0	0
	1	1							1	0.5	0.333333	0	0	0	0	0	0	0	0	0	0
	0.666667	0.5	0		1	1	1	1	1	1	0.5	0	0				0	0	0		0
	1	1								1	1	1					0	0	0	0	0
	1	1	1	1	1				1	1	1		0	0	0	0	0	0	0	0	0
	1	1	1	1	1	1			1	1	1		0	0	0	0	0	0	0	0	0
	1			1	1	1	1	0.666667	0.666667	0.333333	0.5	0	0	0	0	0	0	0	0	0	0
	1	1	1	1	1	1	1	1	1	1	1	0	0	0	0	0	0	0	0	0	0
	1	1	1	1	1	1	1	1	1	1				0	0	0	0	0	0	0	0
	1	1	1	1	1	1	1	1	1	1	1	1	1	1	1	1	0	0	0	0	0
	1	1	1	1	1	1	1	1	1	1	1		0	0	0	0	0	0	0	0	0
	1	1	1	1	1	1	1	1	1	1	1			0	0	0	0	0	0	0	0
	1	1	1	1	1	1	1	1	1	1	1	0	0	0	0	0	0	0	0	0	0
	1	1	1	1	1	1	1	1	1	1	1		0	0	0	0	0	0	0	0	0
	1	1	1	1	1	0.5	0	0	0		0	0	0	0	0		0	0	0	0	0
		1	0.5	0.5	0			0	0	0	0	0	0	0	0	0	0	0	0	0	0
	1	1	1	1	1	1	1	1	1			1	0.5	0.333333	0	0	0	0	0	0	0
	1	1	1	1	1	0.5	0	0		1	1	1	1		0	0	0	0	0	0	0
	1	1		1	1	1	1	1	1	1	1	1	1	1	1	0	0	0	0	0	0
	1	1	0	0	0.5	1	1	1	1	1	1		0	0	0	0	0	0	0	0	0
	1	1	1	1	1	1	1	1	1	1	1	0	0	0	0	0	0	0	0	0	0
	1	1				1	1	1	1	0	0	0.5	0.5	0.333333	0	0	0	0	0	0	0
	1	1	1	1	1	1	1	1	1	1	1	1	1	1		0	0	0	0	0	0
	1	1	1	1	1	1	1	1	1	1	1	1	1	1	1	1			0	0	0
	1	1	1	1	1	1	1	1	1	1	1			0	0	0	0	0	0	0	0
	1	1	1	1	1	1	1	1	1	1	1			1	1	1		0	0	0	0
	1	1			1	1	1	1	1	1	1	1	1	1	0	0	0	0	0	0	0
	1	1	1	1	1	1	1	1	1	1	1	0	0	0	0	0	0	0	0	0	0
	1	1	1	1	1	1	1	1	1					1	1	1	1	0	0	0	0
	1	1	1	1	1	1	1	1	1	1	1	1	1	1	1		0	0	0	0	0
	1	1	1	1	1	1	1	1	1	1	1	1		1	1	1	1		0	0	0.5
	1	1	1	1	1	1			1	1	1	1		0	0.5	0.5	1	0	0	0	0
	1	1	1	1	1	1	1	1	1	1	1			0	0	0	0	0	0	0	0
	1	1	1	1	1	1	1	1	1	1	1	1	1	0.666667	0.333333	0	0	0	0	0	0
	1	1	1	1	1	1	1	1	1	1	1				0	0	0	0	0	0	0
	1	1	1	1	1	1	1	1	1	1	1				0	0	0	0	0	0	0
			1	1	1	1	1	1	1	1	1	1	1	1	0	0	0	0	0	0	0
	0				1	1	1	1	1	1	1	1	1	0.5	0	0	1	1	1	1
	0.5	0.5	1	1	1	1	1	1	1	1	1	1		0	0	0	0	0	0	0
	1	1	1	1	1	1	1	1	1	1	1		0	0	0	0	0	0	0	0	0
	1	1	1	1	1	1	1	1	1	1				0	0	0	0	0	0	0	0
			1	1	1	1	1	1	1	1	1	1		1	0.5	0.333333	0	0	0	0	0
	1	1	1	1	1		0	0	0	0	0	0	0	0	0	0	0	0	0	0	0
	1	1	1	1	1	1	1	1	1	1	1	1	1	1	1	1		0	0	0	0
	1	1	1	1			1	1	1	1	1	1	1	1	1	1	0.5	0.5	0	0	0
	1	1	1	1	1	1	1	1	1	1	1	1	1	1	1	1	0	0	0	0	0
	1	1	1	1	1	1					0	0	0	0	0	0	0	0	0	0	0
	1	1	1	1	1	1	1	1	1	1	1	1	1	0	0	0	0	0	0	0	0
	1	1	1	1	1	1	1	1	1	1	1	1	1	0.666667	0.333333	0	0	0	0	0	0
	1	1	1	1	1	1		1	1	1	1	1	1		1	1	1	1			0
	1	1	1	1	1	1	1	0.5	0	0	0	0	0	0	0	0	0	0	0	0	0
	1	1	1	1	1	1	1	1	1	1	0.5	0	0			0	0	0	0	0	0
	1	1	1	1	1	1	1	1	1	1	1			0	0	0	0	0	0	0	0
	1	1	1	1	1	1	1	1	1	1	1				0	0	0	0	0	0	0
	1	1	1	1	1	1	1	1	1	1		0	0	0	0	0	0	0	0	0	0
	1	1	1	1	1	1	1	1	1	1	1		0	0	0	0	0	0	0	0	0
	1	1	1	1	1	1	1	0.5	0	0	0	0	0	0	0	0	0	0	0	0	0
	1	1	1	1	1	1	1	1	1	1	1	0.5	0.5	0	0	0	0		0	0	0
	1	1	1	1	1	1			1	1	1	1	0.5	0.333333	0	0	0	0	0	0	0
			1	1	1	1	1	1	1	1	1		0	0	0	0	0	0	0	0	0
	1	1	1	1	1	1		1	1	1	0.5	0.333333	0	0	0	0	0	0	0	0
	1	1	1	1	1	1	1	1	1	1	1	1	1	1	0.5	0.5	0	0	0	0	0
	1	1	1	1	1	1	1	1	1	1	1		1	0.5	0.666667	0.333333	0.333333	0	0	0	0
	0	0	0										0	0	0	0	0	0	0	0	0
	1	1	1	1	1	1	1	1	1	1	1		0	0	0	0	0	0	0	0	0
	1	1	1	1	1	1	1	1	1				0	0	0	0	0		0	0	0
	1	1	1	1	1	1	0	0	0		1	1	1	0	0	0	0	0	0	0	0
	0.5	0	0.5	1	0.666667	0.333333	0.333333	0.5	1	1	1	0	0	0		0	0	0	0	0	0
	1	1	1	1	1	1	1	1	1	1	1		0	0	0	0	0	0	0	0	0
	1	1	1	1	1	1	1	1	1	1	1		0	0	0	0	0			0	0
	1	1	1	1	1	1	1	1	1	1	1			1	1	1	1	1
	1	1	1	1	1	1	1	1	1	1	1	1		0	0	0	0	0	0	0	0
	1	1	1	1	1	1	1	1	1	1	1	1	1	0	0	0	0	0	0	0	0
	1	1	1	1	1	1	1	1	1	1	1					1	1	1	0	0	0
	1	1	1	1	1	1	1	1	1	1	1	0.5	0.333333	0	0	0.333333	0.333333	0.333333	0	0	0
	1	1	1	1	1	1	1	1	1	1	1	1	0	0.5	0.666667	1	1	1	1	1	1
	1	1	1	1	1	1	1	1	1			0	0	0	0	0	0	0	0	0	0
	1	1	1	1	1	1	1	1	1	1	1	1			0	0	0	0	0	0	0
	1	1	1	1	1	1	1	1	1	1	1				0	0	0	0	0	0	0
	1	1	1	1	1	1	1	1	1	1	1			0	0	0	0	0	0	0	0
	1	1	1	1	1	1	1	1	1	1	1		1	1	1	0	0	0	0	0	0
	1	1	1	1	1	1	1	1	1	1	1				1	1	1	0	0	0	0
	1	1	1	1	1	1	1	1	1	1	0	0	0	0	0	0	0			0	0
	1	1	1	1	1	1		1	1	1	0.5	0	0	0	0	0	0	0	0	0	0
	1	1	1	1	1	1	1	1	1	0.5	0	0	0	0	0	0	0	0	0	0	0
	1	1	1	1	1	1	1		1	1	0.5	0	0	0	0	0	0				0
	1	1	1	1	1	1	1	1	1	1	1	1						1	1	1
	1	1	1	1	1	1	1	1	1	1	0.5	0	0	0	0	0	0	0	0	0	0
	1	1	1	1	1	1	1	1	1	1	1		0	0	0	0	0	0	0	0	0
	1	1	1	1	1	1	1	1	1	1						0	0	0	0	0	0
	0	0	0		1	1	1	1	1	1	0.5	0	0					0	0	0	0
	1	1	1	1	1	1	1	1	1	1	1			1	1	0.5	0	0	0	0	0
	1	1	1	1	1	1	1	1	1	1	0	0	0	0	0	0	0	0	0	0	0
	1	1	1	1	1	1	1	1	1	1	1			0	0	0	0	0	0	0	0
	1	1	1	1	1	1	1	1	1	1	1	1	1	1	1	1	1			0	0
	1	1	1	1	1	1	1	1	1	1	1		0	0	0	0	0	0	0	0	0
	1	1	1	1	1	1	1	1	1	1		0	0	0	0	0	0	0	0	0	0
	0.5	0.5	1	1	1	1	1	1	1	1	1	1	1	0	0	0	0	0	0	0	0
	0	0	0	0	1	1	1	1	1	1	1	1				1	1	1		1	1
	1	1	1	1	1	1	1	1	1	1	1	0	0	0	0	0	0	0	0	0	0
	1	1	1	1	1				1	0.5	0.333333	0	0	0	0	0	0	0	0	0	0
	1	1	1	1	1	1	1	1	1	1	1					0	0	0	0	0	0
	1	1	1	0.5	0	0	1	1	1	1	1	1					0	0	0	0	0
	1	1	1	1	0.666667	0.666667	0.666667	1	1	1	0	0	0	0	0	0	0	0	0	0.333333	0.5
	1	1	1	1	1	1	1		1	1	1	0	0	0	0	0	0			0	0
	1	1	1	1	1			1	1	1	1				0	0	0.5	1	1
	1	1	1	1	1	1	1	1	1			0	0	0	0	0	0	0	0	0	0
	1	1	1	1		1	1	1	1	1	1		0	0	0	0	0	0	0	0	0
	1	1	1	1	1	1	1	1	1	1	1	1	1	1	1	1	0	0	0	0	0
	1	1	1	1	1	1	1	1	1	1	1					0	0	0	0	0	0
	1	1			1	1	1	1	1	1	1	1	0.5	0	0	0	0	0	0	0	0
	1	1	1	1	1	1	1	1	1	1	1		0	0	0	0	0		0	0	0
	1	1	1	1	1	1	1	1	1	1	0	0	0				0	0	0	0	0
	1	1	1	1	1	1	1	1	1	1	1	0	0	0	0	0	0	0	0	0	0
	1	1	1	1	1	1	1	1	1	1	1				0	0	0	1	1	1	1
	1	1	1	1	1	1	1	1	1	1	1	1	1	0	0	0	0	0	0	0	0
	1	1	1	1	1	1	1	1	1	1		0	0	0	0	0	0	0	0	0	0
	1	0.5	0	0				1	1	1	1							0	0	0	0
	1	1	1	1	1	1	1	1	1	1		0	0	0	0	0	0	0	0	0	0
	1	1	1	1					1	1	1		1	0.5	0.5	0	0	0	0	0	0
	1	1	1	1	1	1	0.666667	0.5	0.5	1	1	1	1			0	0	0	0	0	0
	1	1	1	1	1	1	1	1	1	1	1	1	0	0	0	0	0	0	0	0	0
		1	1	1	1	1	1	1	1						0	0	0	0	0	0	0
	1	1	1	1	1	1	1	1	1	1	1	1	0	0	0	0	0	0	0	0	0
	1	1	1	1	1			1	1	1	1	0	0	0	0	0	0	0	0	0	0
	1	1	1	1	1	1	1	1	1	1	0	0	0	0	0	0	0	0	0	0	0
	1	1	0.666667	0.5	0.5	1	1	0.5	0.666667	0.666667	0.666667	0.333333	0	0	0	0	0	0	0	0	0
	1	1	1	1	1	1	1	1	1	1	1	0	0	0	0	0	0	0	0	0	0
	1	1	1	1	1	1	1	1	1	1	1	0	0	0	0	0	0	0	0	0	0
	0	0				1	1	1	1	0.5	0	0					0	0	0	0	0
	1	1	1	1	1	1	1	1	0.666667	0.5	0	0	0	0	0	0	0	0	0	0	0
		1	1	1	1	1	1	1	1	1	1	1		0	0	0	0	0	0	0	0
	1	1	1	1	1	0.5	0.5	0.666667	1	1	1	1				0	0	0	0	0	0
	1	1	1	1	1	1	1	1	1	1	0	0	0	0	0	0		0	0	0	0
	1	1	1	1	1	1	1	1	1	1	1	1	1		0	0	0	0	0	0	0
	1	1	1	1	1	1	1	1	1	1	1		0	0	0	0	0	0	0		0
	1	1	1	1	1	1	1	1	1	1	1	0.5	0.333333	0	0	0	0	0	0	0	0
	1	1	1	1	1	1	1	1	1	1	1		0	0	0	0	0	0	0	0	0
	1	1	1	1	1	1	1	1	1	1	1	0	0	0	0	0	0	0	0	0	0
	1	1	1	1	1	1	1	1	1	1	1	1	1	1	1	1	1	1	0	0	0
	1	1	1	1	1	1	1	1	1	1	1			0	0	0	0	0	0	0	0
	1	1	1	1	1	1	1	1	1	1	1				0	0	0	0	0	0	0
	1	1	1	1	1	1	1	1	1	1	1		0	0	0	0	0	0	0	0	0
	1	1	1	1	1	1	1	1	1	1	1		1	1	0.5	0	0	0	0	0	0
	1	1	1	1	1	1	1	1	1	1	1				0	0	0	0	0	0	0
	1	1	1	1	1	1	1	1	1	1	1	0	0	0	0	0	0	0	0	0	0
	1	1	1	1	1	1	1	1	1	1	1			0	0	0	0	0	0	0	0
	1	1	1	1	1	1	1	1	1	1	1	0	0	0	0	0	0	0	0	0	0
	1	1	1	1		0	0	0	0		0	0	0	0	0	0	0
	1	1	1	1	1	1	1	1	1	1	1		0	0	0	0	0	0	0	0	0
	1	1	1	1	1	1	1	1	1	1	0.5	0	0	0	0	0	0	0	0	0	0
	1	1	1	1	1	1	1	1	1	1		0	0	0	0	0	0	0	0	0	0
	1	1	1	1	1	1	1	1	1	0.5	0	0	0			0	0	0	0	0	0
	1	1	1	1	1	1	1	1	1	1		0	0	0	0	0	0	0.5	1	1	0
	1	1	1	1	1	1	1	1	1	1	1	0	0	0	0	0	0	0	0	0	0
	1	1	1	1	1	1	1	1	1		0	0	0	0	0	0	0	0	0	0	0
	1	1	1	1	1	1	1	0.5	0	0	0	0	0	0	0	0	0		0	0	0
	1	0.5	0.5	0	0	0	1	1	1	1	1		0	0	0	0	0	0	0	0	0.5
	1	1	1	1	1	0.5	0.5	0.5	1	1	1				0	0	0	0	0	1	1
	1	1	1	1	1	1	1	1	1	1	1	1	1	1	1	0	0	0	0	0	0
	1	1	1	1	1	1	1	1	1	1	1	1		0	0	0	0	0	0	0	0
	0	0	0.5	1	1	1	0.5	0	0	0				1	1	0.5	0	0	0	0	0
	1	1	1	1	1	1	1	1	1	1	1	1	0	0	0	1	1	1		0	0
		0	0	0	0	0	0	0	0	0	0	0	0	0	0	0	0	0	0	0	0
	1	1	1	1	1	1	1	1				0	0	0	0	0	0	0	0	0	0
	1	1	1	1	1	1	1	1	1	1	1	1	1	1	1	1	0	0	0	0	0
	1	1	1	0	0.5	0.666667	1	1	1	0	0	0	0	0	0	0	0	0	0	0	0
	1	1	1	1	1	1	1	1	1	1	1	1				0	0	0	0	0	0
	1		0	0	0	0	0	0		0	0	0	0	0	0	0	0	0	0	0	0
	1	1	1	1	1	1	1	1	1	1	1	1	0.5	0	0	0	0	0	0	0	0
	1	1	1					0	0	0.5	1	1	0	0	0	0	0	0	0	0	0
	1	1	1	1	1	1	1	1	1	1	1	0	0	0	0	0	0.5	1	1	1	1
	1		1	1	1	1	1	1	1	1	1	0.5	0	0	0	0	0	0	0	0	0
	1		1	1	1	1	1	1	1	0	0	0	0	0	0	0	0	0	0	0	0
	1	1	1						1	1	1	1	1	1		0	0	0	0	0	0
	1	1	1	1	1	1	1	1	1	1	1				0	0	0	0	0	0	0
	1	1	1	1	1	1	1	1	1	1	1	0	0	0	0	0	0	0	0	0	1
	1	1	1	1	1	1	1	1	1	1	0	0	0	0	0	0	0	0	0	0	0
	1	1	1	1	1	1	1	1	1	0.5	0.5	0			0	0	0	0	0	0	0
	1	1	1	1	1	1	1	1	1	1	0	0	0	0	0	0	0	0	0	0	0
	1	1	1	1	1	1	1	1	1	1	1	0	0	0	0	0	0	0	0	0	0
	1	1	1	1	1	1	1	1	1	1	1	1	1	1	0.5	0	0	0	0	0	0
	1	1	1	1	1	1	1	1	1	1	1		1	0.5	0.5	0	0	0	0	0	0
	1	1	1	1	1	1	1	1	1	1	1	1			1	1	0.666667	0.5	0		0
		1	1	1	1	1	1	1	1	1	1	1	1	1		0	0	0	0	0	0
	1	1	1	1	1	1	1	1	1	1	1			1	1	0.5	0	0	0	0	0
	1	1	1	1	1	1	1	1	1	1	0.5	0.5	0.5	0.5	0	0	0.5	1	1	1	0.5
	0	0		1	1	1	0.5	0	0			0	0	0	1	1	0.5	0.5	0.5	1	1
	1	1	1	1	1	1	1	1	1	1	1						0	0	0	0	0
	1	1	1	1	1	1	1	1	1	1	1	1	0	0	0		0	0	0	0	0
	1	1	1	1	1	1	1	1	1	1	0.5	0	0	0	0	0	0	0	0	0
	1	1	1	1	1	1	1	1	1	1	1			0	0	0	0	0	0	0	0
	1	1	1	1	1	1	1	1	1	1		0	0	0	0	0	0	0	0	0	0
	1	1	1	1	1	1	1	1	1	1	1	1	1	1	1	1				0	0
	1	1	1	1	1	1	1	1	1	1		0	0	0	0	0	0	0	0	0	0
	1	1	1	1	1	1	1	1	1	1	1					0	0	0		1	1
	1	1	1	1	1	1	1	1	1	1	1			1	0.5	0.333333	0	0	0	0
	1	1	1	1	1	1	1	1	1	1	1	1	0.5	0.333333	0	0	0	0	0	0	0
	0.666667	0.666667	0.666667	1	1	1	1	1	1	1	0.5	0	0	0	0	0	0	0	0	0	0
	1	1	1	1	1	1		0	0	0.5	1	1	1	0.5	0.5	0	0	0	0	0	0
	1	1	1		1	1	1	1	1		0	0	0	0	0	0	0	0	0	0	0
	1	1	1	1	1	1	1	1	1	1	1	1	1	0.5	0	0	0	0	0	0	0
	1	1	1	1	1	1	1			1	1	1	0.666667	0.5	0	0	0	0	0	0	0
	1	1	1	1	1	1	1	1	1	1	1		0	0	0	0	0	0	0	0	0
	1	1	1	1	1	1		1	1	1	1	1	1	1	1	1	1	1	1	1	1
	1	1	1	1	1	1	1	1	1	1	1	1		0	0	0	0	0	0	0	0
	1	1	1	1	1		1	1	1	1	1			0	0	0	0	0	0	0	0
		1	1	1	1		1	1	1	1	1	1	1	1	1		0	0	0	0	0
	1	1	1	1	1	1	1	1	1	1	1	1	1	1	1	1	0	0	0.5	0.5	0.333333
	1	1	1	1	1	1	1	1	1	1	1		0	0	0	0	0	0	0	0	0
	1	1	1	1	1		1	1	1	0.5	0	0	0	0	0	0	0	0	0	0	0
	1	1	1	1	1	1	1	1	1	1			1	1	1			1	1	1	1
	1	1	1	1	1	1	1	1	1	1	1	0	0	0			0	0	0	0	0
	1	1	1	1	1	1	1	1	1	1	1	1	1	1	1	1	1	0.5	0	0	0
	1	1	1	1	1	1	1	1	1	1	1				0	0	0	0	0	0	0
	1	1	1	1	1	1	1	1	1	1	1	1	0	0	0	0	0	0	0	0	0
	1	1	1	1	1	1	1	1	1					0	0	0	0	0	0	0	0
	1	1	1	1	1	1	1	1	1	1	1		0	0	0	0	0	0	0	0	0
	1	1	1	1	1	1	1	1	1	1	1			1	1	1		0	0	0	0
	1	1	1	1	1	1	1	1	1	1	1			0	0	0	0	0	0	0	0
	1	1	1	1	1	1	1	1	1	1	1		0	0	0	0	0	0	0	0	0
	1	1	1	1	1	1	1	1	1	1	1	1	1		0	0	0	0	0	0	0
	1	1	1	1	1	1	1	1	1	1	1		0	0	0	0	0	0	0	0	0
	1	1	1	1	1	1	1	1	1	1	1	1	1	1	1	0	0.5	0.5	0.5	0	0
	1	1	1	1	1	1	1	1	1	1	1	0	0	0	0	0	0	0
	1	1	1	1	1	1	1	1	1	1	1	0	0	0	0					0	0
	1	1	1	1	1	1	1	1	1	1	1			0	0	0	0	0	0	0	0
	1	1	1	1	1	1	1	1	1	1	1			0	0	0	0	0	0	0	0
	1	1	1	1	1	1	1	1	1	1	1	1	1	1	1	1	1	1	1		1
	1	1	1	1	1	1	1	1	1	1	1			0	0	0	0	0	0	0	0
	0	0	0	0	0		1	1	0.5	0	0.5	1	1		0	0	0	0	0	0
	1	1	1	1	1	1	1	1	1	1	1					0	0	0	0	0	0
	1	1	1	1	1	1	1	1	1	1	1				0	0	0	0	0	0	0
	1	1	1	1	1	1	1	1	1	1	1				0	0	0	0	0	0
	1	1	1	1	1	1	1	1	1	1	1	1	1	0.5	0	0	0	0	0	0	0
	1	1	1	1	1	1	1	1	1	1	1	0	0	0	0		0	0	0	0	0
	1	1	1	1	1	1	1	1	1	1						0	0	0	0	0	0
	1	1	1	1	1	1	1	1	1	1	1	1	1		1	1	0.5	0	0	0	0
	1	1	1	1	1	1	1	1	1	1	1		0	0	0	0	0	0	0	0	0
	1	1	1	1	1	1	1	1	1	1	1	1	1	1	1	1	0	0	0	0	0
	1	1		1	1	1	1	1	1	1	1	1	1	0.5	0	0	0	0	0	0	0
	1	1	1	1	1	1	1	1	1	1	1	0	0	0	0	0	0	0	0	0	0
	1		1	1	1	1	1	1	1	1	1	1	1		0	0	0	0	0	0	0
	1	1	1	1	1	1	1	1	1	1	1		1	1	1	1	1	1	1	1
	1	1	1	1	1	1	1	1	1	1	1	0	0	0	0	0	0	0	0	0	0
	1	1	1	1	1	1	1	1	1	1	1			0	0	0	0	0	0	0	0
	1	1	1	1	1	1	1	1	1	1	1		0	0	0	0	0	0	0	0	0
	1	1	1	1	1	1	1	1	1		0	0	0	0	0	0	0	0	0	0	0
	1	1	1	1	1	1	1	1	1	1	1	1	1	1	1	1	0	0	0	0	0
	1	1	1	1	1	1	1	1	1	1	1	1	1	1	1	1		1	1	0.5	0
	1	1	1	1	1	1	1	1	1	1	1				0	0	0	0	0	0	0
	1	1	1	1	1	1	1		1	1	0.5	0	0	0	0	0	0	0	0	0	0
	1	1	1	1	1	1	1	1	1	1	1		1	1	1	0	0	0	0	0	0
	1	1	1	1	1	1	1	1	1	1	1		0	0	0	0	0	0	0	0	0
	1	1	1	1	1	1	1	1	1	1	1			0	0	0	0	0	0	0	0
	1	1	1	1	1	1	1	1	1	1	0	0	0	0	0	0	0	0	0	0	0
	1	1	1	1	1	1	1	1	1	0	0	0	0	0	0	0	0	0	0	0	0
	1	1	1	1	1	1	1	1	1	1	1	1	0.5	0	0	0	0	0	0	0	0
	1	1	1	1	1	1	1	1	1	1	1	1	1			0	0	0	0	0	0
	1	1	1	1	1	1	1	1	1	1	1	1	1	1	1	0.5	0	0	0	0	0
	1	1	1	1	1	1	1	1	1	1	1		0	0	0	0	0	0	0	0	0
	1	1	1	1	1	1	1	1	1	1	1		0	0	0	0	0	0	0	0	0
	1	1	1	1	1	1	1	1	1	1	1	1	1		0	0	0	0	0	0	0
	1	1	1	1	1	1	1	1	1	1	1	1	1	1	1	1	1	1		0	0
	1	1	1	1	1	1	1	1	1	1	1	1	1	1	0	0	0	0	0	0	0
	1	1			1	1	1	1	1	1	1	0.5	0	0	0	0	0	0	0	0	0
	1	1	1	1	1	1	1	1	1	1	1	1	1	1	1	1		0	0	0	0
	1	1	1	1	1	1	1	1	1	1	1	1	1	0.5	0	0	0	0	0	0	0
	1	1	1	1	1	1	1	1	1	1	0.5	0	0	0	0	0	0	0	0	0	0
	1	1	1	1	1	1	1	1	1	1	1	0	0	0	0	0	0	0	0	0	0
	1	1	1	1	1	1	1	1	1	1	1	1			0	0	0	0	0	0	0
	1	1	1	1	1	1	1	1	1	1	1	1	1	1	1		0	0	0	0	0
	1	1	1	1	1	1	1	1	1	1	1	1		0	0	0	0	0	0	0	0
	1	1	1	1	1	1	1	1	1	1	1		0	0	0	0	0	0	0	0	0
	1	1	1	1	1	1	1	1	1	1	1		0	0	0	0	0	0	0	0	0
	1	1	1	1	1	1	1	1	1	1				0	0	0	0	0	0	0	0
	1	1	1	1	1	1	1	1	1	1	1		0	0	0	0	0	0	0	0	0
	1	1	1	1	1	1	1	1	1	1		0	0	0	0	0	0	0	0	0	0
	1	1	1	1	1	1	1	1	1		0	0	0	0	0	0	0	0	0	0	0
	1	1	1	1	1	1	1	1	1	1	1			0	0	0	0	0	0	0	0
	1	1	1	1	1	1	1	1	1	1	1	0	0	0	0	0	0	0	0	0	0
	1	1	1	1	1	1	1	1	1	1	1	1	1		0	0	0	0	0	0	0
	1	1	1	1	1	1	1	1	1		0	0	0	0	0	0	0	0	0	0	0
	1	1	1	1	1	1	1	1	1	1	1	1		0	0	0	0	0	0	0	0
	1	1	1	1	1	1	1	1	1	1	1		0	0	0	0	0	0	0	0	0
	1	1	1	1	1	1	1	1	1	1	1	1	1	1	1	1	1	1	1
	1	1	1	1	1	1	1	1	1	1	1		0	0	0	0	0	0	0	0	0
	1	1	1	1	1	1	1	1	1	1	1	1		0	0	0	0	0	0	0	0
	1	1	1	1	1	1	1	1	1	1	1		0	0	0	0	0	0	0	0	0
	1	1	1	1	1	1	1	1	1		0	0	0	0		0	0	0	0	0	0
	1	1	1	1	1	1	1	1	1	1	1	1	1	0	0	0	0	0	0	0	0
	1	1	1	1	1	1	1	1	1	1	1	1	1	1	1	1	1				0
	1	1	1	1	1	1	1	1	1	1	1		0	0	0	0	0	0	0	0	0
	1	1	1	1	1	1	1	1	1	1	1	0	0	0.5	1	0.5	0	0	0	0	0
	1	1	1	1	1	1	1	0.666667	0.5	0	0	0	0	0	0	0	0	0	0	0	0
	1	1	1	1	1	1	1	1	1	1	1	1	1			0	0	0	0	0	0
	1	1	1	1	1	1	1	1	1	1	1		0	0	0	0	0	0	0	0	0
	1	1	1	1	1	1	1	1	1	1	1			0	0	0	0	0	0	0	0
	1	0.5	0	0	1	1	1	1	1	1	1	0.5	0.333333	0	0	0	0	0	0	0	0
			1	1	1	1	1	1	1	1	1			0	0	0	0	0	0	0	0
			1	1	1	1	1	1	1	1		1	1	1			0	0	0	0	0
	1	1	1	1	1	1	1	1	1	1	1	1	1	1			0	0	0	0	0
	1	1	1	1	1	1	1	1	1	1	1		0	0	0	0	0	0	0	0	0
	1	1	1	1	1	1	1	1	1	1	1	1	1	1	0	0	0	0	0	0	0
	1	1	1	1	1	1	1	1	1	1	1			0	0	0	0	0	0	0	0
	1	1	1	1	1	1	1	1	1	1	1	0	0	0	0	0	0	0	0	0	0
	1	1	1	1	1	1	1				0	0	0	0	0	0	0	0	0	0	0
	1	1	1	1	1	1	1	1	1	1	1	1	1	1	0	0	0	0	0	0	0
	1	1	1	1	1	1	1	1	1	1	0	0	0	0	0	0	0	0	0	0	0
		1	1	1	1	1	1	1	1	1	1	1	1	0	0	0	0	0	0	0	0
	1	1	1	1	1	1	1		1	1	1	0	0	0	0	0	0	0	0	0	0
	1	1	1	1	1	1	1	1	1	1	1		0	0	0	0	0	0	0	0	0
	1	1	1	1	1	1	1	1	1	1	1	0	0	0	0	0	0	0	0	0	0
	1	1	1	1	1	1	1	1	1	1	1	1	1	1	1	0	0	0	0		0
	1	1	1	1	1	1	1	1	1	1	1		0	0	0.5	1	0.5	0	0
	1	1	1	1	1	1	1	1	1	1	1	0	0	0.5	1	1		0	0	0	0
		1	1	1	1			0	0	0	0	0	0	0	0	0	0	0	0	0	0
	1	1	1	1	1	1	1	1	1	1	1		0	0	0	0	0	0	0	0	0
	1	1	1	1	1	1	1	1	1	1	1			0	0	0	0	0	0	0	0
	1	1	1	1	1	1	1	1	1	1	1	1		0	0	0	0	0	0	0	0
	1	1	1	1	1	1	1	1	1	1	1				0	0	0	0	0	0	0
	1	1	1	1	1	1	1	1	1	1	1	1	1	1		1	1	0.5	0	0	0
	1	1	1	1	1	1	1	1	1	1	1	0	0	0	0	0	0	0	0	0	0
	1	1	1	1	1	1	1	1	1	1	1			1	1	0.5	0	0	0	0	0
	1	1	1	1	1	1	1	1	1	1	1			0	0	0			1	1	1
	1	1	1	1	1	1	0	0	0		0	0	0	0	0	0	0	0	0	0	0
	1	1	1	1	1	1	1	1	1	1	0	0	0	0	0	0	0	0	0	0	0
	1	1	1	1	1	1	1	1	1	1	1	1	1	1	1	1			0	0	0
	1	1	1	1	1	1	1	1	1	1	1	1		1	1	0.5	0	0	0	0	0
	1	1	1	1	1	1	1	1	1	1	1	0	0	0	0	0	0	0	0	0	0
	1	1	1	1	1	1	1	1	1	1	1		0	0	0	0	0	0	0	0	0
	1	1	1	1	1	1	1	1	1	1	1	1	1	0	0	0	0	0	0	0	0
	1	1	1	1	1	1	1	1	1	1		1	1	0.5	0	0	0	0	0	0	0
	1	1	1	1	1	1	1	1	1	1	1	1	1	0	0	0	0	0	0	0	0
	1	1	1	1	1	1	1	1	1	1	0	0	0	0	0	0	0	0			0
	1	1	1	1	1	1	1	1	1	1	1	1	1	1	1	1	1			1	1
	1	1	1	1	1	1	1	1	1	1		0	0	0	0	0	0	0	0
	1	1	1	1	1	1	1	1			0	0	0	0	0	0	0	0	0	0	0
	0	0	0	1	1	1	1	1	1	1	1			0	0	0	0	0	0	0	0
	1	1	1	1	1	1	1	1	1	1	1	1	1	1	0	0	0	0	0	0	0
	1	1	1	1	1	1	1	1	1		0	0	0	0	0	0	0	0	0	0	0
	1	1	1	1	1	1	1	1	1	1	1	1	1	0	0	0	0	0	0	0	0
	1	1	1	1	1	1	1	1	1	1	1	0	0	0			0	0	0	0	0
	1	1	1	1		0	0	0					0	0	0	0	0	0	0	0	0
	1	1	1	1	1	1	1	1	1	1	1	1	1	1	1	0	0	0	0	0
	1	1	1	1	1	1	1	1	1	1		0	0	0	0	0	0	0	0	0	0
	1	1	1	1	1	1	1	1	1	1	0.5	0	0	0	0	0	0	0	0	0	0
	1	1	1	1	1	1	1	1	1	1		0	0	0	0	0	0	0	0	0	0
	1	1	1		0	0	0			1	1	1			0	0	0	0	0	0	0
	1	1	1	1	1	1	1	1	1	1	1	0	0	0	0	0	0	0	0	0	0
	1	1	1	1	1	1	1	1	1	1	1		0	0	0	0	0	0	0	0	0
	1	1	1	1	1	1	1	1	1	1	1	1			0	0	0	0	0	0	0
	1	1	1	1	1	1	1	1	1	1	1			0	0	0	0	0	0	0	0
	1	1	1	1	1	1	1	1	1	1	1	1	1	1	1	1	1		1	1	1
	1	1	1	1	1	1	1	1	1	1	1	1	1	0	0	0	0	0	0	0	0
	1	1	1	1	1	1	1	1	1	1	1	1		0	0	0	0	0	0	0	0
	1	1	1	1	1	1	1	1	1	1	1	0.666667	0.5	0	0	0.5	0.5	0.333333	0	0	0
	1	1	1	1	0.5	0	0	0	1	0.5	0.666667	0.5	0.5	0	0	0			0	0	0
	1	1	1	1	1	1	1	1	1	1	1					1	1	1	1	1
	1	1	1	1	1	1	1	1	1	1	1		0	0	0	0	0	0	0	0	0
	1	1	1	1	1	1	1	1	1	1		0	0	0	0	0	0	0	0	0	0
	1	1	1	1	1	1	1	1	1	1	1					0	0	0	0	0	0
	1	1	1	1	1	1	1	1	1	1	1		0	0	0	0	0	0	0	0	0
	1	1	1	1	1	1	1	1	1	1	0	0	0	0	0	0	0	0	0	0	0
	1	1	1	1	1	1	1	1	1	1	1	1	1		0	0	0	0	0	0	0
	1	1	1	1	1	1	1	1	1	1	1				0	0	0	0	0	0	0
	1	1	1	1	1	1	1	1	1	1	1	1		0	0	0	0	0	0	0	0
	1	1	1	1	1	1	1	1	1	1	1			1	1	1				0	0
	1	1	1	1	1	1	1	1	1	0.666667	0.333333	0	0.5	1	1	1	1	0.666667	0.666667	0.5	1
						0	0	0.5	1	1	1	1	1	1	1				0	0	0
	1	1	1	1	1	1	1	1	1	1	1	1	1			0	0	0	0.5	1	0.5
	1	1	1	1	1	1	1	1	1	1	1		0	0	0	0	0	0	0	0	0
	1	1	1	1	0.5	0.666667	0.666667	1	1	0.5	0.666667	0.666667	1	1	1	1	1	0.5	0.5	0.5	1
	1	1	1	1	1	1	1	1	1	1	1			1	1	1	1	1	1
	1	1	1	1	1	1	1	1	1	1	1	1	1						1	1	0.5
	1	1	1	1	1	1	1	1	1	1				0	0	0	0	0	0	0	0
	1	1	1	1	1	1	1	1	1	1	1	0	0	0	0	0	0	0	0	0	0
	1	1	1	1	1	1	1	1	1	1		0	0	0	0	0	0	0	0	0	0
	1	1	1	1	1	1	1	1	1	1	1	1	1	1	1	1	1	1	1	1	1
	1	1	1	1	1	1	1	1	1	1	1	1	1			0	0	0		1	1
	1	1	1	1	1	1	1	1			1	0.5	0.666667	0.333333	0.333333	0	0.5	1	1	1	1
		1	1	1	1	1	1	1	1	1	1		0	0.5	0.666667	1	1		0	0	0
	1	1	1	1	1	1	1	1	1	1	1	1	1							1	1
	1	1	1	1	1	1	1	1	1	1	1		1	1	1	1	0.5	0.5	0	0	0
	1	1	1	1	1	1	1	1	1	1	1			1	1	1	1	1	0.5	0.5	0
	1	1	1	1	1	1	1	1	1	1	1	0	0	0	0	0				0	0.5
	1	1	1	1	1	1	1	1	1	1	1		1	1	1					0	0
	1	1	1	1	1	1	1	1	1	1	1				0	0	0	0	0		0
	0.666667	0.5	0.5	1	1	1	1	1	1	1	1						0	0	0	0	0
	1	1	1	1	1	1	1	1	1	1					1	1	1		1	0.5	0.5
	1	1	1	1	1	1	1	1	1	1	1	1	1			0	0	0	0
	1	1	0.666667	0.5	0			1	1	1	1		1	1	1		1	0.5	0.5	0	0
	1	1	1	1	1	1	1	1	1	1	1		1	1	1	1	1	1	1	1	1
	1	1	1	1	1	1	1	1	1	1	1			1	1	1				0	0
	1	1	1	1	1	1	1	1	1	1	1					0	0	0	0	0	0
			1	1	1	1	1	1	1	0.666667	0.5	0		0	0	0	0	0.5	1	0.5	0
	1	1	1	0.666667	0.5	0	1	1	1	1	0.5	0	0	0	0	0	0	0	0	0	0
	1	1	1	1	1	1	1	1	1	1	1				1	1	1			0	0
	1	1	1	1	1	1	1	1	1	1	1	1	1	1	1	1	0	0	0	0	0
	0	0	0	0				1	1	1		0	0	0	0	0	0	0	0	0	0
	1	1	1	1	1	1	1	1	1	1	1			0	0	0	0	0	0	0	0
	1	1	1		1	1	1	1	1	1	1							1	1	1	0
	1	1	1	1	1	1	1	1	1	1	1					1	1	1
	1	1	1	1	1	1	1	1	1	1	1	0	0.5	0.5	1			1	1	0.5	0
	1	1	1	1	1	1	1	1	1	1	1		1	1	1					1	0.5
	0.666667	1	1		1	1	1	1	1	1	1		1	1	1	1	1	1	1
	1	1	1	1	1	1	1	1	1	1	1	1	1								0
	1	1	1	1	1	1	1	1	1	1	1	0	0	0	0	0	0	0	0	0	0
		1	1	1	1	1	1	1	1	1	1			1	1	1
	1	1	1	1	1	1	1	1	1	1	1	1				1	1	0.5	0	0	0
	1	1	1	1	1	1	1	1	1	1	1	1	0.5	0	0.5	1	1	1	1		0
	1	1	1	1	1	1	1	1	1	1	1	1	1		0	0	0	0	0	0	0
	1	1	1	1	1	1	1	1	1	1	1					0	0	0	0	0	0
	1	1	1	1	1	1	1	1	1	1			0	0	0	0	0	0	0	0	0
	1	1	1	1	1	1	0	0	0	0	0	0			0	0	0	0	0	0	0
	1	1	1	1	1	1	1	1	1	1	1	1		1	1	1	1	1	0	0	0
	0	0														0	0	0	0	0	0
	1	1	1	1	1	1	1	1	1	1	1		0	0	0	0	0	0	0	0	0
	1	1	1	1	1	1	1	1	1	1	0.5	0	0		0	0	0	0	0	0	0
	1	1	1	1	1	1	1	1	1	0.5	0	0	0	0		0	0	0	0	0	0
	1	1	1	1	1	1	1	1		1	1	1	1			1	1	0.5	0	0	0
	1	1	1	1	1	1	1	1	1	1	1					0	0	0	0		0
	1	1	1	1	1	1	1	1	1	1	1	1	1	1	0	0	0	0			0
	1	1	1	1	1	1	1	1	1	1	1	1	1		1	1	1		1	1	1
	1	1	1	1	1	1	1	1	1	1	1	0	0	0	0	0	0	0	0	0	0
	1	1	1	1	1	1	1	1	1	1	1	1	1		1	1	1	1		0	0
	1	1	1	1	1	1	1	1	1	1	1			0	0	0	0	0	0	0	0
	1	1	1	1	1	1	1	1	1	1	1	0	0	0	0	0	0	0	0	0	0
	1	1	0.666667	0.5	0.5	1	1	1	1	1	0.5	0	0	0	0	0	0	0	0	0	0
	1	1	1	1	1	1	1	1	1	1	1				1	1	1	0	0	0	0
	1	1	1	1	1	1	1	1	1		0	0	0	0	0	0	0	0	0	0	0
	0	0		0	0	0	0	0		0	0	0	0	0	0	0	0	0	0.5	0.5	1
	1	1	1	1	1	1	1	1	1	1	1					0	0	0	0	0	0
	1	1	1	1	1	1	1	1	1	1	0.5	0	0	0	0	0	0	0	0	0	0
	1	1	1	1	1	1	1	1	1	1	1	1	1	0.5	0	0	0	0	0	0	0
	1	1	1	1	1	1	1	1	1	1	1						0	0	0	0	0
	1	1	1	1	1	1	1	1	1	1	1			0	0	0	0	0	0	0	0
	1	1	1	1	1	1	1	1	1	1	1	0	0	0	0	0	0	0	0	0	0
	1	1	1	1	1	1			1	1	1			1	1	0.5	0	0	0	0	0
	1	1	1	1	1	1	1	1	1	1	1			0	0	0	0	0	0	0	0
	1	1	1	1	1	1	1	1	1	1	1						0	0	0	0	0
	1	1	1	1	1	1	1	1	1	1	1			0	0	0	0	0	0	0	0
	1	1	0.666667	0.666667	0.5	1	1	1	1	1	1		0	0	0	0	0	0	0	0	0
			1	1	1	1	1	1	1	1	1		1	1	1		0	0	0	0	0
	1	1	1	1	1	1	1	1	1	1	1	1		0	0	0	0	0	0	0	0
	1	1	1	1	1	1	1	1	1	1	1	1	1	0	0	0	0	0	0	0	0
	1	1	1	1	1	1	1	1	1	1	1	1		1	1	1		0	0	0	0
			0	0	0				1	1	1	1				1	1	1	1	1
	1	1	1	1	1	1	1	1				0	0	0	0	0	0	0	0	0	0
	1	1	1	1	1	1	1	1	1	1	1			1	1	1	1			0	0
	1	1	1	1	1	1	1	1	1	1	1	1	1	1		0	0	0	0	0	0
	1	1	1	1	1	1	1	1	1	1	1				0	0	0	0	0	0	0
	1	1	1	1	1	1	1	1	1	1	1	1	0	0	0	0	0	0	0	0	0
	1	1	1	1		1	1	1	1	1	1					0	0	0	0	0	0
	1	1	1	1	1	1	1	1	1	1	1		0	0	0	0	0	0	0	0	0
	1	1	1					1	1	1	0	0	0	0	0	0	0	0	0	0	0
	1	1	1	1				1	1	1	1	1	1	1	1	0	0	0	0	0	0
	1	1	1	1	1	1	1	1	1	1	1	1	0	0	0	0			0	0	0.5
	1	1	1	1	1	1	1	1	1	1		0	0	0	0	0	0	0	0	0	0
					1	1	1	1	1	1	1		0	0	0	0	0	0	0	0	0
	1	1	1	1	1	1	1	1	1	1	1							1	1	1
	1	1	1	1	1	1	1	1	1	1	0.5	0	0	0	0	0	0	0	0	0	0
	1	1	1	1	1	1			1	1	0.5	0	0	0	0	0	0	0	0	0	0
	1	1	1	1	1	1	1				0	0	0	0	0	0	0	0	0	0	0
	1	1	1	1	1	1	1	1	1	1	1	1		0	0	0	0	0	0	0	0
	1	1	1	1	1	1	1	1	1	1	1			0	0	0	0	0	0	0	0
	1	1	1	1	1	1	1	1	1	1	1	1	1	1	1	1			0	0	0
	1	1	1	1	1	1	1	1	1	1							0	0	0	0	0
	0		1	1	1	1	1	1	1	1	1					0	0	0	0	0	0
	1	1	1	1	1	1	1	1	1	1	1		1	1	1	1	1
	1	1	1	1	1	1	1	1	1	1	1	1	1	1	0	0	0	0	0	0	0
	1	1	1	1	1	1	1	1	1	1				0	0	0	1	1	1	1	1
	0.5	1	1	1	1	1	1	1	1	1	1				1	1	1	1	1	0	0
	1	1	1	1	1	1	1	1	1	1		1	1	1		0	0	0	0	0	0
	1	1	1	1	1	1	1	1	1	0	0	0	0	0	0	0	0	0	0	0	0
	1	1	1	1	1	1	1	1	1	1	1	1	1	1	1	1	0	0	0	0	0
	1	1	1	1	1	1	1	1	1	1	1	1	1	1	1	1	1	1	1
	1	1	1	1	1	1	1	1	1	1	1	1	1	1	1
	1	1	1	1	1	1			1	1	1				0	0	0	0	0	0
	1	1	1	1	1	1	1	1	1	1	1	1				0	0	0	0	0	0
	1	1	1	1	1	1	1	1	1	1	1	1	1	1		0	0	0	0	0	0
	1	1	1	1	1	1	1	1	1	1	1				0	0	0	0	0	0	0
	1	1	1	1	1	1	1	1	1	1	1			0	0	0	0	0	0	0	0
	1		1	1	1	1	1	1	1	1	1	1	1	1	1	1	1	1
	1	1	1	1	1	1	1	1	1	1	1	1		0	0	0	0	0	0	0	0
	1	1	1	1	1	1	1	1	1	1	1	0	0	0	0.333333	0.333333	0.333333	0	0	0	0
	0	0	0	0	0	0	1	1	1	1	1	1	1	1		0	0	0	0	0	0
	1	1	1	1	1	1	1	1	1	1		0	0	0	0	0	0	0	0	0	0
	1	1	1	1		1	1	1	1	0.666667	0.5	0.5	1	1	1			0	0	0	0
	1	1	1	1	1	1	1	1	1	1	0	0	0	0	0	0	0	0	0	0	0
	1	1	1	1	1	1	1	1	1	1		1	1	1	0	0	0	0	0	0	0
	1	1	1	0.666667	0.666667	0.333333	0.5	0	1	0.5	0.5	0				0	0	0	0	0	0
	1	1	1	1	1	1	1	1	1	1	1	0	0	0	0	0	0	0	0	0	0
	1	1	1	1	1	1	1	1	1	1	0	0	0	0	0	0.333333	0.5	0.5	0	0	0
	1	1	1	1	1	1	1	1	1	1	1				0	0	0	0	0	0	0
		1	1	1	1	1	1	1	1	1	1		0	0.5	0.666667	1	0.5	0	0.5	1	0.5
	trial_1	trial_2	trial_3	trial_4	trial_5	trial_6	trial_7	trial_8	trial_9	trial_10	trial_11	trial_12	trial_13	trial_14	trial_15	trial_16	trial_17	trial_18	trial_19	trial_20	trial_21
	1	1	1	1	1	0.666667	0.666667	0.666667	1	1	1	1	1	0.666667	0.333333	0.333333	0.666667	1	1	1	0.666667
	1	1	1	1	1	1	1	1	1	1	1	0.666667	0.666667	0.666667	0.666667	0.333333	0	0	0	0	0
	0	0	0	0	0	0	0	0	0	0.333333	0.666667	1	0.666667	0.333333	0	0	0	0	0	0	0
	1	1	1	1	1	1	1	1	1	1	1	1	1	0.666667	0.666667	0.666667	1	1	1	1	1
	0.666667	0.666667	1	1	1	1	1	1	1	1	1	1	1	0.666667	0.333333	0.333333	0.666667	1	1	1	1
	1	1	1	1	1	1	1	1	1	1	1	1	1	1	1	1	1	1	0.666667	0.333333	0
	0	0	0	0	0	0	0	0.333333	0.666667	0.666667	0.333333	0	0	0	0	0	0	0	0	0	0
	0	0.333333	0.666667	1	1	1	1	1	1	1	1	1	0.666667	0.666667	0.333333	0.666667	0.333333	0.666667	0.666667	1	1
	1	1	1	1	1	1	1	1	1	1	1	1	1	0.666667	0.333333	0	0	0	0.333333	0.666667	0.666667
	1	1	0.666667	0.666667	0.666667	1	1	1	1	1	1	1	1	0.666667	0.333333	0	0	0	0	0	0
	1	1	1	1	0.666667	0.333333	0.333333	0.333333	0.333333	0	0	0	0.333333	0.666667	1	1	0.666667	0.333333	0	0	0
	1	1	1	1	1	1	1	1	1	1	1	1	1	1	1	1	1	1	0.666667	0.333333	0
	1	1	0.666667	0.333333	0	0	0	0.333333	0.333333	0.333333	0	0	0	0	0	0	0	0.333333	0.333333	0.333333	0
	1	1	1	1	1	1	1	1	1	1	0.666667	0.666667	0.666667	0.666667	0.333333	0	0	0	0	0	0.333333
	0.666667	1	1	1	1	1	1	1	0.666667	0.333333	0	0	0.333333	0.333333	0.666667	0.333333	0.666667	0.666667	1	1	0.666667
	0.333333	0.666667	1	1	0.666667	0.333333	0	0	0	0	0.333333	0.333333	0.333333	0	0	0	0	0	0	0	0
	0.333333	0.666667	0.666667	1	1	1	1	1	1	1	1	0.666667	0.666667	0.666667	0.666667	0.333333	0	0	0	0	0.333333
	1	1	1	0.666667	0.333333	0.333333	0.666667	0.666667	0.333333	0	0	0	0	0	0	0	0	0	0	0	0
	1	1	1	1	0.666667	0.333333	0	0	0	0	0	0	0	0	0	0	0	0.333333	0.666667	0.666667	0.333333
	0.333333	0.333333	0.333333	0.333333	0	0	0	0	0	0	0	0	0	0	0	0	0	0	0	0	0
	1	1	1	1	0.666667	0.666667	0.333333	0.666667	0.666667	1	1	1	0.666667	0.666667	0.333333	0.333333	0	0	0	0	0
	1	1	1	1	1	1	1	1	1	1	1	1	1	1	0.666667	0.333333	0.333333	0.333333	0.333333	0	0
	1	1	1	1	1	1	1	1	1	1	1	1	1	1	0.666667	0.333333	0	0	0	0	0
	0	0	0	0	0.333333	0.666667	0.666667	0.333333	0	0	0	0	0	0	0	0	0	0	0	0	0
	1	1	1	1	1	1	1	1	1	1	1	0.666667	0.333333	0.333333	0.333333	0.333333	0	0	0	0	0
	0	0	0	0	0	0.333333	0.666667	0.666667	0.666667	0.666667	0.666667	0.333333	0.333333	0.333333	0.666667	0.666667	1	1	0.666667	0.333333	0
	1	1	1	1	1	1	1	1	1	1	0.666667	0.333333	0	0	0	0	0	0	0	0	0
	1	1	1	1	1	0.666667	0.333333	0.333333	0.333333	0.666667	0.333333	0.333333	0	0	0	0	0	0	0	0	0
	1	1	1	1	1	1	1	1	1	1	1	0.666667	0.333333	0	0	0	0	0	0	0	0
	0.666667	0.666667	0.666667	1	1	1	0.666667	0.666667	0.333333	0.333333	0	0	0	0	0	0.333333	0.666667	0.666667	0.333333	0	0
	1	1	1	1	1	1	1	0.666667	0.666667	0.666667	1	1	1	1	1	1	1	0.666667	0.333333	0	0
	0	0	0	0.333333	0.666667	1	1	1	1	1	1	1	1	1	1	1	1	1	1	0.666667	0.333333
	0.666667	1	1	1	1	1	0.666667	0.666667	0.666667	1	1	1	1	1	1	1	0.666667	0.333333	0	0	0
	1	1	1	1	1	1	1	1	1	1	1	0.666667	0.666667	0.333333	0.333333	0	0	0	0	0	0
	1	1	1	1	1	1	1	1	1	1	1	1	1	1	1	1	1	1	1	1	1
	0	0	0	0.333333	0.666667	1	0.666667	0.333333	0	0	0.333333	0.333333	0.333333	0	0	0.333333	0.333333	0.666667	0.333333	0.333333	0
	0	0	0	0.333333	0.666667	1	1	1	1	1	1	1	1	1	1	0.666667	0.333333	0	0	0	0
	0.666667	0.666667	0.666667	1	1	1	1	0.666667	0.666667	0.666667	1	0.666667	0.666667	0.333333	0.333333	0.333333	0.333333	0.333333	0	0.333333	0.333333
	1	1	1	1	1	1	1	1	1	1	1	1	1	1	1	0.666667	0.333333	0	0	0.333333	0.666667
	0.666667	0.333333	0	0	0.333333	0.666667	1	1	1	1	0.666667	0.333333	0	0	0	0	0	0	0	0	0
	1	1	0.666667	0.666667	0.666667	1	1	1	0.666667	0.333333	0	0	0	0	0	0	0	0	0	0	0
	0	0	0.333333	0.666667	1	1	1	1	1	0.666667	0.333333	0.333333	0.333333	0.333333	0	0	0	0	0	0	0
	1	1	0.666667	0.333333	0	0.333333	0.666667	1	1	0.666667	0.333333	0	0	0	0	0	0	0	0	0	0
	1	1	1	1	1	1	1	1	1	1	0.666667	0.333333	0	0	0	0.333333	0.333333	0.333333	0	0	0
	1	1	1	1	1	1	1	1	1	1	1	0.666667	0.333333	0.333333	0.666667	1	1	1	1	0.666667	0.333333
	0.333333	0.333333	0.666667	1	1	1	1	1	1	1	1	1	1	1	1	1	0.666667	0.333333	0	0	0
	1	1	1	1	1	1	1	1	1	1	1	1	0.666667	0.333333	0.333333	0.333333	0.666667	0.666667	1	0.666667	0.333333
	1	1	1	1	1	1	1	1	1	0.666667	0.333333	0.333333	0.333333	0.333333	0	0	0	0	0	0	0
	1	1	1	1	1	1	1	1	1	1	1	1	1	1	1	0.666667	0.333333	0	0	0	0
	1	1	1	1	1	1	1	1	1	1	1	0.666667	0.333333	0	0	0	0.333333	0.333333	0.333333	0	0
	1	1	1	1	1	1	1	1	0.666667	0.666667	0.666667	1	1	0.666667	0.666667	0.666667	0.666667	0.666667	0.666667	1	1
	0.666667	0.666667	0.666667	0.666667	0.333333	0	0	0	0	0.333333	0.333333	0.333333	0	0	0	0	0	0	0	0	0
	1	1	1	1	1	1	1	1	1	1	1	0.666667	0.666667	0.333333	0.333333	0	0	0	0	0	0
	1	1	1	1	1	1	1	1	0.666667	0.333333	0	0	0	0	0.333333	0.333333	0.333333	0.333333	0.333333	0.666667	0.666667
	1	1	1	1	1	1	1	1	1	1	1	0.666667	0.333333	0	0	0	0	0	0	0	0
	0.666667	1	0.666667	0.333333	0	0	0	0	0	0	0	0	0.333333	0.666667	0.666667	0.666667	0.666667	0.666667	0.333333	0	0
	0.666667	0.666667	0.666667	1	1	1	1	1	1	1	1	0.666667	0.333333	0	0	0	0	0	0	0	0
	1	1	1	0.666667	0.666667	0.666667	1	1	1	1	1	1	1	0.666667	0.333333	0	0	0	0	0.333333	0.333333
	1	0.666667	0.333333	0.333333	0.666667	1	1	1	1	1	1	1	1	1	0.666667	0.666667	0.666667	1	0.666667	0.333333	0
	1	0.666667	0.333333	0	0.333333	0.333333	0.333333	0	0.333333	0.333333	0.333333	0	0	0	0	0	0	0.333333	0.666667	0.666667	0.333333
	1	1	1	1	0.666667	0.666667	0.666667	1	1	1	1	0.666667	0.333333	0	0.333333	0.333333	0.333333	0	0.333333	0.333333	0.333333
	1	0.666667	0.666667	0.666667	1	1	1	0.666667	0.666667	0.666667	0.666667	0.333333	0	0.333333	0.333333	0.666667	0.666667	0.666667	0.333333	0	0
	0	0	0.333333	0.666667	0.666667	0.333333	0.333333	0.666667	1	1	1	1	0.666667	0.333333	0	0.333333	0.666667	0.666667	0.333333	0	0
	1	1	1	1	0.666667	0.666667	0.333333	0.666667	0.666667	1	1	1	0.666667	0.333333	0.333333	0.333333	0.666667	0.666667	1	0.666667	0.666667
	0	0	0	0	0	0.333333	0.666667	1	1	1	1	1	1	1	1	1	1	1	1	1	1
	1	1	0.666667	0.666667	0.666667	1	1	1	0.666667	0.666667	0.666667	0.666667	0.666667	0.333333	0.333333	0	0	0	0	0	0
	1	1	1	1	1	0.666667	0.333333	0.333333	0.666667	0.666667	0.333333	0.333333	0.666667	1	1	1	1	0.666667	0.666667	0.666667	1
	0.666667	0.666667	0.666667	1	1	1	1	1	1	1	1	1	1	1	1	1	0.666667	0.333333	0	0.333333	0.333333
	1	1	1	1	1	1	1	1	1	1	1	0.666667	0.666667	0.333333	0.333333	0.333333	0.333333	0.333333	0	0	0.333333
	1	1	1	1	1	1	1	1	1	1	1	1	1	0.666667	0.333333	0	0	0	0	0	0
	0.333333	0	0	0	0	0	0.333333	0.666667	0.666667	0.333333	0	0	0	0	0	0	0	0	0	0	0
	1	1	1	1	1	1	1	0.666667	0.333333	0	0	0	0	0.333333	0.333333	0.333333	0	0	0	0	0
	0	0	0	0	0.333333	0.666667	1	1	1	1	1	1	1	1	1	1	1	0.666667	0.333333	0	0.333333
	1	1	1	1	1	1	1	1	1	1	1	1	1	0.666667	0.333333	0	0	0	0	0.333333	0.333333
	1	1	1	1	1	1	0.666667	0.333333	0.333333	0.333333	0.333333	0	0	0	0	0	0	0	0	0	0
	0.666667	0.666667	1	1	1	1	1	1	1	1	1	0.666667	0.333333	0.333333	0.666667	1	0.666667	0.333333	0	0	0
	1	1	1	1	0.666667	0.333333	0.333333	0.666667	1	1	1	1	1	0.666667	0.666667	0.666667	1	1	1	1	0.666667
	0.333333	0.666667	0.666667	1	1	1	1	1	1	1	1	0.666667	0.333333	0	0	0.333333	0.333333	0.333333	0	0	0
	0.666667	0.666667	0.666667	1	1	1	1	1	1	1	1	1	1	1	1	1	0.666667	0.333333	0	0	0
	1	1	1	1	1	1	1	1	1	1	1	1	0.666667	0.333333	0.333333	0.333333	0.333333	0	0	0	0
	1	1	1	1	1	1	1	1	1	1	1	0.666667	0.333333	0	0	0	0	0	0	0	0
	1	1	1	1	1	1	1	1	1	1	1	1	1	1	0.666667	0.333333	0.333333	0.333333	0.333333	0	0
	1	1	1	1	1	0.666667	0.666667	0.333333	0.666667	0.333333	0.333333	0	0	0	0	0	0	0	0	0	0
	1	1	1	1	1	1	1	1	1	1	1	1	1	1	1	1	1	1	1	1	0.666667
	1	1	1	0.666667	0.666667	0.666667	1	1	1	1	1	0.666667	0.333333	0	0	0	0.333333	0.333333	0.333333	0	0
	0.666667	1	1	1	1	1	1	1	0.666667	0.333333	0	0	0	0	0	0	0	0	0	0	0
	1	1	1	1	1	1	1	0.666667	0.333333	0	0.333333	0.666667	1	0.666667	0.333333	0	0	0	0	0	0
	1	1	1	1	1	1	1	1	1	1	1	1	1	1	0.666667	0.333333	0	0	0	0	0
	1	1	1	1	1	1	1	1	1	1	1	1	1	1	0.666667	0.333333	0	0	0	0	0
	1	1	1	1	1	1	1	1	1	1	1	1	0.666667	0.333333	0	0	0	0	0	0.333333	0.333333
	1	1	1	1	1	1	1	1	1	1	1	1	1	1	0.666667	0.333333	0	0	0	0	0
	1	1	0.666667	0.333333	0.333333	0.333333	0.666667	0.666667	1	1	1	1	1	1	1	0.666667	0.333333	0	0	0	0
	1	1	1	1	1	1	1	1	1	1	0.666667	0.333333	0	0.333333	0.666667	1	0.666667	0.666667	0.666667	0.666667	0.333333
	1	1	1	1	1	1	1	1	1	1	1	0.666667	0.333333	0	0	0	0	0	0	0	0
	1	1	0.666667	0.666667	0.666667	1	1	1	1	1	1	1	1	1	1	1	1	0.666667	0.333333	0	0
	0.333333	0.333333	0.666667	1	0.666667	0.666667	0.666667	1	1	1	1	1	1	1	1	1	0.666667	0.333333	0	0	0
	1	1	1	1	1	1	1	1	1	1	1	1	0.666667	0.333333	0	0	0	0	0	0	0
	0.666667	0.666667	0.666667	1	1	1	1	1	1	1	1	1	1	1	1	1	1	0.666667	0.333333	0	0
	1	1	1	1	1	1	1	0.666667	0.666667	0.333333	0.666667	0.666667	1	1	1	1	1	1	1	1	1
	0	0.333333	0.666667	1	1	1	1	1	1	1	1	1	0.666667	0.333333	0.333333	0.666667	0.666667	0.333333	0	0	0
	1	1	1	1	1	1	1	1	1	1	1	0.666667	0.333333	0	0	0	0	0	0	0	0
	1	1	1	1	1	1	1	1	1	1	0.666667	0.333333	0	0	0	0	0	0	0	0.333333	0.333333
	1	1	1	1	1	1	1	1	1	0.666667	0.666667	0.666667	0.666667	0.333333	0	0	0	0	0	0	0
	0	0	0	0	0	0	0	0	0	0.333333	0.333333	0.333333	0	0	0	0	0	0	0	0	0
	1	1	1	1	1	1	0.666667	0.666667	0.666667	1	0.666667	0.666667	0.333333	0.666667	0.333333	0.333333	0	0.333333	0.666667	1	1
	1	1	1	1	0.666667	0.666667	0.666667	1	0.666667	0.333333	0.333333	0.666667	1	0.666667	0.333333	0	0	0	0	0.333333	0.333333
	0.666667	0.333333	0	0.333333	0.666667	1	1	1	1	1	1	1	1	1	0.666667	0.333333	0.333333	0.666667	0.666667	0.333333	0
	0.666667	1	1	1	1	1	1	1	1	1	1	1	1	1	0.666667	0.333333	0.333333	0.333333	0.666667	0.666667	0.666667
	1	1	1	1	1	1	1	1	0.666667	0.333333	0	0	0	0	0	0	0	0	0	0	0
	0.666667	0.666667	1	0.666667	0.333333	0.333333	0.666667	0.666667	0.666667	0.666667	1	0.666667	0.666667	0.333333	0.333333	0.333333	0.666667	1	1	0.666667	0.333333
	0.666667	1	1	0.666667	0.333333	0	0	0	0	0	0	0	0	0	0	0	0	0	0	0	0
	0.666667	0.666667	0.333333	0.666667	0.666667	0.666667	0.666667	0.666667	0.666667	0.333333	0	0	0	0.333333	0.666667	0.666667	0.333333	0.333333	0.333333	0.333333	0
	1	1	1	1	1	1	1	1	1	1	1	1	0.666667	0.666667	0.666667	0.666667	0.333333	0	0.333333	0.333333	0.333333
	0.666667	0.666667	0.666667	0.333333	0.666667	0.666667	1	1	0.666667	0.333333	0	0	0	0.333333	0.333333	0.333333	0	0.333333	0.333333	0.666667	0.666667
	1	1	1	1	0.666667	0.666667	0.666667	1	1	1	1	1	1	1	0.666667	0.333333	0	0	0	0	0
	1	1	1	1	1	1	1	0.666667	0.666667	0.666667	1	1	0.666667	0.666667	0.666667	0.666667	0.666667	0.333333	0.333333	0.333333	0.333333
	1	1	1	1	1	1	0.666667	0.333333	0.333333	0.666667	1	1	0.666667	0.333333	0	0	0	0	0	0	0
	1	1	1	1	1	1	1	1	1	1	1	1	1	1	1	1	1	1	1	1	1
	1	1	1	0.666667	0.333333	0	0	0	0	0	0	0	0	0	0	0	0	0	0	0	0.333333
	1	1	1	1	1	1	1	1	1	1	1	1	1	1	1	1	0.666667	0.666667	0.666667	1	1
	0.666667	1	1	1	1	1	1	1	1	1	1	1	1	0.666667	0.333333	0	0	0	0	0	0
	1	1	1	1	1	1	1	1	1	1	1	1	1	1	1	1	1	1	1	1	1
	1	1	1	1	1	1	1	1	1	0.666667	0.333333	0	0	0	0	0	0	0	0	0	0
	0.333333	0.666667	1	1	1	1	1	1	1	1	1	1	1	1	1	1	0.666667	0.333333	0	0	0
	0	0	0.333333	0.333333	0.333333	0.333333	0.333333	0.333333	0.333333	0.666667	1	1	1	0.666667	0.666667	0.666667	0.666667	0.333333	0	0	0
	1	1	1	1	1	1	1	1	1	1	1	1	1	1	0.666667	0.333333	0	0	0.333333	0.666667	1
	1	1	1	1	1	1	1	1	1	1	0.666667	0.666667	0.333333	0.333333	0	0	0	0	0	0	0
	0	0	0	0	0	0	0	0	0	0	0	0	0	0	0	0	0	0	0	0	0
	1	1	1	1	1	1	1	1	1	1	1	1	1	1	1	1	1	1	1	1	1
	1	1	1	1	1	1	1	1	1	1	1	1	1	1	1	0.666667	0.666667	0.666667	0.666667	0.333333	0
	1	1	1	1	1	1	0.666667	0.666667	0.666667	1	0.666667	0.333333	0	0	0	0	0	0	0	0	0
	1	1	1	1	1	1	1	1	1	1	1	1	1	1	1	1	1	1	1	1	1
	0.666667	0.666667	1	1	1	1	1	1	1	1	1	1	1	1	1	1	1	1	1	1	1
	1	1	1	1	1	1	1	1	1	1	1	1	1	1	1	1	0.666667	0.333333	0	0	0
	1	1	1	1	1	1	1	1	0.666667	0.666667	0.666667	1	1	1	1	1	0.666667	0.333333	0	0	0
	1	1	1	1	1	1	0.666667	0.666667	0.666667	1	1	1	1	1	1	1	1	1	1	1	1
	1	1	1	1	1	1	1	1	1	1	1	0.666667	0.666667	0.333333	0.333333	0.333333	0.333333	0.666667	0.333333	0.666667	0.333333
	1	1	1	1	1	1	1	0.666667	0.666667	0.666667	0.666667	0.333333	0.333333	0.333333	0.333333	0	0	0	0	0	0
	1	1	1	1	1	1	1	1	1	1	1	1	1	1	0.666667	0.333333	0	0	0	0	0
	1	1	1	1	1	1	0.666667	0.333333	0.333333	0.666667	1	0.666667	0.333333	0	0	0	0	0	0	0	0
	0.666667	1	0.666667	0.666667	0.666667	1	0.666667	0.333333	0	0	0	0.333333	0.666667	0.666667	0.666667	0.666667	0.666667	0.333333	0	0	0
	1	1	1	1	1	1	1	0.666667	0.333333	0	0	0	0	0	0	0	0	0	0.333333	0.333333	0.333333
	1	1	1	1	1	1	1	1	1	1	1	1	1	1	0.666667	0.666667	0.666667	1	1	1	1
	1	1	1	1	1	1	1	1	1	1	1	1	1	1	1	1	1	1	0.666667	0.333333	0
	0.333333	0.666667	0.666667	0.666667	0.666667	0.333333	0.666667	0.666667	1	1	0.666667	0.333333	0	0	0	0	0	0	0	0	0
	1	1	1	1	1	1	1	1	1	1	1	1	1	1	1	1	1	1	1	1	0.666667
	1	0.666667	0.333333	0	0	0	0	0.333333	0.666667	1	1	1	1	0.666667	0.333333	0	0	0	0	0	0
	0	0.333333	0.333333	0.333333	0	0.333333	0.333333	0.666667	0.333333	0.666667	0.666667	0.666667	0.333333	0	0	0	0	0	0.333333	0.333333	0.333333
	1	1	0.666667	0.666667	0.666667	1	1	1	1	1	1	1	0.666667	0.333333	0	0	0	0	0	0	0
	1	1	1	1	1	1	1	0.666667	0.333333	0	0	0.333333	0.666667	0.666667	0.333333	0	0	0	0	0	0
	0	0	0.333333	0.333333	0.333333	0	0.333333	0.666667	1	1	1	0.666667	0.666667	0.333333	0.666667	0.333333	0.333333	0.333333	0.333333	0.666667	0.666667
	1	0.666667	0.666667	0.333333	0.333333	0	0	0	0	0	0.333333	0.333333	0.333333	0	0	0	0	0	0	0	0
	0	0	0	0	0	0.333333	0.666667	1	0.666667	0.666667	0.666667	1	1	1	1	1	1	1	1	1	0.666667
	0	0	0	0.333333	0.666667	1	0.666667	0.666667	0.666667	1	1	1	1	0.666667	0.333333	0	0	0	0	0	0
	1	1	1	1	1	1	1	1	1	1	0.666667	0.333333	0	0	0	0	0	0	0	0	0
	0	0	0	0.333333	0.666667	1	1	1	0.666667	0.333333	0	0.333333	0.666667	1	0.666667	0.666667	0.333333	0.333333	0	0	0
	1	1	1	1	1	0.666667	0.666667	0.333333	0.666667	0.666667	0.666667	0.333333	0	0	0.333333	0.333333	0.666667	0.333333	0.333333	0	0
	0.666667	1	1	1	1	1	1	1	1	1	1	1	0.666667	0.666667	0.666667	1	1	1	0.666667	0.333333	0
	1	1	1	0.666667	0.333333	0	0	0	0	0	0	0	0	0	0	0	0	0	0	0	0
	1	1	1	1	0.666667	0.666667	0.666667	1	1	1	0.666667	0.666667	0.666667	1	1	0.666667	0.333333	0	0.333333	0.666667	1
	1	1	1	1	1	1	1	1	1	1	1	1	1	0.666667	0.333333	0	0	0	0	0	0
	0	0.333333	0.666667	1	1	0.666667	0.333333	0	0	0	0	0	0	0	0	0	0	0.333333	0.333333	0.333333	0
	1	1	1	1	1	1	1	1	1	1	1	1	1	0.666667	0.333333	0.333333	0.666667	1	1	1	1
	0.666667	0.333333	0	0.333333	0.666667	1	1	0.666667	0.333333	0	0.333333	0.333333	0.333333	0	0	0	0	0	0.333333	0.333333	0.333333
	1	1	0.666667	0.666667	0.666667	0.666667	0.333333	0	0.333333	0.333333	0.333333	0.333333	0.666667	1	1	0.666667	0.333333	0	0	0	0
	0	0	0	0	0	0	0	0	0	0	0.333333	0.666667	1	1	1	1	1	0.666667	0.333333	0	0
	0.333333	0	0.333333	0.333333	0.666667	0.666667	1	1	1	1	1	1	0.666667	0.666667	0.666667	1	1	1	1	1	0.666667
	0.666667	0.333333	0.333333	0	0	0	0	0	0	0	0	0	0	0	0	0	0	0	0	0	0
	1	1	1	1	1	1	1	1	1	1	1	1	1	1	0.666667	0.333333	0	0.333333	0.333333	0.333333	0
	0.333333	0	0	0	0	0	0	0	0	0	0	0	0	0	0	0.333333	0.666667	0.666667	0.333333	0.333333	0.333333
	0.333333	0.333333	0.333333	0	0.333333	0.333333	0.333333	0	0	0	0	0	0	0	0	0	0	0	0	0	0
	1	1	1	1	0.666667	0.666667	0.666667	1	1	1	1	1	1	1	0.666667	0.333333	0	0	0	0	0
	1	0.666667	0.666667	0.666667	1	1	1	1	1	1	1	0.666667	0.666667	0.666667	0.666667	0.333333	0	0	0	0	0
	1	1	1	1	0.666667	0.333333	0	0	0	0	0	0.333333	0.333333	0.333333	0	0	0	0	0	0	0
	1	1	1	1	1	1	1	1	1	1	1	1	0.666667	0.333333	0	0	0	0	0	0	0
	1	1	1	1	1	1	1	1	1	1	1	1	1	1	0.666667	0.333333	0	0	0	0	0
	1	1	1	1	0.666667	0.666667	0.666667	0.666667	0.666667	0.666667	1	0.666667	0.333333	0	0	0	0	0	0	0	0
	0.333333	0.333333	0.666667	1	1	1	1	1	1	1	1	0.666667	0.666667	0.666667	1	1	1	1	1	1	1
	1	1	1	1	1	1	1	1	1	1	1	0.666667	0.333333	0	0	0	0	0	0	0	0
	0.333333	0	0.333333	0.666667	0.666667	0.333333	0	0.333333	0.333333	0.333333	0.333333	0.333333	0.666667	0.333333	0.333333	0.333333	0.333333	0.333333	0	0	0
	1	1	1	1	1	1	1	1	0.666667	0.333333	0	0.333333	0.333333	0.333333	0	0	0	0.333333	0.333333	0.333333	0
	1	1	1	1	1	0.666667	0.333333	0	0	0	0	0	0	0	0	0	0	0	0	0	0
	1	1	1	1	1	1	1	1	1	1	1	1	1	0.666667	0.666667	0.666667	1	1	1	1	1
	0.666667	0.666667	0.666667	0.333333	0	0	0.333333	0.333333	0.333333	0.333333	0.333333	0.333333	0	0	0	0	0	0	0	0	0
	1	1	1	1	1	1	1	1	1	1	1	0.666667	0.666667	0.333333	0.333333	0	0	0	0	0	0
	1	1	1	0.666667	0.666667	0.666667	0.666667	0.666667	0.666667	1	1	1	1	1	0.666667	0.333333	0	0	0	0	0
	0.333333	0.333333	0.333333	0.333333	0	0.333333	0.333333	0.333333	0	0	0	0	0	0	0	0	0	0	0	0	0
	0	0	0.333333	0.333333	0.333333	0.333333	0.333333	0.333333	0	0	0.333333	0.666667	0.666667	0.333333	0	0.333333	0.666667	1	1	0.666667	0.666667
	1	1	1	1	1	1	1	0.666667	0.666667	0.666667	1	1	1	0.666667	0.333333	0	0	0	0	0	0
	0	0.333333	0.666667	1	1	1	1	1	1	0.666667	0.666667	0.666667	1	1	0.666667	0.333333	0	0	0	0	0
	1	1	1	1	1	1	1	0.666667	0.666667	0.666667	1	1	1	1	1	1	0.666667	0.333333	0	0	0
	1	1	0.666667	0.666667	0.333333	0.333333	0	0	0	0	0	0	0	0	0	0	0	0	0	0	0.333333
	0.333333	0.666667	0.333333	0.333333	0.333333	0.666667	1	1	1	1	1	1	1	1	1	1	1	0.666667	0.333333	0	0
	1	1	1	1	1	0.666667	0.333333	0.333333	0.666667	1	0.666667	0.333333	0	0	0	0	0	0.333333	0.333333	0.666667	0.333333
	1	1	1	1	1	1	1	1	1	1	1	1	1	0.666667	0.666667	0.333333	0.333333	0	0	0	0
	0	0	0	0	0	0	0	0.333333	0.333333	0.666667	0.333333	0.333333	0	0	0	0	0	0	0.333333	0.666667	1
	0.666667	0.333333	0.333333	0.333333	0.666667	1	1	1	1	0.666667	0.666667	0.333333	0.333333	0	0	0	0	0	0	0	0
	0.666667	0.666667	1	1	1	1	1	1	1	0.666667	0.333333	0.333333	0.333333	0.333333	0	0	0	0	0	0	0
	0.666667	0.333333	0.333333	0.333333	0.666667	1	1	1	1	1	1	1	0.666667	0.333333	0	0.333333	0.666667	1	1	1	0.666667
	0.666667	0.666667	0.333333	0.666667	0.666667	0.666667	0.333333	0.333333	0.333333	0.666667	0.333333	0.333333	0	0	0	0	0	0	0	0	0
	0.666667	0.666667	0.666667	1	1	1	0.666667	0.666667	0.666667	1	1	1	1	1	1	0.666667	0.333333	0	0	0	0
	1	1	1	1	1	1	0.666667	0.666667	0.666667	1	1	1	1	0.666667	0.666667	0.333333	0.666667	0.333333	0.333333	0	0
	1	1	1	1	1	1	1	1	1	1	1	1	1	1	1	1	0.666667	0.333333	0	0	0
	1	1	1	1	1	1	1	1	1	1	0.666667	0.666667	0.666667	1	1	1	1	1	1	1	0.666667
	1	1	1	1	1	1	1	1	1	1	1	1	0.666667	0.666667	0.666667	1	1	1	1	1	1
	0.333333	0.333333	0.333333	0.333333	0.666667	1	1	1	1	1	1	0.666667	0.333333	0	0	0	0	0	0	0	0
	0	0	0	0	0	0	0	0	0	0	0	0	0.333333	0.666667	0.666667	0.333333	0	0	0	0	0
	1	1	1	0.666667	0.666667	0.666667	1	1	1	1	1	0.666667	0.333333	0	0	0	0	0	0	0.333333	0.333333
	1	1	1	1	1	1	1	1	1	0.666667	0.333333	0	0	0.333333	0.333333	0.333333	0	0	0	0	0
	1	1	1	1	1	1	1	1	1	1	1	0.666667	0.333333	0	0	0	0	0	0	0	0
	1	1	1	1	1	1	0.666667	0.666667	0.666667	0.666667	0.333333	0.333333	0.333333	0.333333	0	0	0.333333	0.666667	0.666667	0.333333	0
	1	1	1	1	1	1	1	1	1	1	1	1	1	0.666667	0.333333	0	0	0	0	0	0
	1	1	1	1	1	1	1	1	1	1	1	1	1	1	1	1	1	1	1	1	1
	1	0.666667	0.333333	0	0	0	0	0	0	0.333333	0.666667	0.666667	0.666667	0.333333	0.333333	0	0	0	0	0	0
	1	1	1	1	1	1	1	0.666667	0.666667	0.666667	1	1	0.666667	0.666667	0.666667	1	0.666667	0.333333	0	0	0
	1	1	1	1	1	0.666667	0.333333	0.333333	0.666667	1	0.666667	0.333333	0.333333	0.333333	0.333333	0	0	0.333333	0.666667	0.666667	0.333333
	0	0	0.333333	0.666667	1	1	1	1	1	1	1	1	1	1	1	1	1	0.666667	0.333333	0	0.333333
	0.333333	0.666667	1	1	1	1	0.666667	0.333333	0	0	0	0	0	0	0	0	0	0	0	0	0
	0.666667	0.666667	0.666667	1	0.666667	0.333333	0	0	0	0	0	0	0	0	0	0	0	0	0	0	0
	0	0	0	0	0.333333	0.666667	0.666667	0.333333	0	0	0.333333	0.333333	0.333333	0.333333	0.333333	0.666667	0.666667	0.666667	0.333333	0	0
	0.666667	0.333333	0	0	0.333333	0.666667	0.666667	0.666667	0.666667	1	1	1	1	0.666667	0.666667	0.666667	1	0.666667	0.333333	0.333333	0.333333
	0	0.333333	0.333333	0.333333	0	0.333333	0.333333	0.333333	0	0	0	0	0	0	0	0	0.333333	0.333333	0.333333	0	0
	0	0	0	0.333333	0.666667	1	1	1	1	1	1	0.666667	0.333333	0	0	0	0	0.333333	0.333333	0.333333	0
	1	1	1	1	1	1	1	1	1	1	1	1	1	1	1	1	1	1	1	1	1
	1	1	1	1	1	1	1	1	1	0.666667	0.333333	0	0	0	0	0	0	0	0	0	0
	1	1	1	0.666667	0.333333	0.333333	0.666667	0.666667	0.666667	0.333333	0.333333	0.333333	0.333333	0.666667	0.666667	1	1	1	0.666667	0.333333	0.333333
	0.333333	0.666667	1	1	1	1	1	1	1	1	1	0.666667	0.333333	0	0	0	0	0	0	0.333333	0.666667
	1	1	1	1	1	1	1	1	0.666667	0.333333	0	0	0.333333	0.333333	0.333333	0.333333	0.666667	1	0.666667	0.333333	0
	1	1	1	1	1	1	1	1	1	1	1	0.666667	0.333333	0.333333	0.666667	0.666667	0.333333	0	0	0	0
	0	0	0	0	0.333333	0.333333	0.666667	0.666667	1	0.666667	0.666667	0.666667	1	1	0.666667	0.333333	0	0	0	0	0
	0.333333	0.666667	1	1	0.666667	0.666667	0.666667	1	1	1	1	0.666667	0.333333	0.333333	0.666667	0.666667	0.333333	0.333333	0.666667	1	1
	1	1	1	0.666667	0.666667	0.666667	1	1	1	1	1	1	1	1	0.666667	0.333333	0	0	0.333333	0.333333	0.333333
	1	1	1	1	1	1	1	1	1	1	0.666667	0.333333	0	0	0	0	0	0	0	0	0
	1	1	1	1	1	1	1	1	1	1	1	1	1	0.666667	0.333333	0	0	0	0	0	0
	1	1	1	1	1	0.666667	0.666667	0.666667	1	0.666667	0.333333	0.333333	0.666667	0.666667	0.666667	0.333333	0.666667	0.333333	0.333333	0.333333	0.333333
	0.333333	0	0.333333	0.666667	1	1	0.666667	0.333333	0.333333	0.333333	0.666667	0.666667	0.666667	0.333333	0.333333	0.666667	1	1	0.666667	0.333333	0.333333
	0	0	0	0.333333	0.666667	1	1	1	1	1	1	1	1	1	1	1	1	1	1	1	1
	1	0.666667	0.666667	0.666667	1	1	0.666667	0.666667	0.666667	1	0.666667	0.333333	0.333333	0.666667	1	0.666667	0.666667	0.333333	0.333333	0	0.333333
	1	1	1	1	1	1	1	1	1	1	1	1	1	0.666667	0.333333	0	0	0	0	0	0
	0	0	0	0	0.333333	0.666667	1	1	0.666667	0.666667	0.666667	1	1	0.666667	0.333333	0	0	0	0.333333	0.666667	1
	0.666667	0.666667	1	1	1	1	1	1	1	1	1	1	1	0.666667	0.333333	0	0	0	0	0	0
	0.666667	0.666667	1	0.666667	0.666667	0.666667	1	1	1	1	1	1	1	1	0.666667	0.333333	0	0	0	0	0
	1	1	1	1	1	1	0.666667	0.333333	0	0.333333	0.666667	1	1	1	1	1	1	0.666667	0.333333	0	0
	1	1	1	0.666667	0.666667	0.666667	0.666667	0.666667	0.666667	1	1	0.666667	0.333333	0.333333	0.333333	0.333333	0	0	0	0	0
	1	1	1	1	1	1	1	1	1	1	1	1	1	0.666667	0.333333	0.333333	0.666667	0.666667	0.333333	0	0
	0.333333	0.333333	0.666667	1	1	1	1	1	1	1	1	1	1	0.666667	0.333333	0	0	0	0	0.333333	0.666667
	0	0	0	0	0.333333	0.666667	1	1	1	1	1	1	1	1	1	1	1	1	1	1	0.666667
	1	1	1	1	1	1	1	1	1	1	1	1	1	1	1	1	1	1	1	1	1
	1	1	1	1	1	1	0.666667	0.333333	0	0	0	0	0	0	0	0	0	0	0	0	0
	1	1	1	1	1	1	1	1	1	1	1	0.666667	0.333333	0	0	0	0	0	0	0	0
	1	1	1	1	1	1	1	1	1	1	1	1	1	1	1	1	1	1	0.666667	0.333333	0
	1	1	1	1	1	1	1	1	1	1	1	1	1	1	1	1	1	0.666667	0.333333	0	0
	0.666667	0.666667	1	1	1	1	1	1	1	1	1	1	1	1	1	1	1	1	1	1	1
	1	0.666667	0.666667	0.333333	0.333333	0	0.333333	0.333333	0.666667	0.333333	0.333333	0	0	0	0	0	0	0	0	0.333333	0.333333
	1	1	1	1	1	1	1	1	1	1	1	1	1	1	1	0.666667	0.333333	0	0	0	0
	1	1	1	0.666667	0.666667	0.666667	1	1	1	1	1	1	0.666667	0.333333	0	0	0	0	0	0	0
	0.333333	0.333333	0.666667	1	1	1	1	1	1	0.666667	0.333333	0	0	0	0	0	0	0	0	0	0.333333
	1	1	1	1	1	1	1	1	1	1	1	0.666667	0.333333	0	0	0.333333	0.333333	0.333333	0	0	0
	1	1	1	1	1	1	1	1	1	0.666667	0.333333	0.333333	0.666667	0.666667	0.333333	0.333333	0.666667	1	1	1	1
	1	1	1	1	1	1	1	1	1	1	1	1	0.666667	0.333333	0	0	0	0	0	0	0
	1	1	1	1	1	1	1	1	1	1	0.666667	0.333333	0	0	0	0	0	0	0	0	0
	0.666667	0.666667	1	1	0.666667	0.666667	0.666667	0.666667	0.333333	0.333333	0.666667	1	1	0.666667	0.333333	0	0	0	0	0	0
	0	0	0	0	0	0	0.333333	0.333333	0.333333	0	0	0	0	0	0	0	0	0	0	0.333333	0.666667
	1	1	1	1	1	1	1	0.666667	0.333333	0	0	0	0	0	0	0	0	0	0	0	0
	0	0	0.333333	0.666667	1	1	1	1	1	1	1	1	1	1	1	0.666667	0.666667	0.666667	1	0.666667	0.333333
	1	1	0.666667	0.666667	0.666667	1	1	1	1	1	1	1	1	1	1	1	0.666667	0.333333	0	0	0
	0.333333	0	0	0	0	0	0	0	0	0	0	0	0.333333	0.333333	0.333333	0	0	0	0	0	0
	1	1	1	1	1	1	0.666667	0.333333	0	0	0	0.333333	0.666667	0.666667	0.666667	0.333333	0.333333	0	0.333333	0.333333	0.333333
	0.333333	0.333333	0.666667	1	0.666667	0.666667	0.666667	1	1	1	0.666667	0.333333	0	0	0	0	0	0.333333	0.666667	0.666667	0.666667
	1	1	1	1	1	1	0.666667	0.666667	0.666667	1	0.666667	0.333333	0	0	0	0	0	0	0	0	0
	0.666667	0.666667	0.333333	0.333333	0.666667	1	1	0.666667	0.666667	0.666667	0.666667	0.333333	0	0	0.333333	0.333333	0.333333	0.333333	0.666667	0.666667	0.333333
	0.666667	0.666667	0.666667	1	1	1	1	1	1	1	0.666667	0.333333	0	0	0	0	0	0	0	0	0
	1	1	1	1	1	1	1	0.666667	0.666667	0.666667	1	1	0.666667	0.333333	0.333333	0.333333	0.333333	0	0	0	0
	0.333333	0.666667	1	1	1	1	1	1	1	1	1	1	1	0.666667	0.333333	0	0	0	0	0	0
	1	1	1	1	1	1	1	1	1	1	1	1	1	0.666667	0.333333	0	0	0	0	0	0
	1	1	1	1	1	1	1	1	1	1	1	1	1	0.666667	0.333333	0	0	0	0	0	0
	1	1	0.666667	0.333333	0.333333	0.666667	0.666667	0.333333	0	0	0	0	0	0	0	0	0	0	0	0	0
	1	1	1	1	1	1	1	1	1	1	1	1	1	1	0.666667	0.333333	0	0	0	0	0
	1	1	1	1	1	1	1	1	1	1	1	1	1	1	1	0.666667	0.333333	0.333333	0.333333	0.333333	0
	1	1	1	1	1	1	1	1	1	1	1	1	0.666667	0.333333	0.333333	0.666667	1	0.666667	0.333333	0.333333	0.666667
	1	1	1	1	1	1	1	1	1	1	1	1	1	0.666667	0.666667	0.333333	0.666667	0.666667	1	1	0.666667
	0.333333	0.666667	0.333333	0.333333	0.333333	0.333333	0.666667	0.666667	1	1	1	1	1	0.666667	0.666667	0.666667	1	1	0.666667	0.666667	0.333333
	1	1	1	1	1	1	1	1	1	1	1	1	1	0.666667	0.666667	0.333333	0.666667	0.333333	0.333333	0	0
	1	1	1	1	1	1	1	1	1	0.666667	0.666667	0.666667	1	1	1	0.666667	0.333333	0	0	0	0
	0	0.333333	0.666667	1	1	1	1	1	1	1	1	1	1	0.666667	0.333333	0	0.333333	0.666667	1	0.666667	0.333333
	1	1	1	1	1	1	1	1	1	1	1	1	1	0.666667	0.333333	0	0	0.333333	0.333333	0.333333	0
	0.666667	0.333333	0.333333	0.333333	0.333333	0.666667	0.666667	0.666667	0.333333	0	0	0	0	0	0	0	0.333333	0.333333	0.333333	0.333333	0.666667
	1	1	0.666667	0.666667	0.666667	0.666667	0.666667	0.666667	0.666667	0.666667	0.666667	0.666667	0.333333	0.333333	0.333333	0.333333	0	0	0	0	0
	1	1	1	1	1	1	1	1	1	1	1	1	1	1	0.666667	0.333333	0	0	0	0	0
	1	1	1	1	1	1	1	1	1	1	1	1	1	1	1	1	1	1	1	1	0.666667
	1	1	1	1	1	1	1	1	1	1	0.666667	0.333333	0	0	0	0	0	0	0	0	0
	1	1	1	1	1	1	1	1	1	1	1	1	1	1	1	1	1	1	0.666667	0.333333	0
	1	1	1	1	1	1	1	1	1	1	1	1	1	1	0.666667	0.333333	0	0	0	0.333333	0.666667
	1	1	1	1	1	1	1	1	1	1	1	0.666667	0.666667	0.333333	0.666667	0.666667	0.666667	0.333333	0	0.333333	0.666667
	0.333333	0.666667	0.666667	1	1	1	1	1	1	0.666667	0.333333	0	0	0	0	0	0	0	0	0	0
	0.666667	1	0.666667	0.333333	0	0	0	0.333333	0.666667	1	0.666667	0.333333	0	0	0	0	0	0	0	0	0
	1	1	1	1	1	1	1	1	1	1	1	1	0.666667	0.333333	0	0	0	0	0	0	0
	1	1	1	1	1	1	1	1	1	1	1	1	0.666667	0.666667	0.666667	1	1	1	0.666667	0.333333	0
	1	1	1	1	1	1	1	1	1	1	1	1	1	1	1	0.666667	0.333333	0.333333	0.333333	0.333333	0.333333
	0	0	0.333333	0.333333	0.333333	0.333333	0.333333	0.666667	0.666667	1	0.666667	0.666667	0.666667	1	1	1	1	1	1	1	1
	1	1	1	1	1	1	1	1	1	1	1	1	1	1	1	0.666667	0.666667	0.666667	1	0.666667	0.333333
	1	1	1	1	1	1	1	1	1	1	1	1	1	1	1	0.666667	0.333333	0	0	0	0
	1	1	1	0.666667	0.333333	0.333333	0.333333	0.333333	0	0	0.333333	0.666667	1	0.666667	0.666667	0.333333	0.333333	0	0	0	0.333333
	1	1	1	1	1	1	1	0.666667	0.666667	0.333333	0.333333	0	0	0	0	0	0	0	0	0	0
	1	1	1	1	1	1	1	1	1	1	1	1	1	1	0.666667	0.333333	0	0	0	0	0
	1	1	1	1	1	1	1	1	1	1	1	1	0.666667	0.333333	0	0	0	0	0	0	0
	1	1	1	1	1	1	1	1	1	1	1	0.666667	0.333333	0	0	0	0	0	0	0	0
	1	1	1	1	1	1	1	1	1	1	0.666667	0.666667	0.333333	0.666667	0.666667	1	1	1	1	1	1
	1	1	1	1	1	1	1	1	1	1	1	1	1	1	1	1	1	1	0.666667	0.333333	0.333333
	0	0	0	0	0	0	0	0	0	0	0	0	0	0	0	0	0	0	0	0	0
	1	1	1	1	1	1	1	1	1	1	1	0.666667	0.333333	0	0	0	0	0	0	0	0
	1	1	1	1	1	1	1	1	1	1	1	1	1	1	1	1	1	1	1	1	1
	1	1	1	1	1	1	1	1	1	1	0.666667	0.333333	0	0	0.333333	0.333333	0.333333	0	0	0.333333	0.666667
	1	1	1	1	1	1	1	1	1	1	1	1	1	0.666667	0.333333	0	0	0	0	0	0
	1	1	1	1	1	1	1	1	1	1	1	1	1	1	0.666667	0.333333	0	0	0	0	0
	0	0.333333	0.666667	0.666667	0.666667	0.333333	0.333333	0	0	0	0	0	0.333333	0.333333	0.333333	0	0	0	0	0	0
	1	1	1	1	1	1	1	1	1	1	1	1	1	1	1	1	1	0.666667	0.666667	0.333333	0.333333
	0.666667	0.333333	0	0.333333	0.333333	0.333333	0	0	0	0.333333	0.666667	1	0.666667	0.666667	0.333333	0.333333	0.333333	0.666667	0.666667	0.333333	0
	0	0	0	0	0	0	0	0	0	0	0	0	0	0	0	0.333333	0.666667	1	1	1	1
	0.666667	0.333333	0.666667	0.333333	0.666667	0.666667	1	1	1	1	1	1	1	1	1	1	1	0.666667	0.666667	0.666667	1
	1	1	1	1	1	1	1	1	1	1	1	0.666667	0.666667	0.666667	0.666667	0.333333	0	0	0	0	0
	1	1	1	1	1	1	1	1	1	0.666667	0.333333	0.333333	0.333333	0.666667	0.333333	0.333333	0	0	0	0	0
	1	1	1	1	1	1	1	1	1	1	1	1	1	1	1	1	0.666667	0.333333	0	0	0
	1	1	1	1	1	1	1	1	1	1	1	0.666667	0.333333	0	0	0	0	0	0	0	0
	1	1	1	1	1	1	1	0.666667	0.666667	0.666667	0.666667	0.333333	0	0	0	0	0	0	0	0	0
	0	0	0	0.333333	0.333333	0.333333	0	0	0.333333	0.666667	1	1	1	1	1	1	1	0.666667	0.333333	0	0.333333
	1	1	1	1	1	1	1	1	1	1	1	1	1	1	1	1	0.666667	0.333333	0	0	0
	1	1	1	1	1	1	1	1	0.666667	0.666667	0.333333	0.666667	0.666667	0.666667	0.333333	0	0	0	0	0	0
	1	1	1	1	1	1	1	1	1	1	1	1	1	0.666667	0.333333	0.333333	0.666667	0.666667	0.333333	0.333333	0.333333
	0.333333	0.666667	0.666667	0.666667	0.333333	0.333333	0	0.333333	0.333333	0.666667	0.333333	0.333333	0	0	0	0	0	0	0	0	0
	1	1	1	1	1	1	1	1	1	1	1	1	1	1	1	0.666667	0.333333	0	0	0	0
	1	1	1	1	1	1	1	1	1	1	1	1	1	1	0.666667	0.333333	0	0	0	0	0
	1	1	1	1	1	1	1	1	1	1	1	1	1	0.666667	0.333333	0.333333	0.666667	0.666667	0.666667	0.333333	0.333333
	1	1	1	1	1	1	1	1	1	1	1	1	1	1	1	1	1	1	0.666667	0.333333	0
	1	1	1	1	1	1	1	1	1	1	1	1	0.666667	0.333333	0	0	0.333333	0.333333	0.666667	0.333333	0.666667
	1	1	1	1	1	1	1	1	0.666667	0.666667	0.666667	0.666667	0.666667	0.333333	0.333333	0	0	0	0	0	0
	1	1	1	0.666667	0.666667	0.666667	0.666667	0.333333	0.333333	0.333333	0.666667	0.333333	0.333333	0.333333	0.333333	0.333333	0	0.333333	0.333333	0.333333	0.333333
	1	1	1	1	1	1	1	1	1	1	1	1	1	1	1	1	1	0.666667	0.333333	0.333333	0.666667
	1	1	1	1	1	1	1	1	1	1	1	1	1	0.666667	0.333333	0	0	0	0	0	0.333333
	1	1	1	0.666667	0.666667	0.666667	1	1	1	1	1	1	1	0.666667	0.333333	0	0.333333	0.333333	0.666667	0.666667	1
	1	1	1	1	0.666667	0.666667	0.333333	0.333333	0	0	0	0	0	0	0	0	0	0	0	0	0
	1	1	1	1	1	1	1	1	1	1	0.666667	0.666667	0.666667	1	1	0.666667	0.333333	0	0	0	0
	1	1	1	1	1	1	1	1	1	1	1	1	1	1	1	0.666667	0.333333	0	0	0	0
	1	1	1	1	1	1	1	1	1	1	1	1	1	1	1	1	1	0.666667	0.333333	0.333333	0.333333
	1	1	1	1	1	1	1	1	1	1	1	1	1	1	0.666667	0.666667	0.666667	1	0.666667	0.333333	0
	1	1	1	1	1	1	1	1	1	1	1	1	1	1	1	1	0.666667	0.333333	0	0	0
	1	1	1	1	1	1	1	1	1	0.666667	0.333333	0	0	0	0	0	0	0	0	0	0
	1	1	1	1	1	1	1	1	1	1	1	0.666667	0.333333	0.333333	0.666667	1	1	1	1	0.666667	0.333333
	0.666667	0.666667	0.333333	0.333333	0.333333	0.666667	1	1	1	1	1	1	0.666667	0.333333	0	0.333333	0.333333	0.666667	0.666667	1	0.666667
	1	1	1	1	1	1	1	1	1	1	1	0.666667	0.666667	0.666667	0.666667	0.333333	0	0	0	0	0
	1	1	1	1	1	1	1	1	1	1	1	1	1	0.666667	0.333333	0	0	0	0	0	0
	1	1	1	0.666667	0.666667	0.333333	0.333333	0.333333	0.333333	0.666667	0.333333	0.333333	0	0	0	0	0	0	0	0	0
	1	1	1	1	1	1	1	1	1	0.666667	0.666667	0.666667	1	1	1	1	1	1	1	1	1
	0.666667	0.666667	1	1	1	0.666667	0.666667	0.666667	1	1	1	0.666667	0.333333	0.333333	0.333333	0.666667	0.666667	0.666667	0.333333	0.333333	0.666667
	1	1	1	1	1	1	1	1	1	1	1	1	1	1	1	1	0.666667	0.666667	0.333333	0.333333	0.333333
	0.333333	0	0.333333	0.666667	1	1	1	1	1	1	1	0.666667	0.666667	0.333333	0.666667	0.666667	1	0.666667	0.333333	0	0
	1	1	1	1	0.666667	0.666667	0.333333	0.666667	0.333333	0.333333	0	0	0	0	0	0	0	0	0	0	0
	1	1	1	1	1	1	1	1	1	1	1	1	1	1	1	1	1	1	0.666667	0.333333	0
	1	1	1	1	1	1	1	1	1	1	1	1	0.666667	0.333333	0	0	0	0	0	0	0
	1	0.666667	0.333333	0	0	0.333333	0.333333	0.333333	0	0	0	0	0	0	0	0	0	0	0	0	0
	1	1	1	1	1	0.666667	0.666667	0.333333	0.333333	0	0	0	0	0	0	0	0	0	0	0	0
	1	1	1	1	1	1	1	1	1	1	1	1	0.666667	0.666667	0.666667	1	0.666667	0.333333	0	0	0
	0	0.333333	0.333333	0.666667	0.666667	1	1	1	1	1	1	1	1	1	0.666667	0.666667	0.666667	1	1	0.666667	0.333333
	1	1	1	1	1	1	1	1	1	1	0.666667	0.333333	0	0	0	0	0	0	0	0	0
	0.333333	0.666667	0.666667	1	1	1	1	1	1	1	1	1	1	1	1	0.666667	0.666667	0.666667	0.666667	0.333333	0.333333
	1	1	1	1	1	0.666667	0.666667	0.666667	0.666667	0.666667	0.333333	0.666667	0.666667	1	0.666667	0.333333	0	0	0	0	0
	1	0.666667	0.333333	0	0	0	0	0	0	0	0	0.333333	0.333333	0.333333	0	0	0	0	0	0	0
	1	1	1	1	1	1	1	1	1	1	1	1	0.666667	0.666667	0.333333	0.666667	0.666667	0.666667	0.333333	0	0
	0.666667	0.666667	0.666667	1	1	1	1	1	1	1	1	0.666667	0.333333	0	0	0	0	0	0	0	0
	1	1	1	1	1	1	1	1	1	1	1	1	1	1	1	1	0.666667	0.333333	0	0	0
	0.666667	0.333333	0.333333	0.666667	0.666667	0.333333	0	0	0	0	0	0	0	0	0	0	0	0	0	0	0
	0	0	0	0	0.333333	0.333333	0.333333	0	0.333333	0.666667	0.666667	0.333333	0	0	0	0	0	0	0	0	0
	1	1	1	1	1	1	1	1	1	1	0.666667	0.666667	0.333333	0.333333	0	0	0	0	0	0	0
	1	1	1	1	1	1	1	1	1	1	1	0.666667	0.666667	0.666667	1	0.666667	0.333333	0	0	0	0
	1	1	1	1	1	1	1	1	1	1	1	1	1	1	1	0.666667	0.333333	0	0.333333	0.333333	0.333333
	0.666667	1	1	1	1	1	1	1	1	1	1	1	1	1	1	0.666667	0.333333	0	0	0	0
	1	1	1	1	1	1	1	1	1	1	0.666667	0.333333	0	0	0	0	0	0	0	0	0
	0.666667	0.666667	0.666667	1	1	0.666667	0.666667	0.333333	0.666667	0.666667	1	1	0.666667	0.333333	0	0	0	0	0	0	0
	1	1	1	1	1	1	1	1	1	1	1	1	1	0.666667	0.333333	0	0	0	0	0	0
	0.333333	0.666667	1	1	1	0.666667	0.666667	0.333333	0.333333	0	0	0	0	0	0	0	0	0	0	0	0
	1	1	1	1	1	1	1	1	1	1	1	1	1	1	0.666667	0.666667	0.333333	0.333333	0	0	0.333333
	1	1	1	1	1	1	1	1	1	1	1	1	1	1	1	1	1	1	1	1	1
	0.333333	0.666667	0.666667	1	1	1	1	1	1	1	1	1	0.666667	0.666667	0.666667	1	1	1	0.666667	0.333333	0
	1	1	1	1	1	1	1	1	0.666667	0.333333	0	0	0	0	0	0	0	0	0	0	0
	0	0	0.333333	0.666667	1	1	1	1	1	1	1	1	1	1	0.666667	0.333333	0.333333	0.666667	0.666667	0.333333	0
	1	1	1	1	1	1	1	1	1	1	1	1	1	1	1	1	0.666667	0.333333	0	0	0
	1	1	1	1	1	1	1	1	1	0.666667	0.333333	0	0	0	0	0	0	0	0	0.333333	0.333333
	1	1	1	1	1	1	0.666667	0.666667	0.333333	0.666667	0.666667	1	0.666667	0.666667	0.333333	0.333333	0	0.333333	0.333333	0.333333	0
	0	0	0	0.333333	0.666667	1	1	1	1	1	1	1	1	1	0.666667	0.333333	0	0	0	0	0
	1	1	1	1	1	1	1	1	1	1	1	1	1	1	1	1	0.666667	0.666667	0.333333	0.333333	0
	1	1	1	1	1	1	1	1	1	1	1	1	1	1	1	1	1	1	0.666667	0.333333	0
	0.666667	0.333333	0.333333	0	0.333333	0.666667	1	1	1	1	1	1	0.666667	0.333333	0	0	0	0	0	0	0
	1	1	1	1	1	0.666667	0.666667	0.666667	1	1	1	1	0.666667	0.666667	0.666667	1	0.666667	0.333333	0	0	0
	1	1	1	1	1	1	1	1	1	1	1	0.666667	0.666667	0.333333	0.333333	0	0	0	0	0	0
	1	1	1	1	1	1	1	1	1	1	1	1	1	1	1	0.666667	0.333333	0	0	0	0
	1	1	1	1	1	1	1	1	1	1	1	0.666667	0.666667	0.333333	0.666667	0.666667	0.666667	0.333333	0	0	0
	1	1	1	1	1	1	1	1	1	1	1	0.666667	0.333333	0	0	0	0	0	0	0	0
	0.333333	0.666667	1	1	1	1	1	1	1	1	1	1	1	1	1	1	1	0.666667	0.333333	0	0
	1	1	1	1	0.666667	0.666667	0.666667	1	1	0.666667	0.333333	0	0	0	0	0	0	0	0	0	0
	1	1	1	1	1	1	1	1	1	0.666667	0.666667	0.333333	0.333333	0	0	0	0	0	0	0	0
	0.666667	1	1	1	1	1	0.666667	0.666667	0.666667	0.666667	0.333333	0	0	0	0	0	0	0	0	0	0
	1	1	1	1	1	1	0.666667	0.666667	0.666667	1	1	0.666667	0.333333	0	0	0	0	0	0	0	0
	1	1	1	1	1	1	1	1	1	1	1	1	1	1	0.666667	0.333333	0	0	0	0	0
	1	1	1	1	1	1	1	1	1	1	1	1	1	1	1	1	1	1	0.666667	0.333333	0
	1	1	1	1	1	1	1	1	1	1	1	0.666667	0.666667	0.333333	0.333333	0	0	0	0	0	0
	1	1	1	1	1	1	1	1	1	1	1	1	1	1	1	0.666667	0.333333	0	0	0	0
	1	1	1	1	1	1	1	1	1	1	1	1	1	1	1	1	1	1	1	0.666667	0.666667
	1	1	1	1	1	1	1	0.666667	0.666667	0.666667	1	1	0.666667	0.333333	0	0	0	0	0	0	0
	1	1	1	1	1	1	1	1	1	1	1	1	1	1	1	1	0.666667	0.333333	0	0	0
	1	1	1	1	1	1	1	1	1	1	1	1	1	1	1	0.666667	0.333333	0	0	0	0
	1	1	1	1	1	1	1	0.666667	0.666667	0.666667	1	1	1	1	1	1	0.666667	0.333333	0	0	0
	0.333333	0.333333	0.333333	0	0	0.333333	0.666667	1	0.666667	0.333333	0.333333	0.333333	0.333333	0	0.333333	0.666667	0.666667	0.666667	0.666667	0.666667	0.666667
	0.666667	0.666667	0.666667	1	1	1	1	0.666667	0.333333	0.333333	0.333333	0.333333	0.333333	0.333333	0.333333	0	0	0	0	0.333333	0.666667
	0.666667	0.333333	0	0	0	0.333333	0.666667	1	0.666667	0.333333	0.333333	0.666667	1	0.666667	0.333333	0.333333	0.666667	0.666667	0.666667	0.333333	0.333333
	1	1	1	1	1	1	1	1	1	1	1	1	1	0.666667	0.333333	0	0	0	0	0	0
	1	1	1	1	1	1	1	1	1	1	1	1	1	1	1	0.666667	0.333333	0	0	0	0
	1	1	1	1	1	1	0.666667	0.666667	0.666667	1	1	1	1	1	0.666667	0.333333	0	0	0	0	0
	1	1	1	1	1	1	1	1	1	0.666667	0.333333	0	0	0	0	0	0	0	0	0	0
	1	1	1	1	0.666667	0.333333	0	0	0.333333	0.666667	1	0.666667	0.666667	0.666667	1	1	1	0.666667	0.333333	0	0
	1	1	1	1	0.666667	0.666667	0.333333	0.333333	0	0	0	0	0	0	0	0	0	0	0	0	0
	1	1	1	1	1	1	1	1	1	1	1	1	0.666667	0.333333	0	0	0	0	0	0	0
	1	0.666667	0.666667	0.666667	1	1	1	1	1	1	1	1	0.666667	0.666667	0.666667	0.666667	0.333333	0	0	0	0
	1	1	1	1	1	1	1	1	1	1	1	1	1	1	0.666667	0.666667	0.333333	0.333333	0	0	0
	0.666667	0.666667	0.333333	0.666667	0.666667	0.666667	0.666667	0.333333	0.666667	0.666667	1	1	1	1	1	1	1	1	1	1	1
	0	0	0.333333	0.333333	0.666667	0.666667	0.666667	0.666667	0.666667	1	0.666667	0.333333	0.333333	0.666667	1	1	1	1	1	0.666667	0.333333
	1	1	1	1	1	1	1	1	1	1	1	1	1	1	1	1	0.666667	0.333333	0	0	0.333333
	1	1	1	1	1	1	1	1	1	1	1	1	1	1	0.666667	0.666667	0.666667	1	1	1	1
	1	1	1	1	1	1	1	1	1	0.666667	0.666667	0.666667	0.666667	0.666667	0.333333	0.333333	0	0	0	0	0
	1	1	1	1	1	1	1	1	1	0.666667	0.333333	0.333333	0.666667	1	1	1	1	1	1	1	1
	1	1	1	1	1	1	1	1	1	1	0.666667	0.333333	0	0.333333	0.666667	0.666667	0.666667	0.333333	0.333333	0	0
	1	1	1	1	1	1	1	1	1	1	1	1	1	1	1	1	1	1	1	1	1
	1	1	0.666667	0.666667	0.666667	1	1	1	1	1	1	1	1	1	1	0.666667	0.666667	0.666667	1	1	1
	1	1	1	1	1	1	1	1	1	1	1	1	1	1	1	1	1	1	1	1	0.666667
	1	1	1	1	1	1	0.666667	0.666667	0.666667	1	1	1	1	1	1	1	1	1	1	1	0.666667
	1	1	1	1	1	1	0.666667	0.666667	0.666667	1	1	1	1	1	1	1	1	1	1	1	1
	1	1	1	1	1	1	1	1	1	1	1	0.666667	0.333333	0	0	0	0.333333	0.666667	0.666667	0.666667	0.666667
	0	0	0	0	0	0	0.333333	0.333333	0.333333	0	0	0	0	0	0	0	0	0	0	0	0
	1	1	1	1	1	1	1	1	1	1	1	1	1	1	1	1	1	1	1	1	1
	1	1	1	1	1	1	1	1	1	1	1	1	1	1	1	1	1	1	1	1	1
	1	1	1	1	1	1	1	1	1	1	1	1	1	1	1	0.666667	0.333333	0	0	0.333333	0.333333
	1	1	1	1	1	1	1	1	1	1	1	0.666667	0.333333	0	0	0	0	0	0	0	0
	1	1	1	1	1	0.666667	0.666667	0.333333	0.333333	0.333333	0.666667	1	0.666667	0.333333	0	0	0	0	0	0	0
	0.333333	0.666667	1	1	1	1	1	1	1	1	1	1	1	1	1	1	0.666667	0.333333	0	0	0
	1	1	0.666667	0.333333	0	0.333333	0.333333	0.333333	0	0	0	0.333333	0.333333	0.666667	0.666667	0.666667	0.333333	0.333333	0.333333	0.333333	0
	1	1	1	1	1	1	1	1	1	1	1	1	1	1	1	1	1	1	1	1	1
	1	1	1	1	1	1	1	1	1	1	1	1	1	1	1	1	1	1	1	1	0.666667
	0.666667	0.333333	0.333333	0.666667	1	1	0.666667	0.666667	0.666667	1	1	1	1	1	1	1	1	0.666667	0.333333	0	0
	1	1	1	1	1	1	1	1	1	1	1	1	0.666667	0.333333	0.333333	0.333333	0.666667	0.666667	1	0.666667	0.666667
	1	1	1	1	1	1	1	1	1	1	1	1	1	0.666667	0.666667	0.333333	0.333333	0.333333	0.333333	0.333333	0
	0.666667	0.666667	0.666667	1	1	1	1	1	1	1	0.666667	0.666667	0.333333	0.333333	0.333333	0.666667	1	0.666667	0.333333	0	0
	1	0.666667	0.666667	0.666667	1	1	0.666667	0.666667	0.666667	1	1	1	1	1	1	0.666667	0.666667	0.333333	0.333333	0	0
	1	1	1	1	1	1	1	1	1	1	1	1	1	1	1	1	1	1	1	0.666667	0.333333
	1	1	1	1	1	1	1	1	1	1	1	0.666667	0.333333	0	0.333333	0.333333	0.333333	0	0.333333	0.333333	0.666667
	1	1	1	1	1	1	1	1	0.666667	0.333333	0	0	0	0	0	0	0	0	0	0	0.333333
	0.666667	1	1	1	1	1	1	1	1	1	1	1	1	1	1	0.666667	0.333333	0	0	0	0
	1	1	1	1	1	1	1	1	1	1	1	1	0.666667	0.333333	0	0	0	0	0	0	0
	1	1	1	1	1	1	1	1	1	1	1	1	1	1	1	1	1	1	0.666667	0.333333	0
	1	1	1	1	0.666667	0.666667	0.666667	1	1	1	0.666667	0.333333	0	0	0.333333	0.666667	0.666667	0.666667	0.666667	1	0.666667
	1	1	1	1	1	1	1	1	1	1	1	1	1	1	1	1	1	1	1	1	1
	1	1	1	1	1	1	1	1	1	1	1	1	1	1	1	1	1	1	0.666667	0.333333	0.333333
	0.666667	1	1	1	1	1	1	1	0.666667	0.333333	0	0.333333	0.333333	0.333333	0	0	0	0	0	0	0
	0.666667	0.333333	0	0.333333	0.666667	1	1	1	1	1	1	1	1	0.666667	0.666667	0.333333	0.333333	0	0	0	0
	1	1	1	1	1	1	1	1	1	1	1	1	1	1	0.666667	0.333333	0	0	0	0	0
	1	1	1	1	0.666667	0.666667	0.666667	1	1	1	1	1	0.666667	0.333333	0	0	0	0	0	0.333333	0.333333
	1	1	1	1	1	1	1	1	1	1	0.666667	0.333333	0	0	0	0.333333	0.666667	1	0.666667	0.333333	0
	0	0	0.333333	0.666667	1	1	1	1	1	1	1	1	0.666667	0.333333	0	0	0	0	0	0	0
	1	1	1	1	1	1	1	1	0.666667	0.666667	0.666667	1	0.666667	0.333333	0	0	0	0	0.333333	0.666667	0.666667
	1	1	1	1	1	1	1	1	1	0.666667	0.333333	0	0	0	0	0	0.333333	0.666667	0.666667	0.333333	0.333333
	0.666667	0.666667	1	1	0.666667	0.666667	0.666667	1	1	1	1	1	1	1	1	1	0.666667	0.333333	0	0	0
	1	1	1	1	1	1	1	1	1	1	1	1	1	1	1	1	1	1	1	1	1
	1	1	1	1	0.666667	0.666667	0.333333	0.666667	0.666667	1	1	0.666667	0.666667	0.333333	0.333333	0	0	0	0	0	0
	1	1	1	1	1	1	1	1	1	1	1	1	0.666667	0.333333	0	0	0	0	0	0	0
	1	1	1	1	1	1	1	1	1	1	1	1	1	1	1	1	1	1	0.666667	0.666667	0.333333
	1	1	1	1	1	1	1	1	1	1	1	1	0.666667	0.333333	0	0	0	0	0	0.333333	0.333333
	1	0.666667	0.666667	0.333333	0.666667	0.666667	1	1	1	0.666667	0.333333	0	0.333333	0.333333	0.333333	0	0	0	0	0	0
	1	1	0.666667	0.666667	0.666667	1	0.666667	0.666667	0.333333	0.333333	0	0	0	0.333333	0.333333	0.333333	0	0	0	0	0.333333
	1	1	1	1	1	1	0.666667	0.666667	0.333333	0.666667	0.666667	1	1	1	1	1	1	0.666667	0.666667	0.666667	0.666667
	1	1	1	1	1	1	1	0.666667	0.666667	0.666667	1	1	1	1	1	1	1	1	1	1	1
	1	1	1	1	1	1	1	1	1	1	1	1	1	0.666667	0.333333	0	0	0	0	0	0
	1	1	1	1	1	1	1	1	1	1	0.666667	0.333333	0	0	0	0	0	0	0.333333	0.333333	0.333333
	1	1	1	1	1	1	1	1	1	0.666667	0.333333	0	0	0	0	0	0	0	0	0	0
	1	1	1	1	1	1	1	1	1	1	1	1	0.666667	0.333333	0	0	0	0	0	0	0
	1	1	1	1	1	1	1	1	1	1	1	1	1	1	1	1	1	1	1	1	1
	1	1	1	0.666667	0.666667	0.666667	1	1	1	1	1	1	0.666667	0.333333	0	0	0	0	0	0	0
	1	1	1	1	1	1	0.666667	0.333333	0.333333	0.666667	1	0.666667	0.666667	0.666667	1	1	1	1	1	1	0.666667
	1	1	1	1	1	1	0.666667	0.666667	0.666667	1	1	1	1	1	1	0.666667	0.333333	0	0	0	0
	1	1	1	1	1	1	1	1	1	1	1	1	1	1	1	0.666667	0.333333	0.333333	0.333333	0.333333	0
	1	1	1	1	1	1	1	1	1	1	1	1	1	1	1	1	1	0.666667	0.333333	0	0
	0.333333	0.333333	0	0.333333	0.666667	1	1	1	1	1	1	1	1	1	1	1	1	1	1	1	1
	0.666667	1	1	1	1	1	1	1	0.666667	0.333333	0	0	0	0	0	0	0	0	0	0	0
	1	1	1	1	1	1	1	1	1	1	1	1	1	0.666667	0.333333	0.333333	0.333333	0.333333	0	0	0
	1	1	1	1	1	1	1	1	1	1	1	0.666667	0.333333	0	0	0	0	0	0	0	0
	1	1	1	1	1	1	1	1	1	0.666667	0.666667	0.666667	1	1	1	1	1	1	1	1	1
	1	1	1	1	1	1	1	1	1	1	1	0.666667	0.333333	0	0	0	0	0	0	0	0
	1	1	1	1	1	1	1	1	1	1	1	1	1	1	1	1	1	1	0.666667	0.333333	0
	1	1	1	1	1	1	1	1	1	1	1	1	1	0.666667	0.333333	0	0	0	0	0	0
	1	1	1	1	1	1	1	1	1	1	1	1	1	1	0.666667	0.333333	0	0	0	0	0
	1	1	1	1	0.666667	0.666667	0.333333	0.333333	0	0	0	0	0	0	0	0	0	0	0	0	0
	1	0.666667	0.666667	0.666667	1	1	1	1	1	1	1	0.666667	0.333333	0	0	0	0	0	0	0	0
	1	1	1	1	1	1	1	1	1	1	1	0.666667	0.333333	0	0	0.333333	0.666667	1	1	0.666667	0.333333
	0.666667	0.666667	0.666667	1	1	1	1	1	0.666667	0.666667	0.333333	0.333333	0	0	0	0	0	0	0	0	0
	1	1	1	1	1	1	1	1	1	1	1	1	1	0.666667	0.333333	0	0	0	0	0	0
	1	1	1	1	1	1	1	1	1	1	1	1	1	0.666667	0.666667	0.666667	1	0.666667	0.333333	0	0
	1	1	0.666667	0.333333	0	0	0	0	0	0.333333	0.666667	1	0.666667	0.666667	0.666667	1	1	1	1	1	1
	1	1	1	1	1	1	1	1	1	1	1	1	1	1	1	1	1	0.666667	0.333333	0.333333	0.333333
	1	1	1	1	1	1	1	1	1	1	0.666667	0.666667	0.666667	1	1	1	1	1	1	1	1
	1	1	1	1	1	1	1	1	1	1	0.666667	0.666667	0.666667	1	1	0.666667	0.333333	0	0	0	0
	0.333333	0.333333	0.333333	0.666667	1	1	1	1	1	1	1	1	0.666667	0.333333	0	0	0	0	0	0	0
	1	1	1	1	1	1	1	1	1	1	1	1	1	1	1	1	0.666667	0.333333	0	0	0
	1	1	1	1	1	1	1	1	1	1	1	1	1	1	1	0.666667	0.333333	0.333333	0.666667	1	0.666667
	0.333333	0.333333	0.666667	0.666667	1	1	1	1	1	1	1	1	1	1	0.666667	0.333333	0	0	0	0	0
	1	1	1	1	1	1	1	1	1	1	1	1	1	0.666667	0.333333	0	0	0	0	0	0
	0	0	0	0.333333	0.666667	1	1	1	1	1	1	1	1	1	1	1	1	1	0.666667	0.333333	0
	1	1	1	1	1	1	1	1	1	1	1	1	1	1	1	1	0.666667	0.333333	0	0	0.333333
	0.666667	0.666667	1	1	0.666667	0.333333	0	0	0	0	0.333333	0.666667	1	1	1	0.666667	0.333333	0	0	0	0
	1	1	0.666667	0.666667	0.666667	1	1	1	1	1	0.666667	0.333333	0	0	0	0	0	0	0	0	0
	1	1	1	1	1	0.666667	0.666667	0.666667	1	1	1	1	1	1	1	1	1	1	1	1	1
	1	1	1	0.666667	0.666667	0.666667	1	1	1	1	1	0.666667	0.333333	0	0	0	0.333333	0.333333	0.333333	0	0.333333
	1	1	1	1	1	1	1	1	1	1	1	1	1	1	1	1	1	1	1	0.666667	0.333333
	1	1	1	1	1	1	0.666667	0.666667	0.666667	1	0.666667	0.666667	0.666667	1	0.666667	0.333333	0.333333	0.333333	0.333333	0	0.333333
	1	1	1	1	1	1	1	1	1	1	1	0.666667	0.666667	0.333333	0.333333	0	0	0	0	0	0
	0.333333	0.666667	1	1	1	1	1	1	1	1	1	1	1	1	0.666667	0.333333	0	0	0	0.333333	0.333333
	1	1	1	1	1	1	1	1	1	0.666667	0.333333	0	0.333333	0.666667	1	0.666667	0.333333	0	0	0	0
	1	1	1	1	1	1	1	1	1	1	1	1	1	1	1	1	1	1	0.666667	0.666667	0.666667
	1	1	1	1	1	1	0.666667	0.333333	0	0	0	0	0	0	0	0	0	0	0	0	0
	1	1	1	1	1	1	1	1	1	1	0.666667	0.333333	0.333333	0.666667	1	1	1	1	1	1	0.666667
	1	1	1	1	1	1	1	1	1	1	1	1	0.666667	0.333333	0	0	0	0	0	0	0.333333
	1	1	1	1	1	1	1	1	1	1	1	1	0.666667	0.333333	0	0	0	0	0	0	0
	1	1	1	1	1	1	1	1	1	1	1	0.666667	0.333333	0	0	0	0	0	0	0	0
	0	0.333333	0.666667	1	1	1	1	1	1	1	1	1	1	1	1	1	1	1	1	1	0.666667
	1	1	1	1	1	1	1	1	1	1	1	0.666667	0.333333	0	0	0	0	0	0	0	0
	1	1	1	0.666667	0.333333	0	0	0	0	0	0	0	0	0	0	0	0	0	0	0	0
	1	1	1	1	1	1	1	1	1	1	1	1	1	1	0.666667	0.333333	0	0	0	0	0
	1	0.666667	0.333333	0.333333	0.333333	0.333333	0	0	0.333333	0.333333	0.333333	0	0	0.333333	0.333333	0.333333	0	0	0	0	0.333333
	0.666667	0.666667	1	1	1	1	1	1	0.666667	0.666667	0.666667	1	1	1	1	1	0.666667	0.333333	0	0	0
	1	1	1	1	1	1	1	1	1	1	1	1	1	1	0.666667	0.333333	0	0	0	0	0
	1	1	1	1	1	1	1	1	1	1	1	1	1	1	1	0.666667	0.333333	0	0	0	0
	1	1	1	1	1	1	1	1	1	1	1	1	1	1	1	1	0.666667	0.333333	0	0	0
	1	1	1	1	1	1	1	1	1	1	0.666667	0.333333	0	0	0	0	0	0	0	0	0
	1	1	1	1	1	1	1	1	1	1	0.666667	0.666667	0.333333	0.333333	0	0	0	0	0	0	0
	1	1	1	1	1	1	1	1	1	1	1	1	1	1	1	1	1	0.666667	0.666667	0.333333	0.333333
	1	1	1	1	1	0.666667	0.666667	0.666667	0.666667	0.333333	0	0	0	0	0	0	0	0	0	0	0
	1	1	1	1	1	1	1	1	1	1	1	1	1	1	1	1	1	1	0.666667	0.333333	0
	1	1	1	0.666667	0.333333	0.333333	0.666667	1	1	1	1	1	1	1	1	1	0.666667	0.333333	0	0	0.333333
	0.666667	1	1	1	1	1	1	1	1	1	1	1	1	1	0.666667	0.333333	0	0	0	0	0
	1	1	1	1	1	1	0.666667	0.666667	0.666667	1	1	1	1	1	1	1	1	1	1	0.666667	0.333333
	1	1	1	1	1	1	1	1	1	1	0.666667	0.333333	0	0	0	0	0	0	0	0	0
	1	1	1	1	1	0.666667	0.333333	0	0.333333	0.333333	0.333333	0	0	0	0	0	0	0	0	0	0
	1	1	1	1	0.666667	0.333333	0.333333	0.666667	1	1	1	1	1	1	0.666667	0.666667	0.666667	1	0.666667	0.333333	0
	1	1	1	1	1	1	1	1	1	1	1	1	1	0.666667	0.333333	0	0	0	0	0	0
	1	1	1	1	1	1	1	1	1	1	0.666667	0.666667	0.666667	0.666667	0.333333	0.333333	0.333333	0.333333	0.333333	0.666667	1
	trial_1	trial_2	trial_3	trial_4	trial_5	trial_6	trial_7	trial_8	trial_9	trial_10	trial_11	trial_12	trial_13	trial_14	trial_15	trial_16	trial_17	trial_18	trial_19	trial_20	trial_21
	1	1	1	1	1	1	1	1	1	1	1	1	1	1	0.5	0.5	0.666667	1	1	1	0
	1	1	1	1	1	1	1	1	1	1	1				0	0	0	0	0	0	0
	0		0	0	0	0	0				1	1	0.5	0	0	0	0	0	0	0	0
	1	1	1	1	1	1	1	1	1	1	1	1	1	0.5	0.5	0.666667	1	1	1	1	1
	1	1	1	1	1	1	1	1	1	1	1					1	1	1	1	1
	1	1	1	1	1	1	1	1	1	1	1	1	1	1	1	1			0	0	0
	0	0		0	0	0		1	1	0.666667	0.5	0	0	0	0	0	0	0	0	0	0
		1	1	1	1	1	1	1	1	1	1		0	0	0		0	0.5	0.666667	1	1
	1	1	1	1	1	1	1	1	1	1				0	0	0	0	0			0
	1	1	0.5	0.5	0.666667	1	1	1	1	1	1	1	1	0	0	0	0	0	0	0	0
	1	1	1	1	1			0	0	0	0		1	1	1	1	0	0	0	0	0
	1	1	1	1	1	1	1	1	1	1	1	1	1	1	1				0	0	0
	1				0	0	0			0	0	0	0	0	0	0	0	0	0
	1	1	1	1	1	1	1	1	1			1	1	0.666667	0.5	0	0	0	0		1
	1	1	1	1	1	1	1	1	0.5	0	0	0	0	0	0	0	0	0			0
		1	1	1	0.5	0	0	0	0					0	0	0	0	0	0	0	0
	1	1	1	1	1	1	1	1	1	1	1	0.5	0.5	0.5	0.5	0	0	0	0	0	0.5
	1	1	1	1	0.5	0	0			0	0	0	0	0	0	0	0	0	0	0	0
	1	1	1				0	0	0	0	0	0	0	0	0	0	0	0.333333	0.5	0.5	0
	1			0	0	0	0	0	0	0	0	0	0	0	0	0	0	0	0	0	0
	1	1	1	1		1	1	1	1	1	1	1	1		0	0	0	0	0	0	0
	1	1	1	1	1	1	1	1	1	1	1				0	0	0	0	0	0	0
	1	1	1	1	1	1	1	1	1	1	1		1	1	0.5	0	0	0	0	0	0
	0	0	0		1	1	0.5	0	0	0	0	0	0	0	0	0	0	0	0	0	0
	1	1	1	1	1	1	1	1	1	1	1	0.5	0	0	0	0	0	0	0	0	0
	0	0	0	0	0	1	1	1	1	1	0.5	0	0	0	0	0			0	0	0
	1	1	1	1	1	1	1	1	1	1	0.5	0	0	0	0	0	0	0	0	0
	1	1	1	1							0	0	0	0	0	0	0	0	0	0	0
	1	1	1	1	1	1	1	1	1	1			0	0	0	0	0	0	0	0	0
			1	1	1		0	0.5	0.5	0.5	0	0	0	0	0			0	0	0	0
	1	1	1	1	1	1	1	1		1	1	1	1	1	1	1	1	0	0	0	0
	0	0		1	1	1	1	1	1	1	1	1	1	1	1	1	1				0
	1	1	1	1	1	1	1	1	1	1	1	1	1	1	1	1	0	0	0	0	0
	1	1	1	1	1	1	1	1	1	1	1	0	0	0	0	0	0	0	0	0	0
	1	1	1	1	1	1	1	1	1	1	1	1	1				1	1	1	1	1
	0	0		1	1	1	0.5	0	0	0	0	0	0	0	0	0	0		0	0	0
	0	0	0	0.5	1	1	1	1	1	1	1	1	1	1		0	0	0	0	0	0
	1	1	1	1	1	1	1	0.5	0.666667	0.5	1	0	0	0	0	0	0	0	0	0.333333	0.5
	1	1	1	1	1	1	1	1	1	1	1					0	0	0	0	0	0.5
	0.5	0	0		1	1	1	1	1	1	0.5	0	0	0	0	0	0	0	0	0	0
	1	1	1	1	1	1	1	1		0	0	0	0	0	0	0	0	0	0	0	0
	0	0	1	1	1	1	1	1	1		0	0.5	0.333333	0.333333	0	0	0	0	0	0	0
	1						1	1	1	0.5	0	0	0	0	0	0	0	0	0	0	0
	1	1	1	1	1	1	1	1	1	1	0.5	0	0	0	0		0	0	0	0	0
	1	1	1	1	1	1	1	1	1	1	1	1	0	0.5	0.5	1	1	1	1	1	0
		1	1	1	1	1	1	1	1	1	1	1	1	1	1	1	0	0	0	0	0
	1	1	1	1	1	1	1	1	1	1	1						1	1	1	0	0
	1	1	1	1	1	1	1	1	1	0	0	0	0	0	0	0	0	0	0	0	0
	1	1	1	1	1	1	1	1	1	1	1	1	1			0	0	0	0	0	0
	1	1	1	1	1	1	1	1	1	1	1	0	0	0	0	0	0	0	0	0	0
	1	1	1	1	1	1	1	1	0.5	0.5	0		1	1	1		0	0.5	0.5	1	1
	1	1			0	0	0	0			0	0	0	0	0	0	0	0	0	0	0
	1	1	1	1	1	1	1	1	1	1	1	0	0.5	0.333333	0.5	0	0	0	0	0	0
	1	1	1	1	1	1	1	1	0.666667	0.333333	0	0	0	0	0.333333	0.333333	0.5	0.5	0.5	0.666667	0.5
	1	1	1	1	1	1	1	1	1			0	0	0	0	0	0	0	0	0	0
	1	1	0.666667	0.5	0	0	0	0	0		0	0	0		0	0.5	0.5	0.5	0	0	0
	1	1	1	1	1	1	1	1	1	1	1	0	0	0	0	0	0	0	0	0	0
	1	1	1	0.666667	0.666667	0.5	1	1	1	1	1	1	1	0.5	0	0	0	0	0	0	0
				1	1	1		1	1	1	1	1	1	1	0.5	0	0	1	0.5	0.333333	0
	1	1	1		1	1	0.5	0	0.5	1	1	0	0	0	0	0				0	0
	1	1	1	1	1	1	1	1	1	1	1	0.5	0	0			0	0	0.5	0.5	0.333333
	1	1	1	1	1	1	1	1	1	1	1	0	0	0.5	1	1		0	0	0	0
	0		1	1	0.666667	0.333333	0.333333	0.666667	1	1	1	1	0	0	0	0.5	0.5	0.5	0	0	0
	1	1	1	1	1	1	1	1	1	1	1	1	0	0	0	0	0	0		0	0.5
	0	0	0	0		1	1	1	1	1	1	1	1	1	1	1	1	1	1	1	1
	1	1	1	1	1	1				1	1	0.5	0	0	0	0	0	0	0	0	0
	1	1	1					1	1	1	0	0	0.5	1	1	1					1
	1	1	1	1	1	1	1	1	1	1	1	1					0	0	0	0.5	0.333333
	1	1	1	1	1	1	1	1	1	1	1			0	0	0		0	0	0	0
	1	1	1	1	1		1	1	1	1	1			0	0	0	0	0	0	0	0
	0.5	0	0	0			1	1	1	0	0	0	0	0	0	0	0	0	0	0	0
	1	1	1	1	1	1	1	0	0	0		0	0	0		0	0	0	0	0	0
				0	0.5	0.666667	1	1	1	1	1	1	1	1	1	1
	1	1	1	1	1	1	1	1	1	1	1	1		0	0	0	0	0	0	0	0
	1	1	1	1	1				1	0.5	0.5	0	0	0	0	0	0	0	0	0	0
	1	1	1	1	1	1	1	1	1	1	1				1	1	1	0	0	0	0
	1	1	1				1	1	1	1	1	1	1	0.5	0.666667	0.666667	1	1			0
	1	1	1	1	1	1	1	1	1	1	1	0	0	0	0	0	0		0	0	0
	1	1	1	1	1	1	1	1	1	1	1	1	1	1			0	0	0	0	0
	1	1	1	1	1	1	1	1	1	1			0	0	0.333333	0.333333	0.333333	0	0	0	0
	1	1	1	1	1	1	1	1	1	1		0	0	0	0	0	0	0	0	0	0
	1	1	1	1	1	1	1	1	1	1	1				0	0	0.333333	0.333333	0.333333	0	0
	1	1	1	1						0	0	0	0	0	0	0	0	0	0	0	0
	1	1	1	1	1	1	1	1	1	1	1	1	1	1	1	1				1	0.5
	1	1	1	1	1	1	1	1	1	1	1	0	0	0	0	0	0.333333	0.333333	0.333333	0	0
	1	1	1	1	1	1	1	1		0	0	0	0	0	0	0	0	0	0	0	0
	1	1	1	1	1	1	1	1	1		1	1	1	0	0	0	0	0	0	0	0
	1	1	1	1	1	1	1	1	1	1	1	1	1	1	0	0	0	0	0	0	0
	1	1	1	1	1	1	1	1	1	1	1					0	0	0	0	0	0
	1	1	1	1	1	1	1	1	1	1			0	0	0	0	0	0	0	0	0
	1	1	1	1	1	1	1	1	1	1	1	1	1	1	0	0	0	0	0	0	0
	1			0	0.5	0.333333	0.666667	0.666667	1	1	1	1	1	1		0	0	0	0	0	0
	1	1	1	1	1	1	1	1	1	1	1	1			1	1	1			0	0
	1	1	1	1	1	1	1	1	1	1			0	0	0	0	0	0	0	0	0
	1	1	1	1	1	1	1	1	1	1	1	1		1	1	1		0	0	0	0
		1	1	1	0.5	0.666667	0.666667	1	1	1	1	1	1	1			0	0	0	0	0
	1	1	1	1	1	1	1	1	1	1	1	1	0.5	0	0	0	0	0	0	0	0
	1	1	1	1	1	1	1	1	1	1	1	1			1	1	1	0.5	0	0	0
	1	1	1	1	1	1	1	1			1	1	1	1	1	1	1	1	1	1	1
		1	1	1	1	1	1	1	1	1	1	1	0.5	0	0		0	0	0	0	0
	1	1	1	1	1	1	1	1	1	1	1		0	0	0	0	0	0	0	0	0
	1	1	1	1	1	1	1	1	1	1	0	0	0	0	0	0	0	0	0		0
	1	1	1	1	1	1	1	1	1	1			0	0	0	0	0	0	0	0	0
	0	0	0	0	0	0	0	0	0	0.5	0.5	0.5	0	0	0	0	0	0	0	0	0
	1	1	1	1	1	1	0.5	0	0.5	1	1		0	0	0	0	0	1	1	1	1
	1	1	1	1	1	1	1	1	0.5	0	0				0	0	0	0	0		0
		0	0	0.5	1	1	1	1	1	1	1	1	1	1	0	0	0	0	0	0	0
	1	1	1	1	1	1	1	1	1	1	1	1	1	1		0	0	0	1	1	1
	1	1	1	1	1	1	1		0	0	0	0	0	0	0	0	0	0	0	0	0
	1	1	1	1	1		1	1	1	1	1	0	0	0	0	0		1	1	1	0.5
	1	1	1	1	0.5	0	0	0	0	0	0	0	0	0	0	0	0	0	0	0	0
	1	1	1	1	1	1	1	1	0.666667	0.333333	0	0	0	0.333333	0.5	0.5	0	0.333333	0.333333	0.333333	0
	1	1	1	1	1	1	1	1	1	1	1	1	1	1	1	0.666667	0.5	0		0	0
	1	0.666667	0.666667	0.5	1	1	1	1	1	0	0	0	0	0	0	0	0	0		1	1
	1	1	1	1	1	1	1	1	1	1	1	1	1		0	0	0	0	0	0	0
	1	1	1	1	1	1	1	1	1	1	1	1	1			0	0	0	0	0	0
	1	1	1	1	1	1	0.666667	0.5	0.5	1	1	1	0.5	0	0	0	0	0	0	0	0
	1	1	1	1	1	1	1	1	1	1	1	1	1	1	1	1	1	1	1	1	1
	1	1	1	0	0	0	0	0		0	0	0	0	0	0	0		0	0	0	1
	1	1	1	1	1	1	1	1	1	1	1	1	1	1	1			1	1	1	1
	1	1	1	1	1	1	1	1	1	1	1			0	0	0	0	0	0	0	0
	1	1	1	1	1	1	1	1	1	1	1	1	1	1	1	1	1	1	1
	1	1	1	1	1	1	1			0	0	0	0	0	0	0	0	0	0	0	0
	1	1	1	1	1	1	1	1	1	1	1	1	1		1	1	1	0	0	0	0
	0	0	0	0	0	0	0		1	1	1	1	1				0	0	0	0	0
	1	1	1	1	1	1	1	1	1	1	1	1	1	1	0	0	0	0	0
	1	1	1	1	1	1		1	1	1	0	0.5	0.333333	0.333333	0	0	0	0	0	0	0
		0	0	0	0	0	0	0	0	0	0	0	0	0	0	0	0	0	0	0	0
	1	1	1	1			1	1	1	1	1	1	1	1	1	1	1	1	1	1	1
	1		1	1	1	1	1	1	1	1	1	1			1	0.5	0.666667	0.5	1	0	0
	1	1	1	1	1	1	1	1	1	1	0	0	0	0	0	0	0	0	0	0	0
	1	1	1	1	1	1	1	1	1	1	1	1	1		1	1	1
	1	1	1	1	1	1	1	1	1	1	1	1	1	1	1	1	1	1	1	1	1
	1	1	1	1	1	1	1	1	1	1	1	1	1	1			0	0	0	0	0
	1	1	1	1	1	1	1	1	1	1	1	1		1	1	1	0.5	0	0	0	0
	1	1	1	1	1	1	1	1	1	1	1	1	1	1	1	1	1	1	1	1	1
	1	1	1	1	1	1	1	1	1	1	1	0	0	0					0	0	0
	1	1	1	1	1	1	1	1	1		0	0	0.5	0.5	0.333333	0	0	0	0	0	0
	1	1	1	1	1	1	1	1	1	1	1	1	1		0	0	0	0	0	0	0
	1	1	1	1	1	1	0.5	0.5	0.5	1	1	0	0	0	0	0	0	0	0	0	0
	1	1	0.666667	0.666667	0.666667	1	1			0	0	0		0	0	0	0	0	0	0	0
	1	1	1	1	1	1	1	1	0	0	0	0	0	0	0	0	0	0	0	0	0
	1	1	1	1	1	1	1	1							0	0	0.5	1	1	1
	1	1	1	1	1	1	1	1	1	1			1	1	1	1				0	0
		1	1	1	1	1	1				0	0	0	0	0	0	0	0	0	0	0
	1	1	1	1	1	1	1	1	1	1	1	1	1
	1				0	0	0	1	1	1	1	1	1		0	0	0	0	0	0	0
		1	0.5	0.5	0	1	1	1	1	1	1	0.5	0.333333	0	0	0	0	0	0	0	0
	1	1	1	1	1	1	1	1	1	1	1			0	0	0	0	0	0	0	0
	1	1	1	1				0	0	0	0	0		0	0	0	0	0	0	0	0
	0	0	1	0.5	0.5	0	1	1	1	1	1		1	0.5	0.5	0	0	0.5	0.5	1	1
	1	1		0	0	0	0					0	0	0	0	0	0	0	0	0	0
	0	0	0	0	0	1	1	1	0.5	0.5	0				1	1	1	1	1	1	0
				1	1	1		1	1	1	1	1	1	0	0	0	0	0	0	0	0
	1	1	1	1	1	1	1	1	1		0	0	0	0	0	0	0	0	0	0	0
	0	0	0	1	1	1				0	0	0.5	1	1	0	0.5	0.333333	0.333333	0	0	0
	1	1	1	1		0	0	0	1	1	0.5	0	0	0				0	0	0	0
	1	1	1	1	1	1	1	1	1	1	1				1	1	1	1	1	0	0
	1	1	1	1	0	0	0	0	0	0	0	0	0	0	0	0	0	0	0	0	0
	1	1	1	1	1		1	1	1	1	1			1	1	0.5	0	0	1	1	1
	1	1	1	1	1	1	1	1	1	1	1	1		0	0	0	0	0	0	0	0
			1	1	1	0	0	0	0	0	0	0	0	0	0	0	0			0	0
	1	1	1	1	1	1	1	1	1	1	1	1	1	0.5	0	0	1	1	1	1	1
	0	0	0	1	1	1	1						0	0	0	0	0	0		0	0
	1	1									0	0.5	0.5	1		0	0	0	0	0	0
			0	0	0	0	0	0	0			1	1	1	1	1	1	0	0	0	0
	0	0			1	1	1	1	1	1	1	1	0.5	0.5	0.666667	1	1	1	1	1	0.5
						0	0	0	0	0	0	0	0	0	0	0	0	0	0	0	0
	1	1	1	1	1	1	1	1	1	1	1	1	1						0	0	0
	0	0		0	0	0	0	0	0	0	0	0	0	0	0	1	1	0.666667	0.333333	0	0
	0					0	0	0	0	0	0	0	0	0	0	0	0	0	0	0	0
	1	1	1	1	0.5	0.666667	0.666667	1	1	1	1	1	1		0	0	0	0	0	0	0
	1	1	1	1	1	1	1	1	1	1					0	0	0	0	0	0	0
	1	1	1	1	1	0	0	0		0	0	0		0	0	0	0	0	0	0	0
	1	1	1	1	1	1	1	1	1	1	1	1	0.666667	0.333333	0	0	0	0	0	0	0
	1	1	1	1	1	1	1	1	1	1	1	1			0	0	0	0	0	0	0
	1		1	1	1	1	1	1	1			0	0	0	0	0	0	0	0	0	0
			1	1	1	1	1	1	1	1	1	1	1	1	1						1
	1	1	1	1	1	1	1	1	1	1	1	0	0	0	0	0	0	0	0	0	0
	0	0	0.5	0.666667	1	1		1	1	0.5	0	0	0	0	0	0	0	0	0	0	0
	1	1	1	1	1	1	1	1	0.5	0	0		0	0	0	0	0	0.5	0.333333	0.5	0
	1	1	1	1	1	1			0	0	0	0	0	0	0	0	0	0	0	0	0
	1	1	1	1	1	1	1	1	1	1	1	1	1	1			1	1	1	1	1
	1	1	1								0	0	0	0	0	0	0	0	0	0	0
	1	1	1	1	1	1	1	1	1	1	1			0	0	0	0	0	0	0	0
	1	1	1		1	1	1	1	1	1	1	1	1	1	0.5	0	0	0	0	0	0
	0	0		0	0	0	0	0	0		0	0	0	0	0	0	0	0	0	0	0
	0	0	1	0.5	0.5	0		0	0	0			0	0	0		1	1	1	0	0
	1	1	1	1	1	1	1	1	1	1	1			0	0	0	0	0	0	0	0
	0	1	1	1	1	1	1	1	1	0.5	0.5	0.5	1	1	0	0	0	0	0	0	0
	1	1	1	1	1	1	1										0	0	0	0	0
	1	1				0	0	0		0	0	0	0	0	0	0	0	0	0	0
	0.5	1			1	1	1	1	1	1	1	1	1	1		1	1	0.5	0	0	0
	1	1	1	1	1	0	0	0.5	1	1	0.5	0	0	0	0	0	0	0.5	1	1
	1	1	1	1	1	1	1	1	1	1	1		1	1	1	0.5	0.5	0	0	0	0
	0	0	0	0	0	0			0	0	0	0	0	0	0	0	0	0	0.5	0.5	1
	1	1	0.5	0	0.5	1	1	1		0	0.5	0.333333	0.333333	0	0	0	0	0	0	0	0
	1	1	1	1	1		1	1	1	0.5	0	0	0	0	0	0	0	0	0	0	0
	0.5	0.5	1	1	1	1	1	1	1	1	1		0	0	0	0	1	1	1		0
	0	0.5	0.5	1	1	0.666667	0.5	0.5	1	1	0	0	0	0	0	0	0	0	0	0	0
	1	1	1	1	1	1	1	1	1	1	1	1	1	1	1	0.5	0	0	0	0	0
	1	1	1	1	1			1	1	1	1	1	1		1	1	1	0	0	0	0
	1	1	1	1	1	1	1	1	1	1	1	1	1	1	1		0	0	0	0	0
	1	1	1	1	1	1	1	1	1	1	1	1	1	1	1	1	1	1	1	1	0
	1	1		1	1	1	1	1	1	1	1						1	1	1	1	1
	0.5	0.5	0.333333	0.333333	0.666667	1	1	1	1	1	1	0	0	0	0	0	0	0	0	0	0
	0	0	0	0	0	0	0	0	0	0	0	0	0	0.5	0.5	0.333333	0	0	0	0	0
	1	1	1	1	1	1	1	1	1	1	1	0	0	0	0	0	0	0	0		0
	1	1	1	1	1	1	1	1	1	0.5	0	0	0	0	0	0	0	0	0	0	0
	1	1	1	1	1	1	1	1	1	1	1		0	0	0	0	0	0	0	0	0
	1	1	1	1	1	1	1	1	1	0.5	0	0	0	0	0	0	0		0	0	0
	1	1	1	1	1	1	1	1	1	1	1	1	1	0.5	0	0	0	0	0	0	0
	1	1	1	1	1	1	1	1	1	1	1	1	1	1	1	1	1	1	1	1	1
	1	0	0	0	0	0		0	0	0.5	1	0.666667	0.5	0	0	0	0	0	0	0	0
	1	1	1	1	1	1	1	1	1	1	1	1	0	0.5	0.5	1	0	0	0	0	0
	1	1	1	1	1	0.666667	0.5	0.5	1	1	0.666667	0.5	0	0	0	0	0		1	0.5	0.333333
	0		1	1	1	1	1	1	1	1	1	1	1					0	0	0	0
	1	1	1	1	1	1	0	0	0	0	0	0	0	0	0	0	0	0	0		0
	1			1	1	1	0	0	0	0	0	0	0	0	0	0	0	0	0	0	0
	0	0	0	0	1	1	0.5	0	0	0						1	1	0.5	0	0	0
	0.666667	0.333333	0	0	0.5	1	1	1	1	1	1	1	1	0.5	0	0		0	0	0.5	0.5
									0	0	0	0	0	0	0	0	0.5	0.5	0.5	0	0
	0	0		1	1	1	1	1	1	1	1	0.5	0	0	0	0	0		0	0	0
	1	1	1	1	1	1	1	1	1	1	1	1	1	1	1	1	1	1
	1	1	1	1	1	1	1	1	1	1	0	0	0	0	0	0	0	0	0	0	0
	1		1	1	1	1	1	1	1	0.5	0.5	0			1	1	1	1	0.5	0	0
	1	1	1	1	1	1	1	1	1	1	1	0.5	0	0	0	0	0	0	0	0	1
	1	1	1	1	1	1	1	1	0.666667	0.5	0	0	0		0	0.5	0.5	1	0	0	0
	1	1	1	1	1	1	1	1	1	1	1	0	0	0.5	1	0.5	0	0	0	0	0
	0	0	0	0	0			1	1	0.5	0	0			0	0	0	0	0	0	0
	1	1	1	1		1	1	1	1	1	1	0.5	0	0.333333	0.5	1		1	1	1	1
	1	1	1	1	1	1	1	1	1	1	1	1	1	1	0	0	0			0	0
	1	1	1	1	1	1	1	1	1	1		0	0	0	0	0	0	0	0	0	0
	1	1	1	1	1	1	1	1	1	1	1	1	1	0	0	0	0	0	0	0	0
	1	1	1	1	1		1	1	1	0.5	0	0.333333	0.5	1		0	0	0			0
	0	0	0.5	0.666667	1	1		0	0.5	0.333333	0.5	0.5	1	1	1	1	1			0	0
	0	0	0	1	1	1	1	1	1	1	1	1	1	1			1	1	1	1
	1		1	1	1	1		1	1	1	0.5	0	0	0				0	0	0	0.5
	1	1	1	1	1	1	1	1	1	1	1	1	1	0	0	0	0	0	0	0	0
	0	0	0		1	1	1	1			1	1	1	0	0	0	0	0			1
	1	1	1	1	1	1	1	1	1	1	1	1		0	0	0	0	0	0	0	0
	1	1	1	1	1	1	1	1	1	1	1	1	1	1	0	0	0	0	0	0	0
	1	1	1	1	1	1	1	0	0	0	1	1	1	1	1	1	1	0	0	0	0
	1	1	1	1		1	1	1	1	1	1		0	0.5	0.333333	0.5	0	0	0	0	0
	1	1	1	1	1	1	1	1	1	1	1	1		0	0	0	1	0.5	0.333333	0	0
		1	1	1	1	1	1	1	1	1	1	1	1	0.5	0	0	0	0	0		1
					1	1	1	1	1	1	1	1			1	1	1	1	1
	1	1	1	1	1		1	1	1	1	1	1	1	1	1	1	1	1	1	1	1
	1	1	1	1	1	1	0	0	0			0	0	0	0	0	0	0	0	0	0
	1	1	1	1	1	1	1	1	1	1	1	0	0	0	0	0	0	0	0	0	0
	1	1	1	1	1	1	1	1	1	1	1	1		1	1	1
	1	1	1	1	1	1	1	1	1	1	1	1	1	1	1				0	0	0
	1	1	1	1	1	1	1	1	1	1	1	1	1	1	1	1	1	1	1	1	1
	1	1	1	0	0	0		0	0.5	0.5	0.5	0	0	0	0	0	0	0			0
	1	1	1	1	1	1	1	1	1	1	1	1	1				0	0	0	0	0
	1	1	1	1	1	1	1	1	1	1			0	0	0	0	0	0	0	0	0
		1	1	1	1	1	1	1	1	0.5	0	0	0	0	0	0	0	0	0	0	0
	1	1	1	1	1	1	1	1	1	1	1		0	0	0	0	0	0	0	0
	1	1	1	1	1	1			1	0.5	0.5	0.5	1	1		1	1	1	1	1
	1	1	1	1	1	1	1	1	1	1	1			0	0	0	0	0	0	0	0
	1	1	1	1	1	1	1	1	1	1	0.5	0	0	0	0	0	0	0	0	0	0
	1	1	1	1	1	1	1	0.666667	0.5	0			1	1	1	0	0	0	0	0	0
	0	0	0	0	0				0	0	0	0	0	0	0	0	0	0		1	1
	1	1	1	1	1	1	1	0.5	0.5	0	0	0	0	0	0	0	0	0	0	0	0
	0	0		1	1	1	1	1	1	1	1	1	1	1	1		1	1	1	0	0
	1	1	1	1	1	1	1	1	1	1	1	1	1	1	1		0	0	0	0	0
	0	0	0	0	0	0	0			0	0	0	0	0	0	0	0	0	0	0	0
	1	1	1	1	1	1	1		0	0	0	1	1	0.5	0	0	0	0	0.5	1	0.5
		1	1	1		1	1	1	1	1	0.5	0	0	0	0	0	0	1	1	1	1
	1	1	1	1					1	1	0.5	0	0	0	0	0	0	0	0	0	0
	1	0.5	0	0.5	1	1	1		1	1	0.5	0	0	0	0	0	0	0		0	0
	1	1	1	1	1	1	1	1	1	1	0.5	0	0	0	0		0	0	0	0	0
	1	1	1	1	1	1			1	1	1	1	0.5	0	0	0	0	0	0	0	0
	1	1	1	1	1	1	1	1	1	1	1	1	1	0.5	0	0	0	0	0	0	0
	1	1	1	1	1	1	1	1	1	1	1	1		0	0	0	0	0	0	0	0
	1	1		1	1	1	1	1	1	1	1	1	1	0	0	0	0	0	0	0	0
	1	1	1		1	1	0.5	0	0	0	0	0	0	0	0	0	0	0	0	0	0
	1	1		1	1	1	1	1	1	1	1	1	1	1	0	0	0	0	0	0	0
	1	1	1	1	1	1	1	1	1	1	1	1	1	1	1	0	0	0	0	0	0
	1	1	1	1	1	1	1	1	1	1	1		0	0	0.5	1	1	0	0	0.5	1
	1	1	1	1	1	1	1	1	1	1	1			0	0	0					0
			0	0	0		1	1	1	1	1	1	1		1	1	1	1	1		0
	1	1	1	1	1	1	1	1	1	1	1	1	1					0	0	0	0
	1	1	1	1	1	1	1	1	1	0.5	0	0.5	1	1	1	0	0	0	0	0	0
		1	1	1	1	1	1	1	1	1	1	1	1	0	0	0	1	1	1	0	0
	1	1	1	1	1	1	1	1	1	1	1	1		0	0	0	0			0	0
				1	1	1	1	0.5	0	0	0	0	0	0	0	0		0	0	0.5	1
	1	1	1	1	1	1	1	1	1			0	0	0	0	0	0	0	0	0	0
	1	1	1	1	1	1	1	1	1	1	1	1	1	1	0	0	0	0	0	0	0
	1	1	1	1	1	1	1	1	1	1	1	1	1	1	1	1	1	1	1	1	0
	1	1	1	1	1	1	1	1	1		0	0	0	0	0	0	0	0	0	0	0
	1	1	1	1	1	1	1	1	1	1	1	1	1	1	1	1	1		0	0	0
	1	1	1	1	1	1	1	1	1	1	1	1	1		0	0	0	0	0	1	1
	1	1	1	1	1	1	1	1	1	1							0	0	0	1	1
	1	1	1	1	1	1	1	1	1	0.5	0	0	0	0	0	0	0	0	0	0	0
	1	1		0	0	0	0	1	1	1	0.5	0	0	0	0	0	0	0	0	0	0
	1	1	1	1	1	1	1	1	1	1	1			0	0	0	0	0	0	0	0
	1	1	1	1	1	1	1	1	1	1	1			1	1	1	1		0	0	0
	1	1	1	1	1	1	1	1	1	1	1	1	1	1		0	0	0	0	0	0.5
	0	0						1	1	1		1	1	1	1	1	1	1	1	1	1
	1	1	1	1	1	1	1	1	1	1	1	1	1
	1	1	1	1	1	1	1	1	1	1	1	1	1	1	1	0	0	0	0	0	0
	1	1	1	0	0	0.5	1	1	0	0	0.5	1	1			0	0	0	0	0	0
	1	1	1	1	1	1	1			0	0	0	0	0	0	0	0	0	0	0	0
	1	1	1	1	1	1	1	1	1	1	1	1	1		0	0	0	0	0	0	0
	1	1	1	1	1	1	1	1	1	1	1		0	0	0	0	0	0	0	0	0
	1	1	1	1	1	1	1	1	1	1	1	0	0	0	0	0	0	0	0	0	0
	1	1	1	1	1	1	1	1	1	1	0.5	0	0	1	1	1	1	1	1	1	1
	1	1	1	1	1	1	1	1	1	1		1	1	1	1	1	1	1	0.5	0	0.5
	0	0	0	0	0		0	0	0	0	0	0	0	0	0	0	0	0	0	0	0
	1	1	1	1	1	1	1	1	1	1	1	0	0	0	0	0	0	0	0	0	0
	1	1	1	1	1	1	1	1	1	1	1	1	1	1	1	1	1	1	1	1	1
	1	1	1	1	1	1	1	1	1	1	0	0	0	0			0	0	0
	1	1	1	1	1	1	1	1	1	1	1			0	0	0	0	0	0	0	0
	1	1	1	1	1	1	1	1	1	1	1	1			0	0	0	0	0	0	0
	0	1	1	1	1				0	0	0	0	0	0	0	0	0	0	0	0	0
	1	1	1	1	1	1	1	1	1	1	1	1	1	1	1	1	1	1		0	0
	0	0	0		0	0	0	0	0	1	1	1	0.5	0	0		1	1	0.5	0	0
	0	0	0	0	0	0	0	0			0	0	0	0		1	1	1	1
					1	1	1	1	1	1	1	1	1	1	1	1	1		1	1	1
	1	1	1	1	1	1	1	1	1	1	1		1	1	0.5	0	0	0	0	0	0
	1	1	1	1	1	1	1	1	1	0	0	0			0	0	0	0	0	0	0
	1	1	1	1	1	1	1	1	1	1	1	1	1	1	1	1	0	0	0	0	0
	1	1	1	1	1	1	1	1	1	1		0	0	0	0	0	0	0	0	0	0
	1	1	1	1	1	1	1	1	1	1	0.5	0	0	0	0	0	0		0	0	0
	0	0	0						1	1	1	1	1	1	1	1	1	0	0	0
	1	1	1	1	1	1	1	1	1	1	1	1	1	1	1	1	0	0	0	0	0
	1	1	1	1	1	1	1	1				1	1	0.5	0	0	0		0	0	0
	1	1	1	1	1	1	1	1	1	1	1			0	0	0.5	1	1
	1	1	1	1	1	1				1	0.5	0.333333	0	0	0	0	0	0	0	0	0
	1	1	1	1	1	1	1	1	1	1	1	1	1	1	1	0	0	0	0	0	0
	1	1	1	1	1	1	1	1	1	1	1	1	1	1	0	0	0	0	0	0	0
	1	1	1	1	1	1	1	1	1	1	1			0	0	0.5	1	0.5	0	0	0
	1	1	1	1	1	1	1	1	1	1	1	1	1	1		1	1	1	0	0	0
	1	1	1	1	1	1	1	1	1	1	1		0	0	0	0			1	1	1
	1	1	1	1	1	1	1	1		1	1	1		0	0	0	0	0	0	0	0
	1	1	1	1	1	1	1	1	1	0.5	0.666667	0.5	1		0	0	0	0.333333	0.333333	0.333333	0
	1	1	1	1	1	1	1	1	1	1	1	1	1	1	1	1		0	0	0	1
	1	1	1	1	1	1	1	1	1	1	1	1	1	0	0	0	0	0	0	0
	1	1			1	1	1	1	1	1	1	1	1	0.5	0	0			1	1	1
	1	1					0	0	0	0	0	0	0	0	0	0	0	0	0	0	0
	1	1	1	1	1	1	1	1	1	1	1	1	1	1		0	0	0	0	0	0
	1	1	1	1	1	1	1	1	1	1	1		1	1	1	0	0	0	0	0	0
[truncated: 208 more rows]

## Sheet: 2a-c
block number	choice fraction	reward fraction	matching measure	prob1040	prob540
1	0.690909	0.75	-0.0590909	1	0
2	0.2	0.190476	-0.00952381	1	0
3	0.683673	0.810811	-0.127137	1	0
4	0.202899	0.115385	-0.0875139	1	0
5	0.65	0.789474	-0.139474	1	0
6	0.123711	0.0810811	-0.0426303	1	0
7	0.411765	0.6875	-0.275735	1	0
8	0.144578	0.115385	-0.0291937	1	0
9	0.632353	0.913043	-0.280691	1	0
10	0.701754	0.5	0.201754	1	0
11	0.717949	0.896552	-0.178603	1	0
12	0.438776	0.125	-0.313776	1	0
13	0.72	0.777778	-0.0577778	1	0
14	1			1	0
15	0.5	0.0909091	-0.409091	1	0
16	0.689655	0.772727	-0.0830721	1	0
17	0.3	0.117647	-0.182353	1	0
18	0.773585	0.826087	-0.0525021	1	0
19	0.363636	0.142857	-0.220779	1	0
20	0.672414	0.913043	-0.24063	1	0
21	0.166667	0.0344828	-0.132184	1	0
22	0.740741	1	-0.259259	1	0
23	0.253012	0.210526	-0.0424857	1	0
24	0.53012	0.757576	-0.227455	1	0
25	0.3625	0.30303	-0.0594697	1	0
26	0.439024	0.515152	-0.0761271	1	0
27	0.362319	0.1875	-0.174819	1	0
28	0.428571	1	-0.571429	1	0
29	0.232143	0.142857	-0.0892857	1	0
30	0.490196	0.75	-0.259804	1	0
31	0.294118	0.147059	-0.147059	1	0
32	0.363636	0.722222	-0.358586	1	0
33	0.226667	0.189189	-0.0374775	1	0
34	0.583333	0.794872	-0.211538	1	0
35	0.8	1	-0.2	1	0
36	0.467742	0.666667	-0.198925	1	0
37	0.30137	0.25	-0.0513699	1	0
38	0.571429	0.766667	-0.195238	1	0
39	0.551724	0.318182	-0.233542	1	0
40	0.807229	0.833333	-0.0261044	1	0
41	0.565217	0.290323	-0.274895	1	0
42	0.5	0.333333	-0.166667	1	0
43	0.393258	0.255814	-0.137444	1	0
44	0.72043	0.8	-0.0795699	1	0
45	0.309091	0.0909091	-0.218182	1	0
46	0.602941	0.806452	-0.20351	1	0
47	0.293333	0.138889	-0.154444	1	0
48	0.43662	0.217391	-0.219228	1	0
49	0.729412	0.897436	-0.168024	1	0
50	0.292929	0.153846	-0.139083	1	0
51	0.519231	0.785714	-0.266484	1	0
52	0.276596	0.105263	-0.171333	1	0
53	0.472222	0.666667	-0.194444	1	0
54	0.818182	0.888889	-0.0707071	1	0
55	0.345238	0.1875	-0.157738	1	0
56	0.661538	0.714286	-0.0527473	1	0
57	0.396226	0.176471	-0.219756	1	0
58	0.833333	0.942857	-0.109524	1	0
59	0.343284	0.148148	-0.195135	1	0
60	0.615385	0.727273	-0.111888	1	0
61	0.815789	0.827586	-0.0117967	1	0
62	0.473684	0.192308	-0.281377	1	0
63	0.790323	0.923077	-0.132754	1	0
64	0.4	0.291667	-0.108333	1	0
65	0.660714	0.772727	-0.112013	1	0
66	0.275862	0.227273	-0.0485893	1	0
67	0.803922	0.944444	-0.140523	1	0
68	0.615385	0.5	0.115385	1	0
69	0.528302	0.35	-0.178302	1	0
70	0.757143	0.806452	-0.0493088	1	0
71	0.46875	0.193548	-0.275202	1	0
72	0.792453	0.85	-0.0575472	1	0
73	0.5	0.242424	-0.257576	1	0
74	0.838235	0.931034	-0.0927992	1	0
75	0.441176	0.25	-0.191176	1	0
76	0.765432	0.933333	-0.167901	1	0
77	0.407895	0.230769	-0.177126	1	0
78	0.710843	0.848485	-0.137641	1	0
79	0.375	0.258065	-0.116935	1	0
80	0.566038	0.611111	-0.0450734	1	0
81	0.363636	0.1	-0.263636	1	0
82	0.403509	0.185185	-0.218324	1	0
83	0.630137	0.8	-0.169863	1	0
84	0.316667	0.212121	-0.104545	1	0
85	0.894737	0.944444	-0.0497076	1	0
86	0.213115	0.107143	-0.105972	1	0
87	0.742857	0.785714	-0.0428571	1	0
88	0.918605	0.909091	0.00951374	1	0
89	0.459016	0.166667	-0.29235	1	0
90	0.87013	0.931034	-0.0609046	1	0
91	0.467742	0.333333	-0.134409	1	0
92	0.864865	0.911765	-0.0468998	1	0
93	0.436364	0.25	-0.186364	1	0
94	0.349206	0.142857	-0.206349	1	0
95	0.788889	0.918919	-0.13003	1	0
96	0.247312	0.159091	-0.0882209	1	0
97	0.533333	0.772727	-0.239394	1	0
98	0.282353	0.171429	-0.110924	1	0
99	0.454545	0.9	-0.445455	1	0
100	0.534483	0.75	-0.215517	1	0
101	0.234375	0.185185	-0.0491898	1	0
102	0.534091	0.611111	-0.0770202	1	0
103	0.352113	0.296296	-0.0558164	1	0
104	0.52439	0.741935	-0.217545	1	0
105	0.0754717	0.0740741	-0.00139762	1	0
106	0.833333	0.5	0.333333	1	0
107	0.542857	0.730769	-0.187912	1	0
108	0.25	0.1875	-0.0625	1	0
109	0.712121	0.870968	-0.158847	1	0
110	0.25641	0.21875	-0.0376603	1	0
111	0.681319	0.805556	-0.124237	1	0
112	0.308642	0.227273	-0.0813692	1	0
113	0.555556	0.666667	-0.111111	1	0
114	0.817204	0.923077	-0.105873	1	0
115	0.355932	0.12	-0.235932	1	0
116	0.595745	0.666667	-0.070922	1	0
117	0.326087	0.225	-0.101087	1	0
118	0.860465	0.944444	-0.0839793	1	0
119	0.301887	0.111111	-0.190776	1	0
120	0.315217	0.2	-0.115217	1	0
121	0.550562	0.75	-0.199438	1	0
122	0.202247	0.0731707	-0.129076	1	0
123	0.743243	0.875	-0.131757	1	0
124	0.134146	0.0857143	-0.0484321	1	0
125	0.578947	1	-0.421053	1	0
126	0.315217	0.243902	-0.071315	1	0
127	0.490909	0.65	-0.159091	1	0
128	0.189189	0.15625	-0.0329392	1	0
129	0.779412	0.935484	-0.156072	1	0
130	0.265306	0.230769	-0.0345369	1	0
131	0.529412	1	-0.470588	1	0
132	0.704225	0.821429	-0.117203	1	0
133	0.412698	0.2	-0.212698	1	0
134	0.627119	0.705882	-0.0787637	1	0
135	0.446429	0.166667	-0.279762	1	0
136	0.804124	0.85	-0.0458763	1	0
137	0.391304	0.225806	-0.165498	1	0
138	0.230769	0.222222	-0.00854701	1	0
139	0.559524	0.689655	-0.130131	1	0
140	0.011236	0.0294118	0.0181758	1	0
141	0.421053	0.73913	-0.318078	1	0
142	0.0921053	0.0294118	-0.0626935	1	0
143	0.716418	0.846154	-0.129736	1	0
144	0.150685	0.0666667	-0.0840183	1	0
145	0.469136	0.730769	-0.261633	1	0
146	1	1	0	1	0
147	0.746479	0.84	-0.0935211	1	0
148	0.207792	0.111111	-0.0966811	1	0
149	0.716667	0.88	-0.163333	1	0
150	0.137255	0.0952381	-0.0420168	1	0
151	0.786885	0.869565	-0.08268	1	0
152	0.303571	0.2	-0.103571	1	0
153	0.835165	0.944444	-0.10928	1	0
154	0.782609	0.5	0.282609	1	0
155	0.211111	0.135135	-0.075976	1	0
156	0.804878	0.828571	-0.0236934	1	0
157	0.301205	0.115385	-0.18582	1	0
158	0.881356	0.928571	-0.0472155	1	0
159	0.263158	0.119048	-0.14411	1	0
160	0.571429	1	-0.428571	1	0
161	0.864583	0.852941	0.0116422	1	0
162	0.477273	0.264706	-0.212567	1	0
163	0.944444	1	-0.0555556	1	0
164	0.142857	0.047619	-0.0952381	1	0
165	0.767677	0.846154	-0.0784771	1	0
166	0.0714286	0.0769231	0.00549451	1	0
167	0.792208	0.916667	-0.124459	1	0
168	0.307692	0.217391	-0.090301	1	0
169	0.833333	0.772727	0.0606061	1	0
170	0.333333			1	0
171	0.86747	0.923077	-0.055607	1	0
172	0.489583	0.290323	-0.199261	1	0
173	0.846154	0.939394	-0.0932401	1	0
174	0.184783	0.0833333	-0.101449	1	0
175	0.819672	0.862069	-0.0423968	1	0
176	0			1	0
177	0.155844	0.181818	0.025974	1	0
178	0.842857	0.903226	-0.0603687	1	0
179	0.295918	0.142857	-0.153061	1	0
180	0.758242	0.870968	-0.112726	1	0
181	0.315789	0.142857	-0.172932	1	0
182	0.886076	0.9375	-0.0514241	1	0
183	0.465909	0.266667	-0.199242	1	0
184	0.6875	0.8	-0.1125	1	0
185	0.220779	0.133333	-0.0874459	1	0
186	0.818182	0.833333	-0.0151515	1	0
187	0.277778	0.179487	-0.0982906	1	0
188	0.9375	0.92	0.0175	1	0
189	0.431373	0.235294	-0.196078	1	0
190	0.914634	0.944444	-0.0298103	1	0
191	0.392857	0.21875	-0.174107	1	0
192	0.307692	1	-0.692308	1	0
193	0.588235	0.4	-0.188235	1	0
194	0.957447	0.975	-0.0175532	1	0
195	0.548387	0.315789	-0.232598	1	0
196	0.914286	0.9	0.0142857	1	0
197	0.152542	0.107143	-0.0453995	1	0
198	0.306818	0.166667	-0.140152	1	0
199	0.885714	0.913043	-0.0273292	1	0
200	0.311475	0.130435	-0.181041	1	0
201	0.907692	0.964286	-0.0565934	1	0
202	0.308642	0.15625	-0.152392	1	0
203	0.862745	0.941176	-0.0784314	1	0
204	0.303571	0.125	-0.178571	1	0
205	0.756098	0.888889	-0.132791	1	0
206	0.171053	0.105263	-0.0657895	1	0
207	0.920455	0.970588	-0.0501337	1	0
208	0.73494	0.461538	-0.273401	1	0
209	0.836735	0.764706	0.0720288	1	0
210	0.322581	0.135135	-0.187446	1	0
211	1	1	0	1	0
212	0.697368	0.470588	-0.22678	1	0
213	0.9	0.9	0	1	0
214	0.561404	0.25	-0.311404	1	0
215	0.969231	0.971429	-0.0021978	1	0
216	0.509091	0.333333	-0.175758	1	0
217	0.972222	0.967742	0.00448029	1	0
218	0.3625	0.115385	-0.247115	1	0
219	0.928571	0.962963	-0.0343915	1	0
220	0.460317	0.238095	-0.222222	1	0
221	0.888889	0.904762	-0.015873	1	0
222	0.604938	0.40625	-0.198688	1	0
223	0.925373	0.965517	-0.0401441	1	0
224	0.486111	0.269231	-0.21688	1	0
225	1	1	0	1	0
226	0.133333	0.0714286	-0.0619048	1	0
227	0.753086	0.878788	-0.125701	1	0
228	0.372093	0.1875	-0.184593	1	0
229	0.807692	0.888889	-0.0811966	1	0
230	0.515625	0.272727	-0.242898	1	0
231	0.263158	0.176471	-0.0866873	1	0
232	0.814286	0.958333	-0.144048	1	0
233	0.285714	0.111111	-0.174603	1	0
234	0.783784	0.903226	-0.119442	1	0
235	0.365079	0.25	-0.115079	1	0
236	0.342105	0.233333	-0.108772	1	0
237	0.970149	0.969697	0.000452284	1	0
238	0.369863	0.15625	-0.213613	1	0
239	0.946809	0.97619	-0.029382	1	0
240	0.581818	0.277778	-0.30404	1	0
241	0.16129	0.0769231	-0.0843672	1	0
242	0.857143	0.88	-0.0228571	1	0
243	0.282828	0.108696	-0.174133	1	0
244	0.741379	0.818182	-0.0768025	1	0
245	0.328358	0.037037	-0.291321	1	0
246	0.916667	1	-0.0833333	1	0
247	0.285714	0.296296	0.010582	1	0
248	0.810526	0.95122	-0.140693	1	0
249	0.522222	0.172414	-0.349808	1	0
250	0.892857	0.904762	-0.0119048	1	0
251	0.581395	0.258065	-0.323331	1	0
252	0.8125	1	-0.1875	1	0
253	0.454545	0.382353	-0.0721925	1	0
254	0.877551	0.878049	-0.00049776	1	0
255	1	1	0	1	0
256	0.979381	0.96875	0.0106314	1	0
257	0.746479	0.44	-0.306479	1	0
258	0.958333	1	-0.0416667	1	0
259	0.46	0.4	-0.06	1	0
260	0.88	0.95	-0.07	1	0
261	0.596491	0.238095	-0.358396	1	0
262	1	1	0	1	0
263	0.5625	0.289474	-0.273026	1	0
264	0.793103	0.846154	-0.0530504	1	0
265	0.275862	0.194444	-0.0814176	1	0
266	0.835443	0.935484	-0.100041	1	0
267	0.28	0	-0.28	1	0
268	0.78481	0.939394	-0.154584	1	0
269	0.470588	0.153846	-0.316742	1	0
270	0.888889	0.875	0.0138889	1	0
271	0.32	0.225806	-0.0941935	1	0
272	0.923077	0.884615	0.0384615	1	0
273	0.546875	0.28	-0.266875	1	0
274	0.966667	0.956522	0.0101449	1	0
275	0.396552	0.142857	-0.253695	1	0
276	0.924528	0.941176	-0.0166482	1	0
277	0.439024	0.228571	-0.210453	1	0
278	0.882979	0.931818	-0.0488395	1	0
279	0.436364	0.125	-0.311364	1	0
280	0.972222	1	-0.0277778	1	0
281	0.287671	0.166667	-0.121005	1	0
282	0.515152	0.780488	-0.265336	1	0
283	0.030303	0.0384615	0.00815851	1	0
284	0.632184	0.8	-0.167816	1	0
285	0.0757576	0.115385	0.039627	1	0
286	0.522727	0.875	-0.352273	1	0
287	0.533333	0.75	-0.216667	1	0
288	0	0	0	1	0
289	0.222222	0.5625	-0.340278	1	0
290	0.0319149	0.0555556	0.0236407	1	0
291	0	0	0	1	0
292	0.666667	0.794872	-0.128205	1	0
293	0.2	0.103448	-0.0965517	1	0
294	0.666667	0.809524	-0.142857	1	0
295	0.272727	0.193548	-0.0791789	1	0
296	0.538462	0.823529	-0.285068	1	0
297	0.402778	0.652174	-0.249396	1	0
298	0	0	0	1	0
299	0.142857	0.434783	0.291925	1	0
300	0.0394737	0.0357143	-0.0037594	1	0
301	0.313725	0.75	-0.436275	1	0
302	0.037037	0	-0.037037	1	0
303	0.184615	0.5625	-0.377885	1	0
304	0.116279	0.09375	-0.0225291	1	0
305	0.351351	0.727273	-0.375921	1	0
306	0.343284	0.454545	0.111262	1	0
307	0.1	0.0714286	-0.0285714	1	0
308	0.479452	0.827586	-0.348134	1	0
309	0.45098	0.272727	-0.178253	1	0
310	0.387097	0.5	-0.112903	1	0
311	0.037037	0.0285714	-0.00846561	1	0
312	0.314286	0.615385	-0.301099	1	0
313	0.884615	0.833333	0.0512821	1	0
314	0.323077	0.0689655	-0.254111	1	0
315	0.535354	0.74359	-0.208236	1	0
316	0.164557	0.0882353	-0.0763217	1	0
317	0.62	0.785714	-0.165714	1	0
318	0.15	0.125	-0.025	1	0
319	0.709677	0.8	-0.0903226	1	0
320	0.222222	0.170732	-0.0514905	1	0
321	0.32	0.5	-0.18	1	0
322	0.25	0.181818	-0.0681818	1	0
323	0.68	0.783784	-0.103784	1	0
324	0.76	0.857143	-0.0971429	1	0
325	0.395604	0.205128	-0.190476	1	0
326	0.650794	0.814815	-0.164021	1	0
327	0.301205	0.15625	-0.144955	1	0
328	0.753086	0.820513	-0.0674264	1	0
329	0.434783	0.290323	-0.14446	1	0
330	0.698113	0.772727	-0.0746141	1	0
331	0.339286	0.0526316	-0.286654	1	0
332	0.774194	0.866667	-0.0924731	1	0
333	0.459184	0.216216	-0.242967	1	0
334	0.0555556	0.2	0.144444	1	0
335	0.296296	0.181818	-0.114478	1	0
336	0.745455	0.863636	-0.118182	1	0
337	0.428571	0.227273	-0.201299	1	0
338	0.770492	0.851852	-0.08136	1	0
339	0.392157	0.269231	-0.122926	1	0
340	0.753846	0.814815	-0.0609687	1	0
341	0.449275	0.30303	-0.146245	1	0
342	0.819672	0.884615	-0.0649433	1	0
343	0.393258	0.16129	-0.231968	1	0
344	0.777778	0.857143	-0.0793651	1	0
345	0.442857	0.1875	-0.255357	1	0
346	0.329787	0.142857	-0.18693	1	0
347	0.745455	0.785714	-0.0402597	1	0
348	0.333333	0.08	-0.253333	1	0
349	0.7	0.8125	-0.1125	1	0
350	0.4375	0.142857	-0.294643	1	0
351	0.379747	0.233333	-0.146414	1	0
352	0.7	0.783784	-0.0837838	1	0
353	0.215909	0.114286	-0.101623	1	0
354	0.516667	0.705882	-0.189216	1	0
355	0.217391	0.148148	-0.0692432	1	0
356	0.285714	0.5	-0.214286	1	0
357	0.64	0.9	-0.26	1	0
358	0.363636	0.244444	-0.119192	1	0
359	0.657534	0.827586	-0.170052	1	0
360	0.263158	0.195122	-0.0680359	1	0
361	0.212766	0.16	-0.052766	1	0
362	0.670886	0.78125	-0.110364	1	0
363	0.434211	0.214286	-0.219925	1	0
364	0.693878	0.782609	-0.0887311	1	0
365	0.548387	0.666667	-0.11828	1	0
366	0.462366	0.3125	-0.149866	1	0
367	0.649351	0.846154	-0.196803	1	0
368	0.113924	0.0882353	-0.0256888	1	0
369	0.605634	0.75	-0.144366	1	0
370	0.2	0.0967742	-0.103226	1	0
371	0.57377	0.772727	-0.198957	1	0
372	0.309524	0.205128	-0.104396	1	0
373	0.705882	0.814815	-0.108932	1	0
374	0.311828	0.210526	-0.101302	1	0
375	0.590909	0.75	-0.159091	1	0
376	0.308824	0.241379	-0.0674442	1	0
377	0.619048	0.866667	-0.247619	1	0
378	0.362069	0.285714	-0.0763547	1	0
379	0.673077	0.857143	-0.184066	1	0
380	0.348315	0.235294	-0.11302	1	0
381	0.71875	0.823529	-0.104779	1	0
382	0.735632	0.75	-0.0143678	1	0
383	0.480769	0.285714	-0.195055	1	0
384	0.787879	0.836735	-0.0488559	1	0
385	0.460317	0.148148	-0.312169	1	0
386	0.5	1	-0.5	1	0
387	0.509091	0.464286	-0.0448052	1	0
388	0.626667	0.75	-0.123333	1	0
389	0.3	0.0740741	-0.225926	1	0
390	0.698413	0.8125	-0.114087	1	0
391	0.438202	0.285714	-0.152488	1	0
392	0.648649	0.794872	-0.146223	1	0
393	0.363636	0.230769	-0.132867	1	0
394	0.75	0.875	-0.125	1	0
395	0.396226	0.157895	-0.238332	1	0
396	0.526316	0.722222	-0.195906	1	0
397	0.283582	0.185185	-0.0983969	1	0
398	0.571429	0.785714	-0.214286	1	0
399	0.333333	0.162162	-0.171171	1	0
400	0.610526	0.833333	-0.222807	1	0
401	0.333333	0	-0.333333	1	0
402	0.279412	0.2	-0.0794118	1	0
403	0.679487	0.875	-0.195513	1	0
404	0.333333	0.193548	-0.139785	1	0
405	0.507692	0.741935	-0.234243	1	0
406	0.235294	0.193548	-0.0417457	1	0
407	0.410959	0.857143	-0.446184	1	0
408	0.109589	0.0857143	-0.0238748	1	0
409	0.517241	0.714286	-0.197044	1	0
410	0.27957	0.184211	-0.0953594	1	0
411	0.56962	0.84375	-0.27413	1	0
412	0.26	0.208333	-0.0516667	1	0
413	0.5	0.68	-0.18	1	0
414	0.391304	0.25	-0.141304	1	0
415	0.431373	0.588235	-0.156863	1	0
416	0.261538	0.153846	-0.107692	1	0
417	0.25	0.6	-0.35	1	0
418	0.561644	0.862069	-0.300425	1	0
419	0.341772	0.25641	-0.0853619	1	0
420	0.580645	0.8	-0.219355	1	0
421	0.298246	0.130435	-0.167811	1	0
422	0.532258	0.727273	-0.195015	1	0
423	0.162791	0.136364	-0.0264271	1	0
424	0.65	0.782609	-0.132609	1	0
425	0.25	0.233333	-0.0166667	1	0
426	0.5	0.689655	-0.189655	1	0
427	0.166667	0.2	0.0333333	1	0
428	0.272727	0.15625	-0.116477	1	0
429	0.614458	0.827586	-0.213128	1	0
430	0.376471	0.210526	-0.165944	1	0
431	0.772727	0.925926	-0.153199	1	0
432	0.59596	0.794118	-0.198158	1	0
433	0.347222	0.0952381	-0.251984	1	0
434	0.564103	0.83871	-0.274607	1	0
435	0.091954	0.0731707	-0.0187833	1	0
436	0.539474	0.783784	-0.24431	1	0
437	0.197183	0.1875	-0.0096831	1	0
438	0.5	0.791667	-0.291667	1	0
439	0.181818	0	-0.181818	1	0
440	0.378378	0.777778	-0.399399	1	0
441	0.182796	0.119048	-0.0637481	1	0
442	0.298246	0.789474	-0.491228	1	0
443	0.106061	0.15625	0.0501894	1	0
444	0.566667	0.869565	-0.302899	1	0
445	0.186667	0.129032	-0.0576344	1	0
446	0.458333	0.763158	-0.304825	1	0
447	0.20339	0.115385	-0.0880052	1	0
448	0.52459	0.774194	-0.249603	1	0
449	0.166667	0.21875	0.0520833	1	0
450	0.267857	0.705882	-0.438025	1	0
451	0.126316	0.176471	0.0501548	1	0
452	0.377778	0.764706	-0.386928	1	0
453	0.116279	0.0769231	-0.039356	1	0
454	0.3125	0.666667	-0.354167	1	0
455	0.230769	0.205128	-0.025641	1	0
456	0.454545	1	-0.545455	1	0
457	0.565657	0.787879	-0.222222	1	0
458	0.233333	0.21875	-0.0145833	1	0
459	0.571429	0.787879	-0.21645	1	0
460	0.25641	0.181818	-0.0745921	1	0
461	0.584906	0.782609	-0.197703	1	0
462	0.104478	0.0243902	-0.0800874	1	0
463	0.555556	0.714286	-0.15873	1	0
464	0.295082	0.192308	-0.102774	1	0
465	0.716418	0.380952	-0.335466	1	0
466	0.724138	0.8	-0.0758621	1	0
467	0.690141	0.3125	-0.377641	1	0
468	0.791667	0.888889	-0.0972222	1	0
469	0.479452	0.264706	-0.214746	1	0
470	0.846154	0.8	0.0461538	1	0
471	0.615385	0.269231	-0.346154	1	0
472	0.848837	0.833333	0.0155039	1	0
473	0.75	0.5	0.25	1	0
474	0.707071	0.826087	-0.119016	1	0
475	0.479167	0.225	-0.254167	1	0
476	0.587302	0.703704	-0.116402	1	0
477	0.333333	0.264706	-0.0686275	1	0
478	0.46	0.644444	-0.184444	1	0
479	0.333333	0.166667	-0.166667	1	0
480	0.52809	0.266667	-0.261423	1	0
481	0.830769	0.892857	-0.0620879	1	0
482	0.736842	0.263158	-0.473684	1	0
483	0.926829	0.888889	0.0379404	1	0
484	0.9375	0.692308	0.245192	1	0
485	0.960784	0.9	0.0607843	1	0
486	0.967033	0.625	0.342033	1	0
487	0.975	0.962963	0.012037	1	0
488	0.896104	0.6	0.296104	1	0
489	1	1	0	1	0
490	0.473684	0.619048	-0.145363	1	0
491	0.27381	0.15625	-0.11756	1	0
492	0.569892	0.807692	-0.2378	1	0
493	0.337209	0.153846	-0.183363	1	0
494	0.769231	0.952381	-0.18315	1	0
495	0.268817	0.166667	-0.102151	1	0
496	0.394737	0.25	-0.144737	1	0
497	0.890411	0.961538	-0.0711275	1	0
498	0.405797	0.178571	-0.227226	1	0
499	0.885417	0.891892	-0.00647523	1	0
500	0.438776	0.305556	-0.13322	1	0
501	0.831169	0.884615	-0.0534466	1	0
502	0.276316	0.214286	-0.0620301	1	0
503	0.821053	0.916667	-0.095614	1	0
504	0.339623	0.208333	-0.131289	1	0
505	0.931507	0.911765	0.0197421	1	0
506	0.458333	0.192308	-0.266026	1	0
507	0.382022	0.125	-0.257022	1	0
508	0.822785	0.862069	-0.0392842	1	0
509	0.666667	1	-0.333333	1	0
510	0.349206	0.3	-0.0492063	1	0
511	0.533333	0.807692	-0.274359	1	0
512	0.2	0.133333	-0.0666667	1	0
513	0.613333	0.826087	-0.212754	1	0
514	0.314286	0.214286	-0.1	1	0
515	0.695122	0.818182	-0.12306	1	0
516	0.38	0.212121	-0.167879	1	0
517	0.638298	0.8	-0.161702	1	0
518	0.293103	0.166667	-0.126437	1	0
519	0.804598	0.909091	-0.104493	1	0
520	0.421053	0.25	-0.171053	1	0
521	0.24	0.0869565	-0.153043	1	0
522	0.763158	0.848485	-0.085327	1	0
523	0.220339	0.178571	-0.0417676	1	0
524	0.708333	0.833333	-0.125	1	0
525	0.28866	0.212121	-0.0765386	1	0
526	0.621053	0.761905	-0.140852	1	0
527	0.214286	0.166667	-0.047619	1	0
528	0.22	0.125	-0.095	1	0
529	0.662162	0.777778	-0.115616	1	0
530	0.142857	0.0833333	-0.0595238	1	0
531	0.644444	0.794118	-0.149673	1	0
532	0.22619	0.131579	-0.0946115	1	0
533	0.513889	0.76	-0.246111	1	0
534	0.266667	0.142857	-0.12381	1	0
535	0.484848	0.8125	-0.327652	1	0
536	0.288136	0.103448	-0.184687	1	0
537	0.466667	0.833333	-0.366667	1	0
538	0.402062	0.291667	-0.110395	1	0
539	0.8125	0.933333	-0.120833	1	0
540	0.204545	0.105263	-0.0992823	1	0
541	0.615385	0.709677	-0.0942928	1	0
542	0.166667	0.1	-0.0666667	1	0
543	0.646154	0.772727	-0.126573	1	0
544	0.166667	0.128205	-0.0384615	1	0
545	0.857143	1	-0.142857	1	0
546	0.25	0.1	-0.15	1	0
547	0.52	0.75	-0.23	1	0
548	0.176471	0.142857	-0.0336134	1	0
549	0.661538	0.809524	-0.147985	1	0
550	0.129412	0.0285714	-0.10084	1	0
551	0.692308	0.875	-0.182692	1	0
552	0.245614	0.173913	-0.071701	1	0
553	0.809524	0.928571	-0.119048	1	0
554	0.414286	0.291667	-0.122619	1	0
555	0.488889	0.6	-0.111111	1	0
556	0.826923	0.821429	0.00549451	1	0
557	0.307692	0.153846	-0.153846	1	0
558	0.775281	0.828571	-0.0532905	1	0
559	0.183099	0.114286	-0.0688129	1	0
560	0.887324	0.848485	0.0388391	1	0
561	0.142857	0.08	-0.0628571	1	0
562	1	1	0	1	0
563	0.084507	0.0833333	-0.00117371	1	0
564	0.776316	0.818182	-0.041866	1	0
565	0.25974	0.214286	-0.0454545	1	0
566	0.873016	0.892857	-0.0198413	1	0
567	0.301887	0	-0.301887	1	0
568	0.829545	0.923077	-0.0935315	1	0
569	0.5	0.2	-0.3	1	0
570	0.803279	0.894737	-0.0914582	1	0
571	0.491803	0.291667	-0.200137	1	0
572	0.677419	0.888889	-0.21147	1	0
573	0.285714	0.2	-0.0857143	1	0
574	0.896552	0.923077	-0.0265252	1	0
575	0.553846	0.35	-0.203846	1	0
576	0.877778	0.894737	-0.0169591	1	0
577	0.377778	0.162162	-0.215616	1	0
578	0.908046	0.911765	-0.00371873	1	0
579	0.426966	0.259259	-0.167707	1	0
580	0.878049	0.857143	0.0209059	1	0
581	0.576923	0.428571	-0.148352	1	0
582	1			1	0
583	0.47541	0.315789	-0.15962	1	0
584	0.828571	0.90625	-0.0776786	1	0
585	0.35443	0.321429	-0.0330018	1	0
586	0.761364	0.861111	-0.0997475	1	0
587	0.298507	0.16	-0.138507	1	0
588	0.846154	0.9375	-0.0913462	1	0
589	0.308824	0.111111	-0.197712	1	0
590	0.615385	0.666667	-0.0512821	1	0
591	0.26	0.195122	-0.064878	1	0
592	0.691489	0.857143	-0.165653	1	0
593	0.419355	0.277778	-0.141577	1	0
594	0.873563	0.875	-0.00143678	1	0
595	0.39759	0.142857	-0.254733	1	0
596	0.84	0.906977	-0.0669767	1	0
597	0.3375	0.235294	-0.102206	1	0
598	0.229885	0.147059	-0.0828262	1	0
599	0.723077	0.782609	-0.0595318	1	0
600	0.44	0.368421	-0.0715789	1	0
601	0.722892	0.78125	-0.0583584	1	0
602	0.316327	0.179487	-0.136839	1	0
603	0.881579	0.842105	0.0394737	1	0
604	0.263158	0.115385	-0.147773	1	0
605	0.802817	0.8	0.0028169	1	0
606	0.491525	0.36	-0.131525	1	0
607	0.09375	0.0714286	-0.0223214	1	0
608	0.439024	0.652174	-0.21315	1	0
609	0.154639	0.0952381	-0.0594011	1	0
610	0.650794	0.869565	-0.218772	1	0
611	0.13253	0.108108	-0.024422	1	0
612	0.4	0.75	-0.35	1	0
613	0.662651	0.851852	-0.189201	1	0
614	0.515625	0.423077	-0.0925481	1	0
615	0.8	0.888889	-0.0888889	1	0
616	0.347826	0.189189	-0.158637	1	0
617	0.860759	0.894737	-0.0339773	1	0
618	0.166667	0.0444444	-0.122222	1	0
619	0.804124	0.935484	-0.13136	1	0
620	0.509434	0.266667	-0.242767	1	0
621	0.521739	0.666667	-0.144928	1	0
622	0.244186	0.138889	-0.105297	1	0
623	0.581818	0.727273	-0.145455	1	0
624	0.369048	0.3	-0.0690476	1	0
625	0.835616	0.911765	-0.0761483	1	0
626	0.182927	0.151515	-0.0314117	1	0
627	0.60241	0.714286	-0.111876	1	0
628	0.140351	0.115385	-0.0249663	1	0
629	0.793651	0.961538	-0.167888	1	0
630	0.2	0	-0.2	1	0
631	0.621951	0.75	-0.128049	1	0
632	0.342466	0.212121	-0.130345	1	0
633	0.761905	0.771429	-0.00952381	1	0
634	0.305263	0.114286	-0.190977	1	0
635	0.701299	0.8	-0.0987013	1	0
636	0.21875	0.142857	-0.0758929	1	0
637	0.675325	0.88	-0.204675	1	0
638	0.25	0.15625	-0.09375	1	0
639	0.754386	0.774194	-0.0198076	1	0
640	0.220588	0.0666667	-0.153922	1	0
641	0.657534	0.75	-0.0924658	1	0
642	0.390244	0.275862	-0.114382	1	0
643	0.75	0.833333	-0.0833333	1	0
644	0.436782	0.259259	-0.177522	1	0
645	0.775	0.842105	-0.0671053	1	0
646	0.681818	0.428571	-0.253247	1	0
647	0.118421	0.0789474	-0.0394737	1	0
648	0.621622	0.791667	-0.170045	1	0
649	0.37931	0.263158	-0.116152	1	0
650	0.821429	0.821429	0	1	0
651	0.25	0.138889	-0.111111	1	0
652	0.882353	1	-0.117647	1	0
653	0.488372	0.321429	-0.166944	1	0
654	0.883333	0.913043	-0.0297101	1	0
655	0.785714	0.5	0.285714	1	0
656	0.736842	0.804878	-0.0680359	1	0
657	0.153061	0.146341	-0.00671976	1	0
658	0.68	0.95	-0.27	1	0
659	0.0862069	0.037037	-0.0491699	1	0
660	0.71134	0.857143	-0.145803	1	0
661	0.243902	0.117647	-0.126255	1	0
662	0.505051	0.7	-0.194949	1	0
663	0	0	0	1	0
664	0.101124	0.138889	0.0377653	1	0
665	0.552632	0.766667	-0.214035	1	0
666	0.140625	0.130435	-0.0101902	1	0
667	0.684211	0.740741	-0.0565302	1	0
668	0.227848	0.138889	-0.0889592	1	0
669	0.770833	0.818182	-0.0473485	1	0
670	0.77193	0.862069	-0.0901391	1	0
671	0.319444	0.047619	-0.271825	1	0
672	0.8	0.853659	-0.0536585	1	0
673	0.298507	0.24	-0.0585075	1	0
674	0.813187	0.837209	-0.0240225	1	0
675	0.1875	0.1	-0.0875	1	0
676	0.746479	0.827586	-0.0811073	1	0
677	0.615385	0	-0.615385	1	0
678	0.25	0.228571	-0.0214286	1	0
679	0.72449	0.818182	-0.093692	1	0
680	0.261364	0.166667	-0.094697	1	0
681	0.623529	0.8125	-0.188971	1	0
682	0.245614	0.192308	-0.0533063	1	0
683	0.4	0.666667	-0.266667	1	0
684	0.578947	0.8	-0.221053	1	0
685	0.327869	0.277778	-0.0500911	1	0
686	0.728261	0.923077	-0.194816	1	0
687	0.240964	0.129032	-0.111932	1	0
688	0.736842	0.88	-0.143158	1	0
689	0.214286	0.153846	-0.0604396	1	0
690	0.59596	0.83871	-0.24275	1	0
691	0.04	0	-0.04	1	0
692	0.272727	0.666667	-0.393939	1	0
693	0.142857	0.142857	0	1	0
694	0.796875	0.76	0.036875	1	0
695	0.298507	0.12	-0.178507	1	0
696	0.885246	0.916667	-0.0314208	1	0
697	0.471698	0.35	-0.121698	1	0
698	0.811594	0.85	-0.0384058	1	0
699	0.351351	0.25	-0.101351	1	0
700	0.285714	0.234043	-0.0516717	1	0
701	0.644068	0.84	-0.195932	1	0
702	0.255102	0.15	-0.105102	1	0
703	0.761905	0.90625	-0.144345	1	0
704	0.277778	0.125	-0.152778	1	0
705	0.170455	0.102564	-0.0678904	1	0
706	0.653061	0.888889	-0.235828	1	0
707	0.255319	0.227273	-0.0280464	1	0
708	0.632353	0.761905	-0.129552	1	0
709	0.309524	0.25	-0.0595238	1	0
710	0.589286	0.730769	-0.141484	1	0
711	0.273973	0.0666667	-0.207306	1	0
712	0.836957	0.918919	-0.0819624	1	0
713	0.407895	0.266667	-0.141228	1	0
714	0.938272	0.921053	0.017219	1	0
715	0.461538	0.333333	-0.128205	1	0
716	0.857143	1	-0.142857	1	0
717	0.710145	0.827586	-0.117441	1	0
718	0.366667	0.172414	-0.194253	1	0
719	0.8	0.9	-0.1	1	0
720	0.647059	0.428571	-0.218487	1	0
721	0.923077	0.848485	0.0745921	1	0
722	0.546392	0.238095	-0.308297	1	0
723	0.857143	0.933333	-0.0761905	1	0
724	0.347826	0.175	-0.172826	1	0
725	0.953488	1	-0.0465116	1	0
726	0.210526	0.0689655	-0.141561	1	0
727	0.948718	0.974359	-0.025641	1	0
728	0.387097	0.176471	-0.210626	1	0
729	0.6875	0.846154	-0.158654	1	0
730	0.220339	0.08	-0.140339	1	0
731	0.873684	0.945946	-0.0722617	1	0
732	0.253333	0.1	-0.153333	1	0
733	0.862069	0.948718	-0.086649	1	0
734	0.622222	0.458333	-0.163889	1	0
735	0.966667	1	-0.0333333	1	0
736	0.192771	0.1	-0.0927711	1	0
737	0.826087	0.9	-0.073913	1	0
738	0.4375	0.21875	-0.21875	1	0
739	0.980769	1	-0.0192308	1	0
740	0.541667	0.375	-0.166667	1	0
741	0.2	0.185185	-0.0148148	1	0
742	0.640625	0.727273	-0.0866477	1	0
743	0.258065	0.142857	-0.115207	1	0
744	0.738462	0.8	-0.0615385	1	0
745	0.40625	0.181818	-0.224432	1	0
746	1	1	0	1	0
747	0.833333	0.913043	-0.0797101	1	0
748	0.45	0.210526	-0.239474	1	0
749	0.387097	0.681818	-0.294721	1	0
750	0.0978261	0.111111	0.013285	1	0
751	0.708333	0.882353	-0.17402	1	0
752	0.213115	0.0740741	-0.139041	1	0
753	0.703704	0.952381	-0.248677	1	0
754	0.428571	0.125	-0.303571	1	0
755	0.150685	0.0666667	-0.0840183	1	0
756	0.178571	0.538462	-0.35989	1	0
757	0.1875	0.125	-0.0625	1	0
758	0.688889	0.793103	-0.104215	1	0
759	0.28	0.125	-0.155	1	0
760	0.83871	0.95	-0.11129	1	0
761	0.2875	0.0384615	-0.249038	1	0
762	0.766234	0.892857	-0.126623	1	0
763	0.439394	0.28	-0.159394	1	0
764	0.821429	0.878049	-0.0566202	1	0
765	0.304348	0.153846	-0.150502	1	0
766	0.588235	0.5	0.0882353	1	0
767	0.769231	0.863636	-0.0944056	1	0
768	0.375	0.208333	-0.166667	1	0
769	0.797619	0.9	-0.102381	1	0
770	0.31746	0.173913	-0.143547	1	0
771	0.90566	0.954545	-0.0488851	1	0
772	0.264706	0.0384615	-0.226244	1	0
773	0.675676	0.791667	-0.115991	1	0
774	0.597701	0.347826	-0.249875	1	0
775	0.911765	0.884615	0.0271493	1	0
776	0.554054	0.304348	-0.249706	1	0
777	0.323944	0.181818	-0.142125	1	0
778	0.738095	0.8	-0.0619048	1	0
779	0.230769	0.138889	-0.0918803	1	0
780	0.660377	0.75	-0.0896226	1	0
781	0.25	0.291667	0.0416667	1	0
782	0.397436	0.607143	-0.209707	1	0
783	0.111111	0.0645161	-0.046595	1	0
784	0.690476	0.84375	-0.153274	1	0
785	0.27027	0.0909091	-0.179361	1	0
786	0.333333	1	-0.666667	1	0
787	0.533333	0.75	-0.216667	1	0
788	0.38961	0.115385	-0.274226	1	0
789	0.716981	0.833333	-0.116352	1	0
790	0.323529	0.115385	-0.208145	1	0
791	0.62	0.780488	-0.160488	1	0
792	0.5	0	-0.5	1	0
793	0.5	0.275862	-0.224138	1	0
794	0.882979	0.9375	-0.0545213	1	0
795	0.831169	0.526316	0.304853	1	0
796	0.97561	0.973684	0.00192555	1	0
797	0.640625	0.333333	-0.307292	1	0
798	0.884058	0.913043	-0.0289855	1	0
799	0.576271	0.222222	-0.354049	1	0
800	0.642857	0.916667	-0.27381	1	0
801	0.770833	0.448276	-0.322557	1	0
802	0.862745	0.896552	-0.0338066	1	0
803	0.384615	0.111111	-0.273504	1	0
804	0.775281	0.882353	-0.107072	1	0
805	0.392157	0.166667	-0.22549	1	0
806	0.847458	0.88	-0.0325424	1	0
807	0.324675	0.185185	-0.13949	1	0
808	0.310345	0.25	-0.0603448	1	0
809	0.826087	0.85	-0.023913	1	0
810	0.676471	0.454545	-0.221925	1	0
811	0.876712	0.931034	-0.0543222	1	0
812	0.341176	0.0666667	-0.27451	1	0
813	0.847458	0.869565	-0.0221076	1	0
814	0.422222	0.133333	-0.288889	1	0
815	0.375	0.210526	-0.164474	1	0
816	0.841463	0.945946	-0.104483	1	0
817	0.546875	0.105263	-0.441612	1	0
818	0.927536	0.914286	0.0132505	1	0
819	0.403226	0.217391	-0.185835	1	0
820	0.875	0.906977	-0.0319767	1	0
821	0.538462	0.166667	-0.371795	1	0
822	0.0843373	0.0810811	-0.00325627	1	0
823	0.684783	0.815789	-0.131007	1	0
824	0.0705882	0.103448	0.03286	1	0
825	0.361111	0.727273	-0.366162	1	0
826	0.289157	0.1875	-0.101657	1	0
827	0.915254	0.884615	0.0306389	1	0
828	0.516129	0.363636	-0.152493	1	0
829	0.621212	0.681818	-0.0606061	1	0
830	0.337662	0.266667	-0.0709957	1	0
831	0.27027	0.555556	-0.285285	1	0
832	0.35	0.2	-0.15	1	0
833	0.242857	0.133333	-0.109524	1	0
834	0.873239	0.885714	-0.0124748	1	0
835	0.766667	0.307692	-0.458974	1	0
836	0.985915	0.965517	0.0203983	1	0
837	0.64	0.1	-0.54	1	0
838	0.923077	0.897436	0.025641	1	0
839	0.512195	0.16	-0.352195	1	0
840	0.769231	0.787879	-0.018648	1	0
841	0.64	0.444444	-0.195556	1	0
842	0.551724	0.823529	-0.271805	1	0
843	0.0537634	0.0869565	0.0331931	1	0
844	0.428571	0.727273	-0.298701	1	0
845	0.333333	0.238095	-0.0952381	1	0
846	0.653846	0.894737	-0.240891	1	0
847	0.34375	0.181818	-0.161932	1	0
848	0.677778	0.769231	-0.091453	1	0
849	0.125	0.105263	-0.0197368	1	0
850	0.592105	0.689655	-0.0975499	1	0
851	0.344444	0.181818	-0.162626	1	0
852	0.6625	0.741935	-0.0794355	1	0
853	0.377551	0.242424	-0.135127	1	0
854	0.807229	0.875	-0.0677711	1	0
855	0.306122	0.1	-0.206122	1	0
856	0.846154	1	-0.153846	1	0
857	0.617978	0.862069	-0.244091	1	0
858	0.325301	0.2	-0.125301	1	0
859	0.724138	0.85	-0.125862	1	0
860	0.354839	0.166667	-0.188172	1	0
861	0.764706	0.928571	-0.163866	1	0
862	0.178571	0.137931	-0.0406404	1	0
863	0.560606	0.791667	-0.231061	1	0
864	0.196721	0.0384615	-0.15826	1	0
865	0.539683	0.727273	-0.18759	1	0
866	0.317647	0.242424	-0.0752228	1	0
867	0.716418	0.740741	-0.0243228	1	0
868	0.666667	0.333333	-0.333333	1	0
869	0.463158	0.189189	-0.273969	1	0
870	0.523077	0.730769	-0.207692	1	0
871	0.319149	0.232558	-0.0865908	1	0
872	0.53	0.775	-0.245	1	0
873	0.391304	0.242424	-0.14888	1	0
874	0.611111	0.666667	-0.0555556	1	0
875	0.622951	0.869565	-0.246614	1	0
876	0.2	0.137931	-0.062069	1	0
877	0.606061	0.882353	-0.276292	1	0
878	0.12963	0.04	-0.0896296	1	0
879	0.545455	0.675676	-0.130221	1	0
880	0.442623	0.157895	-0.284728	1	0
881	0.551282	0.75	-0.198718	1	0
882	0.111111	0.129032	0.0179211	1	0
883	1			1	0
884	0.42268	0.235294	-0.187386	1	0
885	0.890625	0.92	-0.029375	1	0
886	0.571429	0.384615	-0.186813	1	0
887	0.886792	0.952381	-0.0655885	1	0
888	0.619718	0.35	-0.269718	1	0
889	0.833333	0.888889	-0.0555556	1	0
890	0.233766	0.210526	-0.0232399	1	0
891	0.737705	0.9	-0.162295	1	0
892	0.205128	0.16	-0.0451282	1	0
893	0.755814	0.83871	-0.0828957	1	0
894	0.333333	0.225806	-0.107527	1	0
895	0.689655	0.884615	-0.19496	1	0
896	0.152542	0.0833333	-0.069209	1	0
897	0.352273	0.666667	-0.314394	1	0
898	0.275	0.205882	-0.0691176	1	0
899	0.481013	0.794118	-0.313105	1	0
900	0.36	0.208333	-0.151667	1	0
901	0.850746	0.933333	-0.0825871	1	0
902	0.478873	0.272727	-0.206146	1	0
903	0.294118	1	-0.705882	1	0
904	0.509091	0.171429	-0.337662	0	1
905	0.549296	0.789474	-0.240178	0	1
906	0.393939	0.12	-0.273939	0	1
907	0.531646	0.84	-0.308354	0	1
908	0.285714	0.102564	-0.18315	0	1
909	0.402597	0.875	-0.472403	0	1
910	0.15	0.125	-0.025	0	1
911	0.777778	0.947368	-0.169591	0	1
912	0.30137	0.09375	-0.20762	0	1
913	0.7125	0.965517	-0.253017	0	1
914	0.3375	0.129032	-0.208468	0	1
915	0.566667	0.806452	-0.239785	0	1
916	0.238806	0.148148	-0.0906578	0	1
917	0.722222	1	-0.277778	0	1
918	0.230769	0	-0.230769	0	1
919	0.57971	0.833333	-0.253623	0	1
920	0.142857	0.0909091	-0.0519481	0	1
921	0.56	0.833333	-0.273333	0	1
922	0.242424	0.05	-0.192424	0	1
923	0.715789	0.861111	-0.145322	0	1
924	0.141026	0.111111	-0.0299145	0	1
925	0.326923	0.157895	-0.169028	1	0
926	0.779661	0.913043	-0.133382	1	0
927	0.483333	0.291667	-0.191667	1	0
928	0.731343	0.857143	-0.1258	1	0
929	0.534884	0.25	-0.284884	1	0
930	0.892473	0.893617	-0.0011439	1	0
931	0.754386	0.4	-0.354386	1	0
932	0.906977	0.9	0.00697674	1	0
933	0.290323	0.291667	0.00134409	1	0
934	0.6875	0.85	-0.1625	1	0
935	0.41573	0.189189	-0.226541	1	0
936	0.909091	0.878049	0.0310421	1	0
937	0.607143	0.4	-0.207143	1	0
938	0.820896	0.892857	-0.0719616	1	0
939	0.628205	0.363636	-0.264569	1	0
940	0.510204	0.291667	-0.218537	1	0
941	0.688889	0.916667	-0.227778	1	0
942	0.27381	0.125	-0.14881	1	0
943	0.824324	0.866667	-0.0423423	1	0
944	0.328358	0.212121	-0.116237	1	0
945	0.75	0.833333	-0.0833333	1	0
946	0.838235	0.903226	-0.0649905	0	1
947	0.188679	0.0952381	-0.0934412	0	1
948	0.578125	0.818182	-0.240057	0	1
949	0.25	0.0714286	-0.178571	0	1
950	0.4	0.733333	-0.333333	0	1
951	0.163934	0.16129	-0.0026441	0	1
952	0.3	0.5	-0.2	0	1
953	0.2	0.25	0.05	0	1
954	0.649573	0.787234	-0.137661	1	0
955	0.352941	0.333333	-0.0196078	1	0
956	0.602941	0.72	-0.117059	1	0
957	0.170455	0.0666667	-0.103788	1	0
958	0.393443	0.652174	-0.258731	1	0
959	0.0645161	0.08	0.0154839	1	0
960	0.307692	0.666667	-0.358974	1	0
961	0.823529	0.785714	0.0378151	1	0
962	0.463918	0.277778	-0.18614	1	0
963	0.80303	0.88	-0.0769697	1	0
964	0.290323	0.138889	-0.151434	1	0
965	0.716418	0.857143	-0.140725	1	0
966	0.631579	0.380952	-0.250627	1	0
967	0.512821	0.261905	-0.250916	1	0
968	0.964286	0.9	0.0642857	1	0
969	0.333333	0.259259	-0.0740741	1	0
970	0.765625	0.875	-0.109375	1	0
971	0.372093	0.294118	-0.0779754	1	0
972	0.504762	0.243902	-0.260859	1	0
973	0.655172	0.722222	-0.0670498	1	0
974	0.578947	0.294118	-0.28483	1	0
975	0.916667	0.909091	0.00757576	1	0
976	0.47619	0.15	-0.32619	1	0
977	0.691176	0.846154	-0.154977	1	0
978	0.347826	0.111111	-0.236715	1	0
979	0.340659	0.21875	-0.121909	1	0
980	0.402439	0.655172	-0.252733	1	0
981	0.298246	0.238095	-0.0601504	1	0
982	0.715789	0.833333	-0.117544	1	0
983	0.35	0.135135	-0.214865	1	0
984	0.45	0.714286	-0.264286	1	0
985	0.810811	0.9	-0.0891892	0	1
986	0.298246	0.0952381	-0.203008	0	1
987	0.8	0.958333	-0.158333	0	1
988	0.26087	0.047619	-0.213251	0	1
989	0.828571	0.916667	-0.0880952	0	1
990	0.188406	0.0625	-0.125906	0	1
991	0.818182	1	-0.181818	0	1
992	1	1	0	0	1
993	0.404255	0.173913	-0.230342	0	1
994	0.685714	0.884615	-0.198901	0	1
995	0.2875	0.133333	-0.154167	0	1
996	0.779412	0.923077	-0.143665	0	1
997	0.173913	0.0357143	-0.138199	0	1
998	0.666667	0.882353	-0.215686	0	1
999	0.13253	0.0882353	-0.0442948	0	1
1000	0.518987	0.75	-0.231013	0	1
1001	0.0434783	0.0333333	-0.0101449	0	1
1002	0.516129	0.809524	-0.293395	0	1
1003	0.288462	0.2	-0.0884615	0	1
1004	0.826087	0.964286	-0.138199	0	1
1005	0.459459	0.25	-0.209459	0	1
1006	0.777778	0.913043	-0.135266	0	1
1007	0.646154	0.7	-0.0538462	1	0
1008	0.304348	0.0952381	-0.20911	1	0
1009	0.670103	0.870968	-0.200865	1	0
1010	0.260417	0.157895	-0.102522	1	0
1011	0.723684	0.9	-0.176316	1	0
1012	0.387097	0.833333	-0.446237	1	0
1013	0.057971	0.0857143	0.0277433	1	0
1014	0.506667	0.769231	-0.262564	1	0
1015	0.172414	0.142857	-0.0295567	1	0
1016	0.68	0.869565	-0.189565	1	0
1017	0.256757	0.193548	-0.0632084	1	0
1018	0.25	0.4	0.15	1	0
1019	0.866667	1	-0.133333	1	0
1020	0.242105	0.175	-0.0671053	1	0
1021	0.681818	0.840909	-0.159091	1	0
1022	0.421053	0.26087	-0.160183	1	0
1023	0.755814	0.806452	-0.0506377	1	0
1024	0.816667	0.538462	0.278205	1	0
1025	0.833333	0.892857	-0.0595238	1	0
1026	1	1	0	1	0
1027	0.358209	0.192308	-0.165901	1	0
1028	0.829545	0.947368	-0.117823	1	0
1029	0.357143	0.190476	-0.166667	1	0
1030	0.8	0.9375	-0.1375	1	0
1031	0.304348	0.133333	-0.171014	1	0
1032	0.641026	0.833333	-0.192308	1	0
1033	0.240964	0.236842	-0.00412175	1	0
1034	0.55	0.814815	-0.264815	1	0
1035	0.5	0.2	-0.3	1	0
1036	0.507692	0.695652	-0.18796	1	0
1037	0.756757	0.833333	-0.0765766	1	0
1038	0.306667	0.21875	-0.0879167	1	0
1039	0.581818	0.780488	-0.19867	1	0
1040	0.28125	0.0666667	-0.214583	1	0
1041	0.375	0.173913	-0.201087	1	0
1042	0.833333	0.826087	0.00724638	1	0
1043	0.388889	0.153846	-0.235043	1	0
1044	0.769231	0.857143	-0.0879121	1	0
1045	0.430108	0.205128	-0.224979	1	0
1046	0.62069	0.9	-0.27931	1	0
1047	0.895522	0.866667	0.0288557	1	0
1048	0.666667	0.373333	-0.293333	1	0
1049	0.740741	1	-0.259259	1	0
1050	0.424242	0.196429	-0.227814	1	0
1051	0.44898	0.212121	-0.236858	1	0
1052	0.684211	0.795455	-0.111244	1	0
1053	0.449275	0.142857	-0.306418	1	0
1054	0.573034	0.75	-0.176966	1	0
1055	0.518519	0.257143	-0.261376	1	0
1056	0.388889	0.666667	-0.277778	1	0
1057	0.787037	0.897959	-0.110922	0	1
1058	0.283019	0.0588235	-0.224195	0	1
1059	0.851064	0.941176	-0.0901126	0	1
1060	0.3	0.0625	-0.2375	0	1
1061	0.788732	0.956522	-0.167789	0	1
1062	0.157895	0	-0.157895	0	1
1063	0.228571	0.0833333	-0.145238	0	1
1064	0.831325	0.944444	-0.113119	0	1
1065	0.166667	0.0322581	-0.134409	0	1
1066	0.77027	0.9	-0.12973	0	1
1067	0.333333	0.235294	-0.0980392	0	1
1068	0.863014	0.90625	-0.0432363	0	1
1069	0.217391	0.125	-0.0923913	0	1
1070	0.275862	0.097561	-0.178301	0	1
1071	0.842105	0.90625	-0.0641447	0	1
1072	0.5625	0.296296	-0.266204	0	1
1073	0.922222	0.942857	-0.0206349	0	1
1074	0.568182	0.285714	-0.282468	0	1
1075	0.259259	0.130435	-0.128824	0	1
1076	0.753846	0.952381	-0.198535	0	1
1077	0.166667	0	-0.166667	0	1
1078	0.767442	0.8	-0.0325581	0	1
1079	0.214286	0	-0.214286	0	1
1080	0.625	0.857143	-0.232143	0	1
1081	0.150943	0.1875	0.0365566	0	1
1082	0.885714	0.928571	-0.0428571	0	1
1083	0.240741	0.0434783	-0.197262	0	1
1084	0.789474	0.866667	-0.077193	0	1
1085	0.181818	0.0740741	-0.107744	0	1
1086	0.461538	1	-0.538462	0	1
1087	0.212121	0.125	-0.0871212	0	1
1088	0.898305	0.96	-0.0616949	0	1
1089	0.350877	0.15	-0.200877	0	1
1090	0.926829	1	-0.0731707	0	1
1091	0.32	0.142857	-0.177143	0	1
1092	0.872727	1	-0.127273	0	1
1093	0.288889	0	-0.288889	0	1
1094	0.890909	1	-0.109091	0	1
1095	0.625	0.333333	-0.291667	0	1
1096	0.333333	0.5	-0.166667	0	1
1097	0.725	0.888889	-0.163889	0	1
1098	0.254237	0.130435	-0.123803	0	1
1099	0.734694	0.882353	-0.147659	0	1
1100	0.396226	0.176471	-0.219756	0	1
1101	0.77551	0.85	-0.0744898	0	1
1102	0.222222	0.0454545	-0.176768	0	1
1103	0.795455	0.9375	-0.142045	0	1
1104	0.152542	0.0357143	-0.116828	0	1
1105	0.4	1	-0.6	0	1
1106	0.307692	0.4	0.0923077	0	1
1107	0.688889	0.809524	-0.120635	0	1
1108	0.766667	0.333333	-0.433333	0	1
1109	0.55	0.75	-0.2	0	1
1110	0.488372	0.153846	-0.334526	0	1
1111	0.813559	0.916667	-0.103107	0	1
1112	0.333333	0.0952381	-0.238095	0	1
1113	0.545455	1	-0.454545	0	1
1114	0.276596	0.0714286	-0.205167	0	1
1115	0.790698	0.933333	-0.142636	0	1
1116	0.396226	0.105263	-0.290963	0	1
1117	0.857143	0.888889	-0.031746	0	1
1118	0.454545	0.307692	-0.146853	0	1
1119	0.682927	0.846154	-0.163227	0	1
1120	0.341463	0.2	-0.141463	0	1
1121	0.853659	0.875	-0.0213415	0	1
1122	0.2	0	-0.2	0	1
1123	0	0	0	0	1
1124	0.816667	0.916667	-0.1	0	1
1125	0.325	0.142857	-0.182143	0	1
1126	0.927273	0.956522	-0.029249	0	1
1127	0.326087	0.117647	-0.20844	0	1
1128	0.790698	0.933333	-0.142636	0	1
1129	0.122449	0.047619	-0.0748299	0	1
1130	0.727273	0.807692	-0.0804196	0	1
1131	0.0892857	0.0952381	0.00595238	0	1
1132	0.545455	1	-0.454545	0	1
1133	0.918367	1	-0.0816327	0	1
1134	0.170732	0	-0.170732	0	1
1135	0.85	0.947368	-0.0973684	0	1
1136	0.111111	0.05	-0.0611111	0	1
1137	0.790698	1	-0.209302	0	1
1138	0.117647	0.1	-0.0176471	0	1
1139	0.536585	0.8	-0.263415	0	1
1140	0.0888889	0.0454545	-0.0434343	0	1
1141	0.75	0.863636	-0.113636	0	1
1142	0.333333	0.333333	0	0	1
1143	0.74359	0.923077	-0.179487	0	1
1144	0.293103	0.103448	-0.189655	0	1
1145	0.744186	0.8125	-0.068314	0	1
1146	0.24	0.181818	-0.0581818	0	1
1147	0.853659	0.933333	-0.0796748	0	1
1148	0.169492	0.0952381	-0.0742534	0	1
1149	0.631579	0.875	-0.243421	0	1
1150	0.136364	0.142857	0.00649351	0	1
1151	0.191489	0.130435	-0.0610546	0	1
1152	0.666667	0.958333	-0.291667	0	1
1153	0.2	0	-0.2	0	1
1154	0.685185	0.9	-0.214815	0	1
1155	0.142857	0	-0.142857	0	1
1156	0.656716	0.870968	-0.214251	0	1
1157	0.944444	1	-0.0555556	0	1
1158	0.472222	0.136364	-0.335859	0	1
1159	0.815789	0.9375	-0.121711	0	1
1160	0.075	0	-0.075	0	1
1161	0.809524	0.9375	-0.127976	0	1
1162	0.113636	0.157895	0.0442584	0	1
1163	0.763636	0.88	-0.116364	0	1
1164	0.428571	0	-0.428571	0	1
1165	0.191489	0.142857	-0.0486322	0	1
1166	0.574074	0.875	-0.300926	0	1
1167	0.107143	0.0689655	-0.0381773	0	1
1168	0.705882	0.941176	-0.235294	0	1
1169	0.109091	0.142857	0.0337662	0	1
1170	0.803922	1	-0.196078	0	1
1171	0.0930233	0.05	-0.0430233	0	1
1172	0.825	0.941176	-0.116176	0	1
1173	0.241379	0.192308	-0.0490716	0	1
1174	0.694444	0.894737	-0.200292	0	1
1175	0.981132	1	-0.0188679	0	1
1176	0.27907	0	-0.27907	0	1
1177	0.683333	0.85	-0.166667	0	1
1178	0.333333	0.1	-0.233333	0	1
1179	0.531915	0.818182	-0.286267	0	1
1180	0.355556	0.230769	-0.124786	0	1
1181	0.642857	0.85	-0.207143	0	1
1182	0.191489	0.05	-0.141489	0	1
1183	0.875	0.928571	-0.0535714	0	1
1184	0.25	0.125	-0.125	0	1
1185	0	0	0	0	1
1186	0.76	0.875	-0.115	0	1
1187	0.22	0.0909091	-0.129091	0	1
1188	0.626866	0.933333	-0.306468	0	1
1189	0.0344828	0.037037	0.00255428	0	1
1190	0.666667	0.928571	-0.261905	0	1
1191	0.135593	0.0526316	-0.0829616	0	1
1192	0.818182	0.933333	-0.115152	0	1
1193	0.545455	0	-0.545455	0	1
1194	0.659574	0.888889	-0.229314	0	1
1195	0.20339	0.1	-0.10339	0	1
1196	0.738095	0.9375	-0.199405	0	1
1197	0.214286	0	-0.214286	0	1
1198	0.666667	0.85	-0.183333	0	1
1199	0.25	0.0869565	-0.163043	0	1
1200	0.686275	0.823529	-0.137255	0	1
1201	0.363636	0	-0.363636	0	1
1202	0.725	0.857143	-0.132143	0	1
1203	0.363636	0.214286	-0.149351	0	1
1204	0.636364	0.866667	-0.230303	0	1
1205	0.148148	0	-0.148148	0	1
1206	0.536585	0.941176	-0.404591	0	1
1207	0.22807	0.05	-0.17807	0	1
1208	0.465116	0.9	-0.434884	0	1
1209	0.222222	0.181818	-0.040404	0	1
1210	0.333333	1	-0.666667	0	1
1211	0.85	0.882353	-0.0323529	0	1
1212	0.191489	0	-0.191489	0	1
1213	0.770833	0.923077	-0.152244	0	1
1214	0.275	0.133333	-0.141667	0	1
1215	0.875	1	-0.125	0	1
1216	0.26087	0.15	-0.11087	0	1
1217	0.793103	0.92	-0.126897	0	1
1218	0.15	0.0833333	-0.0666667	0	1
1219	0.7	0.833333	-0.133333	0	1
1220	0.295455	0.176471	-0.118984	0	1
1221	0.214286	1	-0.785714	0	1
1222	0.811321	1	-0.188679	0	1
1223	0.169811	0.12	-0.0498113	0	1
1224	0.946429	1	-0.0535714	0	1
1225	0.18	0.166667	-0.0133333	0	1
1226	0.638298	0.8125	-0.174202	0	1
1227	0.162791	0.0588235	-0.103967	0	1
1228	0.603774	0.857143	-0.253369	0	1
1229	0.233333	0.0952381	-0.138095	0	1
1230	0	0	0	0	1
1231	0.1	0	-0.1	0	1
1232	0.693878	0.9375	-0.243622	0	1
1233	0.08	0.0588235	-0.0211765	0	1
1234	0.705882	0.894737	-0.188854	0	1
1235	0.0862069	0.05	-0.0362069	0	1
1236	0.698113	0.888889	-0.190776	0	1
1237	0.0566038	0.0833333	0.0267296	0	1
1238	0.685185	0.809524	-0.124339	0	1
1239	0.113636	0.05	-0.0636364	0	1
1240	0.893617	1	-0.106383	0	1
1241	0.326531	0.117647	-0.208884	0	1
1242	0.815789	0.909091	-0.0933014	0	1
1243	0.142857	0.142857	0	0	1
1244	0.604651	0.785714	-0.181063	0	1
1245	0.162791	0.117647	-0.0451436	0	1
1246	0.833333	0.916667	-0.0833333	0	1
1247	0.233333	0.05	-0.183333	0	1
1248	0.744186	0.823529	-0.0793434	0	1
1249	0.146341	0.0588235	-0.0875179	0	1
1250	0			0	1
1251	0.214286	0.111111	-0.103175	0	1
1252	0.679245	0.85	-0.170755	0	1
1253	0.397849	0.128205	-0.269644	0	1
1254	0.607843	0.842105	-0.234262	0	1
1255	0.311688	0.2	-0.111688	0	1
1256	0.8	0.85	-0.05	0	1
1257	0.329897	0.148148	-0.181749	0	1
1258	0			0	1
1259	0.459016	0.888889	-0.429872	0	1
1260	0.202128	0.0810811	-0.121047	0	1
1261	0.735632	0.916667	-0.181034	0	1
1262	0.131313	0.0294118	-0.101901	0	1
1263	0.428571	0.818182	-0.38961	0	1
1264	0.140845	0.0571429	-0.0837022	0	1
1265	0.512195	0.888889	-0.376694	0	1
1266	0.383562	0.04	-0.343562	0	1
1267	0.838384	0.945946	-0.107562	0	1
1268	0.526316	0.111111	-0.415205	0	1
1269	0.487179	0.9	-0.412821	0	1
1270	0.86	0.904762	-0.0447619	0	1
1271	0.52	0.272727	-0.247273	0	1
1272	0.811594	0.96	-0.148406	0	1
1273	0.25	0.047619	-0.202381	0	1
1274	0.734375	0.913043	-0.178668	0	1
1275	0.28169	0.0689655	-0.212725	0	1
1276	0.733333	0.931034	-0.197701	0	1
1277	0	0	0	0	1
1278	0.184211	0.2	0.0157895	1	0
1279	0.736111	0.875	-0.138889	1	0
1280	0.183099	0.0714286	-0.11167	1	0
1281	0.657895	0.833333	-0.175439	1	0
1282	0	0	0	1	0
1283	0.632353	0.84	-0.207647	1	0
1284	0.0731707	0.0857143	0.0125436	1	0
1285	0.404762	0.666667	-0.261905	1	0
1286	0.722892	0.810811	-0.0879192	1	0
1287	0.121212	0.0588235	-0.0623886	1	0
1288	0.529412	0.75	-0.220588	1	0
1289	0.0746269	0.0740741	-0.000552792	1	0
1290	0.689189	0.851852	-0.162663	1	0
1291	0.0927835	0.0769231	-0.0158604	1	0
1292	0.285714	0.6	-0.314286	1	0
1293	0.618182	0.769231	-0.151049	1	0
1294	0.179104	0.115385	-0.0637199	1	0
1295	0.507463	0.75	-0.242537	1	0
1296	0.133333	0.105263	-0.0280702	1	0
1297	0.742268	0.853659	-0.11139	1	0
1298	0.111111	0.0769231	-0.034188	1	0
1299	0.810345	0.896552	-0.0862069	1	0
1300	0.727273	0.87037	-0.143098	1	0
1301	0.341176	0.285714	-0.0554622	1	0
1302	0.864407	0.88	-0.0155932	1	0
1303	0.384615	0.214286	-0.17033	1	0
1304	0.763889	0.793103	-0.0292146	1	0
1305	0.3125	0.125	-0.1875	1	0
1306	0.3	0.214286	-0.0857143	1	0
1307	0.515152	0.705882	-0.190731	1	0
1308	0.4	0.16	-0.24	1	0
1309	0.510638	0.681818	-0.17118	1	0
1310	0.214286	0.179487	-0.0347985	1	0
1311	0.561644	0.6875	-0.125856	1	0
1312	0.468354	0.235294	-0.23306	1	0
1313	0.565217	0.695652	-0.130435	1	0
1314	0.789474	0.863636	-0.0741627	0	1
1315	0.507463	0.0952381	-0.412225	0	1
1316	0.839286	0.925926	-0.0866402	0	1
1317	0.701493	0.352941	-0.348551	0	1
1318	0.934783	0.9375	-0.00271739	0	1
1319	0.596491	0.157895	-0.438596	0	1
1320	0.92	0.956522	-0.0365217	0	1
1321	0.536585	0.0625	-0.474085	0	1
1322	0.809524	0.833333	-0.0238095	0	1
1323	0.194444	0.2	0.00555556	1	0
1324	0.74026	0.888889	-0.148629	1	0
1325	0.4	0.296296	-0.103704	1	0
1326	0.545455	0.681818	-0.136364	1	0
1327	0.253333	0.148148	-0.105185	1	0
1328	0.580645	0.689655	-0.10901	1	0
1329	0.242424	0.134615	-0.107809	1	0
1330	0.571429	0.666667	-0.0952381	1	0
1331	0.527778	0.740741	-0.212963	1	0
1332	0.357143	0.214286	-0.142857	1	0
1333	0.682927	0.8	-0.117073	1	0
1334	0.385965	0.318182	-0.0677831	1	0
1335	0.805556	0.916667	-0.111111	1	0
1336	0.46	0.181818	-0.278182	1	0
1337	0.757576	0.705882	0.0516934	1	0
1338	0.28	0.219512	-0.0604878	1	0
1339	0.703125	0.862069	-0.158944	1	0
1340	0.326531	0.25	-0.0765306	1	0
1341	0.675676	0.806452	-0.130776	1	0
1342	0.304348	0.210526	-0.0938215	1	0
1343	0.679245	0.782609	-0.103363	1	0
1344	0.333333	0.384615	0.0512821	1	0
1345	0.688312	0.914286	-0.225974	1	0
1346	0.288889	0.171429	-0.11746	1	0
1347	0.693548	0.869565	-0.176017	1	0
1348	0.215909	0.125	-0.0909091	1	0
1349	0.54386	0.695652	-0.151793	1	0
1350	0.272727	0.146341	-0.126386	1	0
1351	0.125	0.5	-0.375	1	0
1352	0.52439	0.764706	-0.240316	1	0
1353	0.135417	0.1	-0.0354167	1	0
1354	0.516484	0.771429	-0.254945	1	0
1355	0.126984	0.0625	-0.0644841	1	0
1356	0.644068	0.913043	-0.268976	1	0
1357	0.238095	0.142857	-0.0952381	1	0
1358	0.694915	0.782609	-0.0876934	1	0
1359	0.232558	0.225806	-0.00675169	1	0
1360	0.418182	0.545455	-0.127273	1	0
1361	0.076087	0.116279	0.0401921	1	0
1362	0.402985	0.608696	-0.205711	1	0
1363	0.156863	0.173913	0.0170503	1	0
1364	0.4	0.594595	-0.194595	1	0
1365	0.230769	0	-0.230769	1	0
1366	0.202532	0.133333	-0.0691983	0	1
1367	0.741935	0.923077	-0.181141	0	1
1368	0.416667	0.2	-0.216667	0	1
1369	0.838235	0.931034	-0.0927992	0	1
1370	0.376812	0.111111	-0.2657	0	1
1371	0.842857	0.903226	-0.0603687	0	1
1372	0.348485	0.2	-0.148485	0	1
1373	0.892857	0.933333	-0.0404762	0	1
1374	0.0909091	0.285714	0.194805	0	1
1375	0.640625	0.857143	-0.216518	0	1
1376	0.22	0.0555556	-0.164444	0	1
1377	0.651515	0.85	-0.198485	0	1
1378	0.32	0.0833333	-0.236667	0	1
1379	0.857143	0.961538	-0.104396	0	1
1380	0.298246	0.0952381	-0.203008	0	1
1381	0.846154	0.931034	-0.0848806	0	1
1382	0.533333	0.2	-0.333333	0	1
1383	0.244186	0.194444	-0.0497416	1	0
1384	0.661972	0.875	-0.213028	1	0
1385	0.288462	0.190476	-0.0979853	1	0
1386	0.729167	0.846154	-0.116987	1	0
1387	0.339623	0.294118	-0.045505	1	0
1388	0.777778	0.846154	-0.0683761	1	0
1389	0.571429	0.428571	-0.142857	1	0
1390	0.677419	0.818182	-0.140762	1	0
1391	0.544554	0.470588	-0.0739662	1	0
1392	0.841463	0.914286	-0.0728223	1	0
1393	0.474747	0.147059	-0.327689	1	0
1394	1	1	0	1	0
1395	0.641509	0.210526	-0.430983	1	0
1396	0.297872	0.2	-0.0978723	1	0
1397	0.728571	0.875	-0.146429	1	0
1398	0.3625	0.151515	-0.210985	1	0
1399	0.696429	0.75	-0.0535714	1	0
1400	0.475	0.266667	-0.208333	1	0
1401	0.342466	0.1875	-0.154966	1	0
1402	0.842105	0.931034	-0.0889292	1	0
1403	0.439394	0.181818	-0.257576	1	0
1404	0.754386	0.884615	-0.130229	1	0
1405	0.447059	0.241379	-0.20568	1	0
1406	0.636364	0.72	-0.0836364	1	0
1407	0.26087	0.133333	-0.127536	1	0
1408	0.517647	0.676471	-0.158824	1	0
1409	0.119048	0.15	0.0309524	1	0
1410	0.7	0.75	-0.05	1	0
1411	0.136364	0.0384615	-0.0979021	1	0
1412	0.740741	0.787879	-0.047138	1	0
1413	0.435294	0.277778	-0.157516	1	0
1414	0.539683	0.592593	-0.0529101	1	0
1415	0.26087	0.16129	-0.0995792	1	0
1416	0.734694	0.85	-0.115306	1	0
1417	0.232558	0.181818	-0.05074	1	0
1418	0.666667	0.756098	-0.0894309	1	0
1419	0.5	0.333333	-0.166667	1	0
1420	0.74359	0.729167	0.0144231	1	0
1421	0.344828	0.217391	-0.127436	1	0
1422	0.71831	0.848485	-0.130175	1	0
1423	0.484375	0.285714	-0.198661	1	0
1424	0.235294	0.142857	-0.092437	1	0
1425	0.611111	0.916667	-0.305556	1	0
1426	0.766355	0.869565	-0.10321	1	0
1427	0.47619	0.2	-0.27619	1	0
1428	0.756098	0.8125	-0.0564024	1	0
1429	0.333333	0.225	-0.108333	1	0
1430	0.73913	0.75	-0.0108696	1	0
1431	0.364407	0.214286	-0.150121	1	0
1432	0.416667	0.722222	-0.305556	1	0
1433	0.411765	0.315789	-0.0959752	1	0
1434	0.767123	0.952381	-0.185258	1	0
1435	0.210526	0.125	-0.0855263	1	0
1436	0.486111	0.666667	-0.180556	1	0
1437	0.38	0.363636	-0.0163636	1	0
1438	0.777778	0.714286	0.0634921	1	0
1439	0.416667	0.2	-0.216667	1	0
1440	0.694915	0.8	-0.105085	1	0
1441	0.145161	0.0384615	-0.1067	1	0
1442	0.348485	0.684211	-0.335726	1	0
1443	0.634615	0.857143	-0.222527	1	0
1444	0.352941	0.142857	-0.210084	1	0
1445	0.787234	0.904762	-0.117528	1	0
1446	0.61194	0.142857	-0.469083	1	0
1447	0.5	0.6	-0.1	1	0
1448	0.705128	0.846154	-0.141026	0	1
1449	0.24359	0	-0.24359	0	1
1450	0.6	0.816327	-0.216327	0	1
1451	0.439394	0.2	-0.239394	0	1
1452	0.444444	1	-0.555556	0	1
1453	0.625	0.714286	-0.0892857	0	1
1454	0.190476	0.111111	-0.0793651	0	1
1455	0.781818	0.882353	-0.100535	0	1
1456	0.105263	0.0681818	-0.0370813	0	1
1457	0.84127	0.961538	-0.120269	0	1
1458	0.3	0.157895	-0.142105	0	1
1459	0.849057	0.954545	-0.105489	0	1
1460	0.649123	0.833333	-0.184211	0	1
1461	0.14	0.0434783	-0.0965217	0	1
1462	0.851064	0.894737	-0.043673	0	1
1463	0.423729	0.227273	-0.196456	0	1
1464	0.8	0.875	-0.075	0	1
1465	0.314815	0.176471	-0.138344	0	1
1466	0.583333	0.9375	-0.354167	0	1
1467	0.25	0.12	-0.13	0	1
1468	0.734694	0.842105	-0.107411	0	1
1469	0.447368	0.125	-0.322368	0	1
1470	0.622222	0.857143	-0.234921	0	1
1471	0.192308	0.0625	-0.129808	0	1
1472	0.76087	0.875	-0.11413	0	1
1473	0.857143	0.75	0.107143	0	1
1474	0.404255	0.133333	-0.270922	0	1
1475	0.925	0.941176	-0.0161765	0	1
1476	0.264151	0.0588235	-0.205327	0	1
1477	0.772727	0.863636	-0.0909091	0	1
1478	0.377778	0.0769231	-0.300855	0	1
1479	0.882353	1	-0.117647	0	1
1480	0.446429	0.235294	-0.211134	0	1
1481	0.590909	0.875	-0.284091	0	1
1482	0.153846	0.125	-0.0288462	0	1
1483	0.553571	0.869565	-0.315994	0	1
1484	0.2	0.0952381	-0.104762	0	1
1485	0.714286	0.928571	-0.214286	0	1
1486	0.280702	0.0526316	-0.22807	0	1
1487	0.706897	0.9	-0.193103	0	1
1488	0.2	0.0434783	-0.156522	0	1
1489	0.761905	0.928571	-0.166667	0	1
1490	0.642857	0.25	-0.392857	0	1
1491	0.617021	0.882353	-0.265332	0	1
1492	0.655556	0.208333	-0.447222	0	1
1493	0.714286	1	-0.285714	0	1
1494	0.258621	0.125	-0.133621	0	1
1495	0.777778	0.909091	-0.131313	0	1
1496	0.4375	0.285714	-0.151786	0	1
1497	0.185185	0.0952381	-0.0899471	0	1
1498	0.636364	0.866667	-0.230303	0	1
1499	0.211538	0.111111	-0.100427	0	1
1500	0.604651	0.833333	-0.228682	0	1
1501	0.145455	0.0909091	-0.0545455	0	1
1502	0.375	1	-0.625	0	1
1503	0.45	0.846154	-0.396154	0	1
1504	0.232558	0.0833333	-0.149225	0	1
1505	0.377358	0.909091	-0.531732	0	1
1506	0.208333	0.0588235	-0.14951	0	1
1507	0.487805	0.8	-0.312195	0	1
1508	0.137931	0.142857	0.00492611	0	1
1509	0.205128	0.714286	-0.509158	0	1
1510	1	1	0	0	1
1511	0.166667	0	-0.166667	0	1
1512	0.738095	1	-0.261905	0	1
1513	0.392857	0.105263	-0.287594	0	1
1514	0.728814	0.916667	-0.187853	0	1
1515	0.388889	0.12	-0.268889	0	1
1516	0.978261	1	-0.0217391	0	1
1517	0.469697	0.105263	-0.364434	0	1
1518	0.479452	0.285714	-0.193738	0	1
1519	0.807692	0.95	-0.142308	0	1
1520	0.547619	0.0909091	-0.45671	0	1
1521	0.723404	0.888889	-0.165485	0	1
1522	0.266667	0.0666667	-0.2	0	1
1523	0.577778	0.923077	-0.345299	0	1
1524	0.333333	0.230769	-0.102564	0	1
1525	0.2	0.0588235	-0.141176	0	1
1526	0.285714	0.777778	-0.492063	0	1
1527	0.229167	0	-0.229167	0	1
1528	0.3125	0.652174	-0.339674	0	1
1529	0.12	0.105263	-0.0147368	0	1
1530	0.468085	0.818182	-0.350097	0	1
1531	0.6	0.846154	-0.246154	0	1
1532	0.0526316	0.030303	-0.0223285	0	1
1533	0.704545	0.95	-0.245455	0	1
1534	0.150943	0	-0.150943	0	1
1535	0.637931	0.9375	-0.299569	0	1
1536	0.2	0	-0.2	0	1
1537	0.222222	0.0416667	-0.180556	0	1
1538	0.673077	0.947368	-0.274291	0	1
1539	0.355932	0.0555556	-0.300377	0	1
1540	0.983333	1	-0.0166667	0	1
1541	0.35	0.125	-0.225	0	1
1542	0.472727	0.176471	-0.296257	0	1
1543	0.754386	0.857143	-0.102757	0	1
1544	0.482143	0.214286	-0.267857	0	1
1545	0.847458	1	-0.152542	0	1
1546	0.66	0.357143	-0.302857	0	1
1547	0.6	1	-0.4	0	1
1548	0.475	0.181818	-0.293182	0	1
1549	0.851852	0.95	-0.0981481	0	1
1550	0.347826	0.0714286	-0.276398	0	1
1551	0.62	0.866667	-0.246667	0	1
1552	0.555556	0.266667	-0.288889	0	1
1553	0.5625	0.769231	-0.206731	0	1
1554	0.659091	0.333333	-0.325758	0	1
1555	0.485714	0.8125	-0.326786	0	1
1556	0.240741	0.0588235	-0.181917	0	1
1557	0.553191	0.722222	-0.169031	0	1
1558	0.209302	0.117647	-0.0916553	0	1
1559	0.886792	0.958333	-0.0715409	0	1
1560	0.211538	0.0526316	-0.158907	0	1
1561	0.912281	0.954545	-0.0422648	0	1
1562	0.25	0.0625	-0.1875	0	1
1563	0.888889	0.909091	-0.020202	0	1
1564	0.15	0	-0.15	0	1
1565	0.7	0.913043	-0.213043	0	1
1566	0.212766	0.0909091	-0.121857	0	1
1567	0.836735	0.952381	-0.115646	0	1
1568	0.166667	0.1	-0.0666667	0	1
1569	0.952381	0.944444	0.00793651	0	1
1570	0.179487	0.0952381	-0.0842491	0	1
1571	0.714286	0.928571	-0.214286	0	1
1572	0.431373	0.0714286	-0.359944	0	1
1573	0.148148	0.1	-0.0481481	0	1
1574	0.666667	0.727273	-0.0606061	0	1
1575	0.190476	0.0555556	-0.134921	0	1
1576	0.777778	0.923077	-0.145299	0	1
1577	0.526316	0.176471	-0.349845	0	1
1578	0.8	0.8	1.11022e-16	0	1
1579	0.756098	0.3	-0.456098	0	1
1580	0.489362	0.25	-0.239362	0	1
1581	0.913043	1	-0.0869565	0	1
1582	0.609756	0	-0.609756	0	1
1583	1	1	0	0	1
1584	0.554348	0.1875	-0.366848	0	1
1585	0.509804	0.75	-0.240196	0	1
1586	0.857143	0.5	0.357143	0	1
1587	0.225	0.2	-0.025	0	1
1588	0.754717	0.9	-0.145283	0	1
1589	0.101695	0.0952381	-0.00645682	0	1
1590	0.348837	0.692308	-0.34347	0	1
1591	0.185185	0.105263	-0.079922	0	1
1592	0.555556	0.764706	-0.20915	0	1
1593	0	0	0	0	1
1594	0.613636	0.75	-0.136364	0	1
1595	0.26087	0	-0.26087	0	1
1596	0.775	0.928571	-0.153571	0	1
1597	0.5	0.285714	-0.214286	0	1
1598	0.12766	0.05	-0.0776596	0	1
1599	0.644068	0.947368	-0.303301	0	1
1600	0.431818	0.0769231	-0.354895	0	1
1601	0.633333	0.8	-0.166667	0	1
1602	0.122449	0	-0.122449	0	1
1603	0.607143	0.941176	-0.334034	0	1
1604	0.204082	0.047619	-0.156463	0	1
1605	0.64	1	-0.36	0	1
1606	0.340909	0.0666667	-0.274242	0	1
1607	0.826923	0.944444	-0.117521	0	1
1608	0.724138	0.2	-0.524138	0	1
1609	0.62069	0.9375	-0.31681	0	1
1610	0.309524	0.1	-0.209524	0	1
1611	0.615385	0.8	-0.184615	0	1
1612	0.422222	0.2	-0.222222	0	1
1613	0.52	0.846154	-0.326154	0	1
1614	0.206897	0.04	-0.166897	0	1
1615	0.45	0.909091	-0.459091	0	1
1616	0.130435	0	-0.130435	0	1
1617	0.787234	0.954545	-0.167311	0	1
1618	0.54	0.214286	-0.325714	0	1
1619	0.673077	0.888889	-0.215812	0	1
1620	0.238095	0.117647	-0.120448	0	1
1621	0.5	0.777778	-0.277778	0	1
1622	0.211538	0.111111	-0.100427	0	1
1623	0.716667	0.882353	-0.165686	0	1
1624	0.473684	0.285714	-0.18797	0	1
1625	0.75	1	-0.25	0	1
1626	0.333333	0	-0.333333	0	1
1627	0.522727	0.833333	-0.310606	0	1
1628	0.317073	0.153846	-0.163227	0	1
1629	0.530612	0.733333	-0.202721	0	1
1630	0.186441	0.142857	-0.0435835	0	1
1631	0.772727	0.944444	-0.171717	0	1
1632	0.475	0.266667	-0.208333	0	1
1633	0.609756	0.75	-0.140244	0	1
1634	0.5	0.142857	-0.357143	0	1
1635	0.814815	0.904762	-0.0899471	0	1
1636	0.571429	0.0909091	-0.480519	0	1
1637	0.825	1	-0.175	0	1
1638	0.585366	0.25	-0.335366	0	1
1639	0.857143	0.888889	-0.031746	0	1
1640	0.307692	0	-0.307692	0	1
1641	0.777778	0.916667	-0.138889	0	1
1642	0.210526	0	-0.210526	0	1
1643	0.458333	0.636364	-0.17803	0	1
1644	0.277778	0.2	-0.0777778	0	1
1645	0.148936	0.0714286	-0.0775076	0	1
1646	0.732143	0.952381	-0.220238	0	1
1647	0.0697674	0.0555556	-0.0142119	0	1
1648	0.729167	0.9	-0.170833	0	1
1649	0.190476	0.0666667	-0.12381	0	1
1650	0.731707	0.85	-0.118293	0	1
1651	0.26087	0.1	-0.16087	0	1
1652	0.759259	0.857143	-0.0978836	0	1
1653	0.888889	0.5	0.388889	0	1
1654	0.722222	0.823529	-0.101307	0	1
1655	0.288136	0.0666667	-0.221469	0	1
1656	0.666667	0.777778	-0.111111	0	1
1657	0	0	0	0	1
1658	0.7	0.846154	-0.146154	0	1
1659	0.183333	0.130435	-0.0528986	0	1
1660	0.54	0.666667	-0.126667	0	1
1661	0.16	0.0434783	-0.116522	0	1
1662	0.615385	1	-0.384615	0	1
1663	0.87234	0.944444	-0.072104	0	1
1664	0.553571	0.25	-0.303571	0	1
1665	0.73913	0.933333	-0.194203	0	1
1666	0.222222	0	-0.222222	0	1
1667	0.829787	0.95	-0.120213	0	1
1668	0.025	0	-0.025	0	1
1669	0.62963	0.9	-0.27037	0	1
1670	0.142857	0.0714286	-0.0714286	0	1
1671	0.733333	0.952381	-0.219048	0	1
1672	0.4	0.0833333	-0.316667	0	1
1673	0.325301	0.222222	-0.103079	1	0
1674	0.768421	0.810811	-0.0423898	1	0
1675	0.506329	0.28	-0.226329	1	0
1676	0.680412	0.75	-0.0695876	1	0
1677	0.32	0.175	-0.145	1	0
1678	0.614458	0.705882	-0.0914245	1	0
1679	0.576923	0.2	-0.376923	1	0
1680	0.38961	0.1875	-0.20211	1	0
1681	0.857143	0.926829	-0.0696864	1	0
1682	0.24	0.12	-0.12	1	0
1683	0.6875	0.870968	-0.183468	1	0
1684	0.364706	0.285714	-0.0789916	1	0
1685	0.705882	0.6875	0.0183824	1	0
1686	0.185185	0.121951	-0.063234	1	0
1687	0.657895	0.733333	-0.0754386	1	0
1688	0.222222	0.148936	-0.0732861	1	0
1689	0.716216	0.84375	-0.127534	1	0
1690	0.616438	0.791667	-0.175228	1	0
1691	0.175824	0.139535	-0.0362893	1	0
1692	0.580645	0.783784	-0.203139	1	0
1693	0.153846	0.125	-0.0288462	1	0
1694	0.661017	0.846154	-0.185137	1	0
1695	0	0	0	1	0
1696	0.327273	0.210526	-0.116746	1	0
1697	0.696203	0.785714	-0.0895118	1	0
1698	0.363636	0.305556	-0.0580808	1	0
1699	0.642857	0.714286	-0.0714286	1	0
1700	0.14	0.0952381	-0.0447619	1	0
1701	0.706667	0.892857	-0.18619	1	0
1702	0.9375	1	-0.0625	1	0
1703	0.205882	0.08	-0.125882	1	0
1704	0.645161	0.777778	-0.132616	1	0
1705	0.290698	0.216216	-0.0744815	1	0
1706	0.701149	0.894737	-0.193587	1	0
1707	0.166667	0.178571	0.0119048	1	0
1708	0.803279	0.772727	0.0305514	1	0
1709	0.768519	0.837838	-0.0693193	1	0
1710	0.202247	0.166667	-0.0355805	1	0
1711	0.765957	0.846154	-0.0801964	1	0
1712	0.232877	0.111111	-0.121766	1	0
1713	0.0833333	1	-0.916667	1	0
1714	0.223881	0.214286	-0.00959488	1	0
1715	0.763636	0.863636	-0.1	1	0
1716	0.116667	0.04	-0.0766667	1	0
1717	0.888889	0.941176	-0.0522876	1	0
1718	0.5	0.392857	-0.107143	1	0
1719	0.4	1	-0.6	1	0
1720	0.777778	0.804878	-0.0271003	1	0
1721	0.373333	0.263158	-0.110175	1	0
1722	0.567568	0.681818	-0.114251	1	0
1723	0.220588	0.0909091	-0.129679	1	0
1724	0.415094	0.666667	-0.251572	1	0
1725	0.192771	0.21875	0.0259789	1	0
1726	0.9125	0.970588	-0.0580882	1	0
1727	0.947368	0.666667	0.280702	1	0
1728	0.420455	0.612903	-0.192449	1	0
1729	0.25	0.142857	-0.107143	1	0
1730	0.935484	0.928571	0.00691244	1	0
1731	0.474227	0.264706	-0.209521	1	0
1732	0.888889	0.90625	-0.0173611	1	0
1733	0.95	0.8	0.15	1	0
1734	0.14	0.217391	0.0773913	1	0
1735	0.589286	0.928571	-0.339286	1	0
1736	0.114754	0.0384615	-0.0762926	1	0
1737	0.854545	0.913043	-0.058498	1	0
1738	0.138889	0.0571429	-0.081746	1	0
1739	0.758242	0.852941	-0.0946994	1	0
1740	0.290323	0.181818	-0.108504	1	0
1741	0.853659	0.923077	-0.0694184	1	0
1742	0.615385	0.658537	-0.043152	1	0
1743	0.25	0.241379	-0.00862069	1	0
1744	0.704082	0.809524	-0.105442	1	0
1745	0.147059	0.115385	-0.0316742	1	0
1746	0.61194	0.772727	-0.160787	1	0
1747	0.0882353	0.0322581	-0.0559772	1	0
1748	0.52381	0.777778	-0.253968	1	0
1749	0.705882	0.815789	-0.109907	1	0
1750	0.106667	0.1	-0.00666667	1	0
1751	0.361111	0.653846	-0.292735	1	0
1752	0.0206186	0	-0.0206186	1	0
1753	0.45	0.736842	-0.286842	1	0
1754	0.04	0.09375	0.05375	1	0
1755	0.460317	0.72	-0.259683	1	0
1756	0.2	0	-0.2	1	0
1757	0.675676	0.787879	-0.112203	1	0
1758	0.105263	0.0833333	-0.0219298	1	0
1759	0.771429	0.888889	-0.11746	1	0
1760	0.253968	0.047619	-0.206349	1	0
1761	0.869565	0.896552	-0.0269865	1	0
1762	0.177083	0.0714286	-0.105655	1	0
1763	0.876712	0.941176	-0.0644641	1	0
1764	0.182796	0.0526316	-0.130164	1	0
1765	0.581818	0.714286	-0.132468	1	0
1766	0.376471	0.193548	-0.182922	1	0
1767	0.764706	0.742857	0.0218487	1	0
1768	0.285714	0.208333	-0.077381	1	0
1769	0.766667	0.923077	-0.15641	1	0
1770	0.848485	0.869565	-0.0210804	1	0
1771	0.244444	0	-0.244444	1	0
1772	0.683333	0.793103	-0.10977	1	0
1773	0.131579	0.0625	-0.0690789	1	0
1774	0.811321	0.875	-0.0636792	1	0
1775	0.23913	0.105263	-0.133867	1	0
1776	0.681818	0.83871	-0.156891	1	0
1777	0.136364	0.030303	-0.106061	1	0
1778	0.464286	0.7	-0.235714	1	0
1779	0.256098	0.117647	-0.138451	1	0
1780	0.395062	0.586207	-0.191145	1	0
1781	0.382979	0.171429	-0.21155	1	0
1782	0.864583	0.87234	-0.00775709	1	0
1783	0.406977	0.151515	-0.255462	1	0
1784	0.8	0.857143	-0.0571429	1	0
1785	0.134615	0.0714286	-0.0631868	1	0
1786	0.709302	0.8	-0.0906977	1	0
1787	0.142857	0.097561	-0.0452962	1	0
1788	0.883117	0.90625	-0.0231331	1	0
1789	0.223684	0.137931	-0.0857532	1	0
1790	0.781609	0.828571	-0.0469622	1	0
1791	0.833333	0.5	0.333333	1	0
1792	0.12963	0.0740741	-0.0555556	1	0
1793	0.72	0.818182	-0.0981818	1	0
1794	0.388235	0.297297	-0.090938	1	0
1795	0.647887	0.807692	-0.159805	1	0
1796	0.220779	0.175	-0.0457792	1	0
1797	0.783133	0.769231	0.0139018	1	0
1798	0.533333	0.444444	-0.0888889	1	0
1799	0.303797	0.205882	-0.0979151	1	0
1800	0.802469	0.911765	-0.109296	1	0
1801	0.516854	0.333333	-0.183521	1	0
1802	0.912281	0.92	-0.0077193	1	0
1803	0.861111	0.5	0.361111	1	0
1804	0.513158	0.24	-0.273158	1	0
1805	0.822581	0.862069	-0.0394883	1	0
1806	0.625	0.384615	-0.240385	1	0
1807	0.261905	0.162162	-0.0997426	1	0
1808	0.844444	0.761905	0.0825397	1	0
1809	0.504274	0.26087	-0.243404	1	0
1810	0.758621	1	-0.241379	1	0
1811	0	0	0	1	0
1812	0.6	0.8	-0.2	1	0
1813	0.152941	0.135135	-0.017806	1	0
1814	0.674419	0.777778	-0.103359	1	0
1815	0.131313	0.0930233	-0.0382899	1	0
1816	0.508772	0.684211	-0.175439	1	0
1817	0.266667	0.125	-0.141667	1	0
1818	0.56383	0.684211	-0.120381	1	0
1819	0.192982	0.12	-0.0729825	1	0
1820	0.806452	0.828571	-0.0221198	1	0
1821	0.3	0.238095	-0.0619048	1	0
1822	0.782051	0.914286	-0.132234	1	0
1823	0.190476	0.0555556	-0.134921	1	0
1824	0.714286	0.843137	-0.128852	1	0
1825	0.22	0.0555556	-0.164444	1	0
1826	0.631579	0.727273	-0.0956938	1	0
1827	0.166667	0.0416667	-0.125	1	0
1828	0.590909	0.8	-0.209091	1	0
1829	0.157895	0.0357143	-0.12218	1	0
1830	0.694444	0.882353	-0.187908	1	0
1831	0.826923	0.894737	-0.0678138	1	0
1832	0.153846	0	-0.153846	1	0
1833	0.657143	0.827586	-0.170443	1	0
1834	0.236559	0.184211	-0.0523486	1	0
1835	0.641791	0.75	-0.108209	1	0
1836	0.192308	0	-0.192308	1	0
1837	0.707317	0.875	-0.167683	1	0
1838	0.375	0.5	-0.125	1	0
1839	0.558442	0.657143	-0.0987013	1	0
1840	0.256757	0.08	-0.176757	1	0
1841	0.532468	0.821429	-0.288961	1	0
1842	0.0860215	0.0487805	-0.037241	1	0
1843	0.673469	0.85	-0.176531	1	0
1844	0.289855	0.166667	-0.123188	1	0
1845	0.617647	0.777778	-0.160131	1	0
1846	0.402439	0.210526	-0.191913	1	0
1847	0.903846	0.833333	0.0705128	1	0
1848	0.568966	0.347826	-0.221139	1	0
1849	0.279412	0.133333	-0.146078	1	0
1850	0.741176	0.939394	-0.198217	1	0
1851	0.185714	0.0740741	-0.11164	1	0
1852	0.474576	0.238095	-0.236481	1	0
1853	0.810811	0.875	-0.0641892	1	0
1854	0.428571	0.2	-0.228571	1	0
1855	0.775281	0.894737	-0.119456	1	0
1856	0.277778	0.115385	-0.162393	1	0
1857	0.6375	0.69697	-0.0594697	1	0
1858	0.363636	0.173913	-0.189723	1	0
1859	0.531646	0.76	-0.228354	1	0
1860	0.6	0.6	0	1	0
1861	0.276923	0.129032	-0.147891	1	0
1862	0.641975	0.794872	-0.152896	1	0
1863	0.339623	0.227273	-0.11235	1	0
1864	0.69697	0.722222	-0.0252525	1	0
1865	0.369048	0.15625	-0.212798	1	0
1866	0.521127	0.730769	-0.209642	1	0
1867	0.775281	0.848485	-0.0732039	1	0
1868	0.423729	0.16	-0.263729	1	0
1869	0.846154	0.933333	-0.0871795	1	0
1870	1			1	0
1871	0.269231	0.166667	-0.102564	1	0
1872	0.691489	0.736842	-0.0453527	1	0
1873	0.275362	0.142857	-0.132505	1	0
1874	0.739583	0.848485	-0.108902	1	0
1875	0.419753	0.222222	-0.197531	1	0
1876	0.222222	0.666667	-0.444444	1	0
1877	0	0	0	1	0
1878	0.821429	0.964286	-0.142857	1	0
1879	0.314607	0.205128	-0.109479	1	0
1880	0.477778	0.771429	-0.293651	1	0
1881	0.302326	0.222222	-0.0801034	1	0
1882	0.538462	0.78125	-0.242788	1	0
1883	0.625	0.5	0.125	1	0
1884	0.602151	0.693878	-0.091727	1	0
1885	0.351064	0.285714	-0.0653495	1	0
1886	0.522388	0.777778	-0.25539	1	0
1887	0.252874	0.138889	-0.113985	1	0
1888	0.458333	0.833333	-0.375	1	0
1889	0.5	0.4	-0.1	1	0
1890	0.777778	0.833333	-0.0555556	0	1
1891	0.393939	0.0454545	-0.348485	0	1
1892	0.882353	0.916667	-0.0343137	0	1
1893	0.52381	0.111111	-0.412698	0	1
1894	0.967213	1	-0.0327869	0	1
1895	0.487603	0.171429	-0.316175	0	1
1896	0.257576	0.217391	-0.0401845	0	1
1897	0.873684	0.911765	-0.0380805	0	1
1898	0.323944	0.04	-0.283944	0	1
1899	0.829545	0.923077	-0.0935315	0	1
1900	0.323529	0.08	-0.243529	0	1
1901	0.755556	0.833333	-0.0777778	0	1
1902	0.311475	0.181818	-0.129657	0	1
1903	0.893939	0.88	0.0139394	0	1
1904	0.288136	0	-0.288136	0	1
1905	0.923077	0.923077	1.11022e-16	0	1
1906	0.293333	0.0769231	-0.21641	0	1
1907	0.716981	0.869565	-0.152584	0	1
1908	0.337349	0.103448	-0.233901	0	1
1909	0.846154	0.833333	0.0128205	0	1
1910	0.441441	0.166667	-0.274775	0	1
1911	0.78125	0.868421	-0.0871711	0	1
1912	0.418367	0.189189	-0.229178	0	1
1913	0.583333	1	-0.416667	0	1
1914	0.298507	0.132075	-0.166432	0	1
1915	0.741935	0.916667	-0.174731	0	1
1916	0.352273	0.121212	-0.231061	0	1
1917	0.82	0.916667	-0.0966667	0	1
1918	0.38806	0.0454545	-0.342605	0	1
1919	1	1	0	0	1
1920	0.189189	0.0888889	-0.1003	0	1
1921	0.762712	1	-0.237288	0	1
1922	0.411765	0.217391	-0.194373	0	1
1923	0.78125	0.84	-0.05875	0	1
1924	0.475	0.142857	-0.332143	0	1
1925	0.892857	0.923077	-0.0302198	0	1
1926	0.333333	0.185185	-0.148148	0	1
1927	0.885714	1	-0.114286	0	1
1928	0.571429	0.192308	-0.379121	0	1
1929	0.765306	0.894737	-0.129431	0	1
1930	0.314286	0.0689655	-0.24532	0	1
1931	0.789474	0.888889	-0.0994152	0	1
1932	0.494505	0.289474	-0.205032	0	1
1933	0.671642	0.846154	-0.174512	0	1
1934	0.119048	0.0243902	-0.0946574	0	1
1935	0.505155	0.833333	-0.328179	0	1
1936	0.183673	0.0666667	-0.117007	0	1
1937	0	0	0	0	1
1938	0.472727	0.846154	-0.373427	0	1
1939	0.65	0	-0.65	0	1
1940	0.733333	1	-0.266667	0	1
1941	0.52	0.214286	-0.305714	0	1
1942	0.859155	0.939394	-0.080239	0	1
1943	0.183673	0	-0.183673	0	1
1944	0.375	1	-0.625	0	1
1945	0			0	1
1946	0.602273	0.870968	-0.268695	0	1
1947	0.222222	0.075	-0.147222	0	1
1948	0.756757	0.9375	-0.180743	0	1
1949	0.174419	0.0909091	-0.0835095	0	1
1950	0.625	0.882353	-0.257353	0	1
1951	0	0	0	0	1
1952	0.672727	0.857143	-0.184416	0	1
1953	0.3	0	-0.3	0	1
1954	0.892857	1	-0.107143	0	1
1955	0.25	0.142857	-0.107143	0	1
1956	0.807692	0.933333	-0.125641	0	1
1957	0.206897	0.0869565	-0.11994	0	1
1958	0.754717	0.941176	-0.186459	0	1
1959	0.479167	0.266667	-0.2125	0	1
1960	0.7	0.866667	-0.166667	0	1
1961	1	1	0	0	1
1962	0.5			0	1
1963	0.837209	0.842105	-0.00489596	0	1
1964	0.55	0.307692	-0.242308	0	1
1965	0.898305	1	-0.101695	0	1
1966	0.244898	0.1	-0.144898	0	1
1967	0.744186	0.933333	-0.189147	0	1
1968	0.25	0.047619	-0.202381	0	1
1969	0.673077	0.833333	-0.160256	0	1
1970	0.122449	0.117647	-0.00480192	0	1
1971	0.829268	1	-0.170732	0	1
1972	0.294118	0.166667	-0.127451	0	1
1973	0.181818	0.333333	0.151515	0	1
1974	0.319149	0.0869565	-0.232192	0	1
1975	0.818182	0.913043	-0.0948617	0	1
1976	0.372881	0.136364	-0.236518	0	1
1977	0.75	0.842105	-0.0921053	0	1
1978	0.326087	0.0555556	-0.270531	0	1
1979	0.853659	0.944444	-0.0907859	0	1
1980	0.345455	0.117647	-0.227807	0	1
1981	0.782609	0.888889	-0.10628	0	1
1982	0.15	0	-0.15	0	1
1983	0.923077	1	-0.0769231	0	1
1984	0.543478	0.166667	-0.376812	0	1
1985	0.723077	0.826087	-0.10301	0	1
1986	0.387755	0.166667	-0.221088	0	1
1987	0.849057	0.956522	-0.107465	0	1
1988	0.3125	0	-0.3125	0	1
1989	0.2	0.0714286	-0.128571	0	1
1990	0.755556	0.944444	-0.188889	0	1
1991	0.254545	0.142857	-0.111688	0	1
1992	0.761905	0.85	-0.0880952	0	1
1993	0.155556	0.111111	-0.0444444	0	1
1994	0.692308	0.791667	-0.099359	0	1
1995	0.176471	0.0526316	-0.123839	0	1
1996	0.555556	0.9	-0.344444	0	1
1997	0.185185	0.0588235	-0.126362	0	1
1998	0.907407	1	-0.0925926	0	1
1999	0.214286	0.0625	-0.151786	0	1
[truncated: 1,320 more rows]

## Sheet: 2d-f
block number	choice fraction	reward fraction	matching measure	prob7030	prob8020
1	0.121212	0	-0.121212	TRUE	FALSE
2	0.787234	0.793103	-0.00586941	TRUE	FALSE
3	0.96	1	-0.04	TRUE	FALSE
4	0.266667	0.142857	-0.12381	TRUE	FALSE
5	0.780488	0.866667	-0.0861789	FALSE	TRUE
6	0.307692	0.130435	-0.177258	FALSE	TRUE
7	0.386364	0.230769	-0.155594	TRUE	FALSE
8	0.944444	0.954545	-0.010101	TRUE	FALSE
9	0.756757	0.833333	-0.0765766	TRUE	FALSE
10	0.372093	0.258065	-0.114029	TRUE	FALSE
11	0	0	0	FALSE	TRUE
12	0.9375	1	-0.0625	FALSE	TRUE
13	0.604651	0.714286	-0.109635	FALSE	TRUE
14	0.135135	0.0416667	-0.0934685	FALSE	TRUE
15	0.1875	0.0555556	-0.131944	TRUE	FALSE
16	0.416667	0.541667	-0.125	TRUE	FALSE
17	0.891892	0.964286	-0.0723938	TRUE	FALSE
18	0.209302	0.121212	-0.0880902	TRUE	FALSE
19	0.135135	0	-0.135135	FALSE	TRUE
20	0.627907	0.791667	-0.16376	FALSE	TRUE
21	0.953488	1	-0.0465116	FALSE	TRUE
22	0.162162	0.0689655	-0.0931966	FALSE	TRUE
23	0.2	0.0333333	-0.166667	FALSE	TRUE
24	0.914286	1	-0.0857143	FALSE	TRUE
25	0.340909	0.0869565	-0.253953	FALSE	TRUE
26	0.972222	1	-0.0277778	FALSE	TRUE
27	0.326531	0.5	-0.173469	TRUE	FALSE
28	0.0967742	0	-0.0967742	TRUE	FALSE
29	0.906977	1	-0.0930233	FALSE	TRUE
30	0.513514	0.142857	-0.370656	FALSE	TRUE
31	0.14	0.0294118	-0.110588	FALSE	TRUE
32	0.933333	1	-0.0666667	FALSE	TRUE
33	0.340426	0.28	-0.0604255	TRUE	FALSE
34	0.666667	0.8125	-0.145833	TRUE	FALSE
35	1	1	0	TRUE	FALSE
36	0.391304	0.222222	-0.169082	TRUE	FALSE
37	0.918919	0.96	-0.0410811	TRUE	FALSE
38	0.209302	0.111111	-0.0981912	TRUE	FALSE
39	0	0	0	FALSE	TRUE
40	0.875	1	-0.125	FALSE	TRUE
41	0.928571	0.962963	-0.0343915	FALSE	TRUE
42	0.0526316	0	-0.0526316	FALSE	TRUE
43	0.9	0.947368	-0.0473684	FALSE	TRUE
44	0.0333333	0	-0.0333333	FALSE	TRUE
45	0.790698	0.933333	-0.142636	FALSE	TRUE
46	0.108108	0	-0.108108	FALSE	TRUE
47	0.0869565	0	-0.0869565	FALSE	TRUE
48	0.911765	1	-0.0882353	FALSE	TRUE
49	0.87234	0.909091	-0.0367505	TRUE	FALSE
50	0.333333	0.277778	-0.0555556	TRUE	FALSE
51	0.25	0.0740741	-0.175926	TRUE	FALSE
52	0.472222	0.6	-0.127778	TRUE	FALSE
53	0.893617	1	-0.106383	FALSE	TRUE
54	0	0	0	FALSE	TRUE
55	0.658537	0.863636	-0.2051	TRUE	FALSE
56	0.205128	0.1	-0.105128	TRUE	FALSE
57	0.978723	1	-0.0212766	FALSE	TRUE
58	0.181818	0.08	-0.101818	FALSE	TRUE
59	0	0	0	FALSE	TRUE
60	0.681818	0.923077	-0.241259	FALSE	TRUE
61	0.0208333	0	-0.0208333	TRUE	FALSE
62	0.84375	0.818182	0.0255682	TRUE	FALSE
63	0.163265	0.115385	-0.0478807	TRUE	FALSE
64	0.774194	1	-0.225806	TRUE	FALSE
65	0.34	0.15625	-0.18375	FALSE	TRUE
66	0.833333	1	-0.166667	FALSE	TRUE
67	0.555556	0.75	-0.194444	TRUE	FALSE
68	0.142857	0.0384615	-0.104396	TRUE	FALSE
69	0.352941	0.15	-0.202941	FALSE	TRUE
70	0.934783	1	-0.0652174	FALSE	TRUE
71	0.636364	0.764706	-0.128342	FALSE	TRUE
72	0.106383	0	-0.106383	FALSE	TRUE
73	0.136364	0.0666667	-0.069697	TRUE	FALSE
74	0.694444	0.8	-0.105556	TRUE	FALSE
75	0.636364	0.736842	-0.100478	TRUE	FALSE
76	0.12766	0.0322581	-0.0954015	TRUE	FALSE
77	0.6	0.761905	-0.161905	TRUE	FALSE
78	0.311111	0.16129	-0.149821	TRUE	FALSE
79	0	0	0	FALSE	TRUE
80	0.77551	0.882353	-0.106843	FALSE	TRUE
81	0.567568	0.764706	-0.197138	TRUE	FALSE
82	0.0465116	0	-0.0465116	TRUE	FALSE
83	0.95	1	-0.05	FALSE	TRUE
84	0.3	0.173913	-0.126087	FALSE	TRUE
85	0.333333	0.0952381	-0.238095	TRUE	FALSE
86	0.921053	0.962963	-0.0419103	TRUE	FALSE
87	0.0882353	0.0357143	-0.052521	TRUE	FALSE
88	0.891304	1	-0.108696	TRUE	FALSE
89	0.48	0.619048	-0.139048	TRUE	FALSE
90	0.2	0.105263	-0.0947368	TRUE	FALSE
91	0.702128	0.758621	-0.056493	TRUE	FALSE
92	0.0606061	0.047619	-0.012987	TRUE	FALSE
93	0.2	0.0740741	-0.125926	FALSE	TRUE
94	0.755556	0.862069	-0.106513	FALSE	TRUE
95	0.857143	1	-0.142857	FALSE	TRUE
96	0.193548	0.0909091	-0.102639	FALSE	TRUE
97	0.822222	0.965517	-0.143295	FALSE	TRUE
98	0.228571	0.0416667	-0.186905	FALSE	TRUE
99	0.0588235	0	-0.0588235	TRUE	FALSE
100	0.934783	1	-0.0652174	TRUE	FALSE
101	0.0588235	0	-0.0588235	FALSE	TRUE
102	0.73913	0.866667	-0.127536	FALSE	TRUE
103	0.641026	0.533333	0.107692	TRUE	FALSE
104	0.829268	0.96	-0.130732	TRUE	FALSE
105	0.888889	0.962963	-0.0740741	FALSE	TRUE
106	0.136364	0	-0.136364	FALSE	TRUE
107	0.16	0.0555556	-0.104444	FALSE	TRUE
108	0.933333	1	-0.0666667	FALSE	TRUE
109	0.163265	0.0322581	-0.131007	FALSE	TRUE
110	0.806452	1	-0.193548	FALSE	TRUE
111	0.957447	1	-0.0425532	TRUE	FALSE
112	0.242424	0.125	-0.117424	TRUE	FALSE
113	0.361702	0.166667	-0.195035	FALSE	TRUE
114	0.969697	0.961538	0.00815851	FALSE	TRUE
115	0.978261	1	-0.0217391	FALSE	TRUE
116	0.0588235	0	-0.0588235	FALSE	TRUE
117	0.0697674	0	-0.0697674	TRUE	FALSE
118	0.945946	1	-0.0540541	TRUE	FALSE
119	0.0243902	0.04	0.0156098	TRUE	FALSE
120	0.641026	0.833333	-0.192308	TRUE	FALSE
121	0.3	0.2	-0.1	TRUE	FALSE
122	0.866667	1	-0.133333	TRUE	FALSE
123	0.944444	1	-0.0555556	TRUE	FALSE
124	0.181818	0.09375	-0.0880682	TRUE	FALSE
125	0.258065	0.352941	0.0948767	TRUE	FALSE
126	0.183673	0.0857143	-0.0979592	TRUE	FALSE
127	0.675676	0.85	-0.174324	FALSE	TRUE
128	0.418605	0.153846	-0.264758	FALSE	TRUE
129	0.888889	1	-0.111111	TRUE	FALSE
130	0.428571	0.368421	-0.0601504	TRUE	FALSE
131	0.978261	1	-0.0217391	FALSE	TRUE
132	0.176471	0.0384615	-0.138009	FALSE	TRUE
133	0.828571	1	-0.171429	FALSE	TRUE
134	0.311111	0.103448	-0.207663	FALSE	TRUE
135	0.138889	0.0416667	-0.0972222	FALSE	TRUE
136	0.909091	0.971429	-0.0623377	FALSE	TRUE
137	0.0425532	0	-0.0425532	FALSE	TRUE
138	0.818182	0.956522	-0.13834	FALSE	TRUE
139	0.0263158	0	-0.0263158	TRUE	FALSE
140	0.952381	1	-0.047619	TRUE	FALSE
141	0.772727	0.925926	-0.153199	TRUE	FALSE
142	0.527778	0.388889	-0.138889	TRUE	FALSE
143	0.772727	0.931034	-0.158307	FALSE	TRUE
144	0.0833333	0.037037	-0.0462963	FALSE	TRUE
145	0.611111	0.8	-0.188889	TRUE	FALSE
146	0.113636	0	-0.113636	TRUE	FALSE
147	0.26087	0.166667	-0.0942029	TRUE	FALSE
148	0.823529	0.916667	-0.0931373	TRUE	FALSE
149	0.361111	0.142857	-0.218254	FALSE	TRUE
150	0.704545	0.933333	-0.228788	FALSE	TRUE
151	0.309524	0.173913	-0.135611	TRUE	FALSE
152	0.710526	0.875	-0.164474	TRUE	FALSE
153	0.888889	0.931034	-0.0421456	TRUE	FALSE
154	0.257143	0.0434783	-0.213665	TRUE	FALSE
155	0.138889	0	-0.138889	FALSE	TRUE
156	0.681818	0.8	-0.118182	FALSE	TRUE
157	0.82	0.965517	-0.145517	TRUE	FALSE
158	0	0	0	TRUE	FALSE
159	0.216216	0.130435	-0.0857814	TRUE	FALSE
160	0.930233	0.964286	-0.0340532	TRUE	FALSE
161	0.162791	0.0344828	-0.128308	FALSE	TRUE
162	0.972973	1	-0.027027	FALSE	TRUE
163	0.244444	0.103448	-0.140996	TRUE	FALSE
164	0.971429	0.966667	0.0047619	TRUE	FALSE
165	0.1	0.0344828	-0.0655172	FALSE	TRUE
166	0.875	0.966667	-0.0916667	FALSE	TRUE
167	0.170732	0.0645161	-0.106216	FALSE	TRUE
168	0.794872	0.923077	-0.128205	FALSE	TRUE
169	0.822222	0.928571	-0.106349	TRUE	FALSE
170	0.228571	0.136364	-0.0922078	TRUE	FALSE
171	0.818182	1	-0.181818	TRUE	FALSE
172	0.0638298	0	-0.0638298	TRUE	FALSE
173	0.755102	0.870968	-0.115866	FALSE	TRUE
174	0.129032	0.04	-0.0890323	FALSE	TRUE
175	0.761905	0.896552	-0.134647	FALSE	TRUE
176	0.236842	0.0454545	-0.191388	FALSE	TRUE
177	0.75	0.904762	-0.154762	TRUE	FALSE
178	0.1875	0.107143	-0.0803571	TRUE	FALSE
179	0.729167	0.961538	-0.232372	TRUE	FALSE
180	0.1875	0.125	-0.0625	TRUE	FALSE
181	0.0625	0	-0.0625	TRUE	FALSE
182	0.875	0.965517	-0.0905172	TRUE	FALSE
183	0.0697674	0	-0.0697674	FALSE	TRUE
184	0.783784	0.892857	-0.109073	FALSE	TRUE
185	0.0789474	0	-0.0789474	FALSE	TRUE
186	0.857143	0.965517	-0.108374	FALSE	TRUE
187	0.166667	0.0909091	-0.0757576	TRUE	FALSE
188	0.909091	0.962963	-0.0538721	TRUE	FALSE
189	0.0227273	0	-0.0227273	FALSE	TRUE
190	0.833333	0.961538	-0.128205	FALSE	TRUE
191	0.93617	0.971429	-0.0352584	TRUE	FALSE
192	0.242424	0.111111	-0.131313	TRUE	FALSE
193	0.0612245	0	-0.0612245	TRUE	FALSE
194	0.935484	1	-0.0645161	TRUE	FALSE
195	0.893617	0.945946	-0.0523289	FALSE	TRUE
196	0.363636	0.166667	-0.19697	FALSE	TRUE
197	0.0952381	0.0322581	-0.06298	FALSE	TRUE
198	0.894737	0.967742	-0.0730051	FALSE	TRUE
199	0.96	1	-0.04	FALSE	TRUE
200	0.166667	0	-0.166667	FALSE	TRUE
201	0.794118	0.894737	-0.100619	TRUE	FALSE
202	0.565217	0.45	-0.115217	TRUE	FALSE
203	0.214286	0.08	-0.134286	TRUE	FALSE
204	0.973684	1	-0.0263158	TRUE	FALSE
205	0.0857143	0	-0.0857143	TRUE	FALSE
206	0.888889	0.933333	-0.0444444	TRUE	FALSE
207	0.818182	0.870968	-0.0527859	TRUE	FALSE
208	0.25	0.173913	-0.076087	TRUE	FALSE
209	0.90625	0.95	-0.04375	TRUE	FALSE
210	0.125	0.0333333	-0.0916667	TRUE	FALSE
211	0.342105	0.47619	0.134085	TRUE	FALSE
212	0.285714	0.125	-0.160714	TRUE	FALSE
213	0.142857	0.0294118	-0.113445	TRUE	FALSE
214	0.935484	0.954545	-0.0190616	TRUE	FALSE
215	0.333333	0.0588235	-0.27451	FALSE	TRUE
216	0.829787	1	-0.170213	FALSE	TRUE
217	0.7	0.916667	-0.216667	FALSE	TRUE
218	0.125	0	-0.125	FALSE	TRUE
219	0.15	0	-0.15	FALSE	TRUE
220	0.825	1	-0.175	FALSE	TRUE
221	0.0416667	0	-0.0416667	FALSE	TRUE
222	0.84375	0.954545	-0.110795	FALSE	TRUE
223	0.76087	0.96	-0.19913	FALSE	TRUE
224	0.117647	0	-0.117647	FALSE	TRUE
225	0.854167	0.973684	-0.119518	FALSE	TRUE
226	0.21875	0.125	-0.09375	FALSE	TRUE
227	0.741935	0.8	-0.0580645	TRUE	FALSE
228	0.22449	0.129032	-0.0954575	TRUE	FALSE
229	0.707317	0.96	-0.252683	FALSE	TRUE
230	0.384615	0.181818	-0.202797	FALSE	TRUE
231	0.3	0.133333	-0.166667	FALSE	TRUE
232	0.666667	1	-0.333333	FALSE	TRUE
233	0.391304	0.227273	-0.164032	TRUE	FALSE
234	0.705882	0.863636	-0.157754	TRUE	FALSE
235	0.28125	0	-0.28125	FALSE	TRUE
236	0.625	0.821429	-0.196429	FALSE	TRUE
237	0.555556	0.333333	-0.222222	TRUE	FALSE
238	0.954545	1	-0.0454545	TRUE	FALSE
239	0.8	1	-0.2	FALSE	TRUE
240	0.05	0	-0.05	FALSE	TRUE
241	0.939394	1	-0.0606061	FALSE	TRUE
242	0.170213	0.0344828	-0.13573	FALSE	TRUE
243	0.8	0.896552	-0.0965517	TRUE	FALSE
244	0.342857	0.157895	-0.184962	TRUE	FALSE
245	0.840909	0.870968	-0.0300587	TRUE	FALSE
246	0.416667	0.3125	-0.104167	TRUE	FALSE
247	0.228571	0.235294	0.00672269	TRUE	FALSE
248	0.533333	0.692308	-0.158974	TRUE	FALSE
249	0.323529	0.0909091	-0.23262	FALSE	TRUE
250	0.934783	1	-0.0652174	FALSE	TRUE
251	0.875	1	-0.125	TRUE	FALSE
252	0.28125	0.05	-0.23125	TRUE	FALSE
253	0.488372	0.619048	-0.130676	TRUE	FALSE
254	0.324324	0.217391	-0.106933	TRUE	FALSE
255	0.947368	1	-0.0526316	FALSE	TRUE
256	0.214286	0.0344828	-0.179803	FALSE	TRUE
257	0.930233	1	-0.0697674	FALSE	TRUE
258	0.0810811	0	-0.0810811	FALSE	TRUE
259	0.125	0	-0.125	TRUE	FALSE
260	0.916667	1	-0.0833333	TRUE	FALSE
261	0.8125	0.933333	-0.120833	TRUE	FALSE
262	0.25	0.09375	-0.15625	TRUE	FALSE
263	0.914894	0.966667	-0.051773	TRUE	FALSE
264	0.272727	0.0555556	-0.217172	TRUE	FALSE
265	0	0	0	FALSE	TRUE
266	0.8	0.857143	-0.0571429	FALSE	TRUE
267	0.244444	0.037037	-0.207407	TRUE	FALSE
268	0.657143	0.777778	-0.120635	TRUE	FALSE
269	0.119048	0	-0.119048	FALSE	TRUE
270	0.815789	1	-0.184211	FALSE	TRUE
271	0.236842	0.142857	-0.093985	TRUE	FALSE
272	0.690476	0.884615	-0.194139	TRUE	FALSE
273	0.581395	0.809524	-0.228128	FALSE	TRUE
274	0.108108	0	-0.108108	FALSE	TRUE
275	0.23913	0.037037	-0.202093	FALSE	TRUE
276	0.882353	1	-0.117647	FALSE	TRUE
277	0.0967742	0	-0.0967742	FALSE	TRUE
278	0.714286	0.954545	-0.24026	FALSE	TRUE
279	0.833333	0.789474	0.0438596	TRUE	FALSE
280	0.947368	1	-0.0526316	TRUE	FALSE
281	0.813953	0.9	-0.0860465	FALSE	TRUE
282	0.27027	0.0952381	-0.175032	FALSE	TRUE
283	0.111111	0.0645161	-0.046595	TRUE	FALSE
284	0.942857	1	-0.0571429	TRUE	FALSE
285	0.318182	0.166667	-0.151515	FALSE	TRUE
286	0.972222	1	-0.0277778	FALSE	TRUE
287	0.222222	0.0833333	-0.138889	FALSE	TRUE
288	0.840909	0.928571	-0.0876623	FALSE	TRUE
289	0.84	0.970588	-0.130588	FALSE	TRUE
290	0.166667	0.0454545	-0.121212	FALSE	TRUE
291	0.272727	0.5	-0.227273	TRUE	FALSE
292	0.25	0.136364	-0.113636	TRUE	FALSE
293	0.0454545	0	-0.0454545	TRUE	FALSE
294	0.611111	0.833333	-0.222222	TRUE	FALSE
295	0.806452	1	-0.193548	FALSE	TRUE
296	0.142857	0.0555556	-0.0873016	FALSE	TRUE
297	0.516129	0.8	-0.283871	TRUE	FALSE
298	0.346939	0.142857	-0.204082	TRUE	FALSE
299	0.857143	1	-0.142857	TRUE	FALSE
300	0.131579	0.0869565	-0.0446224	TRUE	FALSE
301	0.658537	0.894737	-0.2362	TRUE	FALSE
302	0.461538	0.210526	-0.251012	TRUE	FALSE
303	0.14	0.075	-0.065	FALSE	TRUE
304	0.9	1	-0.1	FALSE	TRUE
305	0.145833	0	-0.145833	FALSE	TRUE
306	0.9375	1	-0.0625	FALSE	TRUE
307	0.636364	0.869565	-0.233202	TRUE	FALSE
308	0.166667	0	-0.166667	TRUE	FALSE
309	0.761905	0.96	-0.198095	FALSE	TRUE
310	0.0789474	0.0666667	-0.0122807	FALSE	TRUE
311	0.738095	0.913043	-0.174948	TRUE	FALSE
312	0.263158	0.0952381	-0.16792	TRUE	FALSE
313	0.0833333	0	-0.0833333	FALSE	TRUE
314	0.84375	0.96	-0.11625	FALSE	TRUE
315	0.933333	1	-0.0666667	FALSE	TRUE
316	0.228571	0.0833333	-0.145238	FALSE	TRUE
317	0.731707	0.884615	-0.152908	FALSE	TRUE
318	0.333333	0.130435	-0.202899	FALSE	TRUE
319	0.319149	0.2	-0.119149	TRUE	FALSE
320	0.909091	0.956522	-0.0474308	TRUE	FALSE
321	0.933333	1	-0.0666667	TRUE	FALSE
322	0.285714	0.125	-0.160714	TRUE	FALSE
323	0.0833333	0	-0.0833333	TRUE	FALSE
324	0.71875	0.85	-0.13125	TRUE	FALSE
325	0.236842	0.0740741	-0.162768	FALSE	TRUE
326	0.857143	0.964286	-0.107143	FALSE	TRUE
327	0.184211	0.0869565	-0.097254	TRUE	FALSE
328	0.857143	0.884615	-0.0274725	TRUE	FALSE
329	0.8125	0.911765	-0.0992647	TRUE	FALSE
330	0.40625	0.333333	-0.0729167	TRUE	FALSE
331	0.131579	0	-0.131579	TRUE	FALSE
332	0.547619	0.75	-0.202381	TRUE	FALSE
333	0.0408163	0	-0.0408163	FALSE	TRUE
334	0.903226	0.954545	-0.0513196	FALSE	TRUE
335	0.0816327	0	-0.0816327	FALSE	TRUE
336	0.967742	1	-0.0322581	FALSE	TRUE
337	0.958333	1	-0.0416667	FALSE	TRUE
338	0.21875	0.15	-0.06875	FALSE	TRUE
339	0.0697674	0.03125	-0.0385174	TRUE	FALSE
340	1	1	0	TRUE	FALSE
341	0.166667	0	-0.166667	TRUE	FALSE
342	0.681818	0.73913	-0.0573123	TRUE	FALSE
343	0.958333	1	-0.0416667	TRUE	FALSE
344	0.125	0.04	-0.085	TRUE	FALSE
345	0	0	0	FALSE	TRUE
346	0.810811	0.92	-0.109189	FALSE	TRUE
347	0.977778	1	-0.0222222	FALSE	TRUE
348	0.257143	0.136364	-0.120779	FALSE	TRUE
349	0.805556	0.913043	-0.107488	TRUE	FALSE
350	0.204545	0.04	-0.164545	TRUE	FALSE
351	0.934783	1	-0.0652174	FALSE	TRUE
352	0.176471	0.047619	-0.128852	FALSE	TRUE
353	0.75	0.9	-0.15	TRUE	FALSE
354	0.25	0.105263	-0.144737	TRUE	FALSE
355	0.871795	1	-0.128205	FALSE	TRUE
356	0.097561	0	-0.097561	FALSE	TRUE
357	0.94	0.974359	-0.034359	FALSE	TRUE
358	0.1	0.0909091	-0.00909091	FALSE	TRUE
359	0.628571	0.809524	-0.180952	TRUE	FALSE
360	0.133333	0.0606061	-0.0727273	TRUE	FALSE
361	0.795455	1	-0.204545	FALSE	TRUE
362	0.111111	0	-0.111111	FALSE	TRUE
363	0.0888889	0.0625	-0.0263889	TRUE	FALSE
364	0.857143	0.958333	-0.10119	TRUE	FALSE
365	0.228571	0.0909091	-0.137662	FALSE	TRUE
366	0.911111	1	-0.0888889	FALSE	TRUE
367	0.214286	0.125	-0.0892857	TRUE	FALSE
368	0.789474	0.947368	-0.157895	TRUE	FALSE
369	0.217391	0.16129	-0.056101	TRUE	FALSE
370	0.970588	1	-0.0294118	TRUE	FALSE
371	0.74359	0.869565	-0.125975	TRUE	FALSE
372	0.170732	0.0384615	-0.13227	TRUE	FALSE
373	0.833333	1	-0.166667	FALSE	TRUE
374	0.113636	0.0540541	-0.0595823	FALSE	TRUE
375	0.35	0.173913	-0.176087	FALSE	TRUE
376	0.6	0.791667	-0.191667	FALSE	TRUE
377	0.680851	0.923077	-0.242226	FALSE	TRUE
378	0.212121	0	-0.212121	FALSE	TRUE
379	0.84	0.970588	-0.130588	TRUE	FALSE
380	0.266667	0.1	-0.166667	TRUE	FALSE
381	0.0652174	0	-0.0652174	FALSE	TRUE
382	0.911765	1	-0.0882353	FALSE	TRUE
383	0.097561	0	-0.097561	TRUE	FALSE
384	0.871795	0.967742	-0.0959471	TRUE	FALSE
385	0.525	0.636364	-0.111364	TRUE	FALSE
386	0.325	0.210526	-0.114474	TRUE	FALSE
387	0.882353	0.925926	-0.043573	FALSE	TRUE
388	0.282609	0.166667	-0.115942	FALSE	TRUE
389	0.7	0.84375	-0.14375	FALSE	TRUE
390	0.2	0.047619	-0.152381	FALSE	TRUE
391	0.833333	0.9375	-0.104167	FALSE	TRUE
392	0.09375	0	-0.09375	FALSE	TRUE
393	0.146341	0.0689655	-0.0773759	FALSE	TRUE
394	0.769231	0.916667	-0.147436	FALSE	TRUE
395	0.222222	0.0384615	-0.183761	FALSE	TRUE
396	0.8	0.896552	-0.0965517	FALSE	TRUE
397	0.121212	0.047619	-0.0735931	TRUE	FALSE
398	0.489362	0.606061	-0.116699	TRUE	FALSE
399	0.444444	0.227273	-0.217172	TRUE	FALSE
400	0.8	0.944444	-0.144444	TRUE	FALSE
401	1	1	0	TRUE	FALSE
402	0.148936	0.0909091	-0.0580271	TRUE	FALSE
403	0.864865	0.95	-0.0851351	TRUE	FALSE
404	0.186047	0.08	-0.106047	TRUE	FALSE
405	0.12	0.0277778	-0.0922222	TRUE	FALSE
406	0.933333	1	-0.0666667	TRUE	FALSE
407	0.235294	0	-0.235294	FALSE	TRUE
408	0.804348	0.896552	-0.0922039	FALSE	TRUE
409	0.888889	1	-0.111111	FALSE	TRUE
410	0.113636	0.0333333	-0.080303	FALSE	TRUE
411	0.230769	0.333333	0.102564	TRUE	FALSE
412	0.097561	0.0384615	-0.0590994	TRUE	FALSE
413	0.96	1	-0.04	FALSE	TRUE
414	0.166667	0.0416667	-0.125	FALSE	TRUE
415	0.030303	0	-0.030303	FALSE	TRUE
416	0.595745	0.678571	-0.0828267	FALSE	TRUE
417	0.047619	0	-0.047619	FALSE	TRUE
418	0.684211	0.833333	-0.149123	FALSE	TRUE
419	0.225806	0.130435	-0.0953717	FALSE	TRUE
420	0.918367	1	-0.0816327	FALSE	TRUE
421	0.84	0.90625	-0.06625	TRUE	FALSE
422	0.5	0.357143	-0.142857	TRUE	FALSE
423	0.105263	0.037037	-0.0682261	TRUE	FALSE
424	0.761905	0.913043	-0.151139	TRUE	FALSE
425	0.162791	0.0740741	-0.0887166	TRUE	FALSE
426	0.837838	0.962963	-0.125125	TRUE	FALSE
427	0.257143	0.142857	-0.114286	TRUE	FALSE
428	0.444444	0.571429	-0.126984	TRUE	FALSE
429	0.75	0.913043	-0.163043	FALSE	TRUE
430	0.05	0	-0.05	FALSE	TRUE
431	0.95	1	-0.05	FALSE	TRUE
432	0.05	0	-0.05	FALSE	TRUE
433	0.916667	0.916667	0	TRUE	FALSE
434	0.0227273	0.0294118	0.00668449	TRUE	FALSE
435	0.904762	0.970588	-0.0658263	FALSE	TRUE
436	0.105263	0	-0.105263	FALSE	TRUE
437	0.771429	0.941176	-0.169748	TRUE	FALSE
438	0.644444	0.5625	0.0819444	TRUE	FALSE
439	0.15625	0	-0.15625	FALSE	TRUE
440	0.916667	0.971429	-0.0547619	FALSE	TRUE
441	0.926829	1	-0.0731707	FALSE	TRUE
442	0.102564	0	-0.102564	FALSE	TRUE
443	0.230769	0.172414	-0.0583554	TRUE	FALSE
444	0.829268	0.892857	-0.0635889	TRUE	FALSE
445	0.216216	0.192308	-0.0239085	FALSE	TRUE
446	0.930233	1	-0.0697674	FALSE	TRUE
447	0.536585	0.391304	-0.145281	TRUE	FALSE
448	0.923077	0.942857	-0.0197802	TRUE	FALSE
449	0.897436	1	-0.102564	FALSE	TRUE
450	0.195122	0.08	-0.115122	FALSE	TRUE
451	0.935484	0.958333	-0.0228495	TRUE	FALSE
452	0.22449	0.111111	-0.113379	TRUE	FALSE
453	0.146341	0	-0.146341	FALSE	TRUE
454	0.948718	0.969697	-0.020979	FALSE	TRUE
455	0.477273	0.35	-0.127273	TRUE	FALSE
456	0.694444	0.761905	-0.0674603	TRUE	FALSE
457	0.702703	0.9	-0.197297	FALSE	TRUE
458	0.116279	0	-0.116279	FALSE	TRUE
459	0.875	0.954545	-0.0795455	TRUE	FALSE
460	0.35	0.238095	-0.111905	TRUE	FALSE
461	0.772727	0.888889	-0.116162	TRUE	FALSE
462	0.333333	0.117647	-0.215686	TRUE	FALSE
463	0.853659	0.96875	-0.115091	FALSE	TRUE
464	0.461538	0.125	-0.336538	FALSE	TRUE
465	0.9375	1	-0.0625	FALSE	TRUE
466	0.145833	0.0526316	-0.0932018	FALSE	TRUE
467	0.047619	0	-0.047619	FALSE	TRUE
468	0.842105	0.88	-0.0378947	FALSE	TRUE
469	0.673469	0.892857	-0.219388	FALSE	TRUE
470	0.0322581	0	-0.0322581	FALSE	TRUE
471	0.0625	0.027027	-0.035473	FALSE	TRUE
472	0.9375	1	-0.0625	FALSE	TRUE
473	0.186047	0.0434783	-0.142568	TRUE	FALSE
474	0.756757	0.789474	-0.0327169	TRUE	FALSE
475	0.117647	0.0526316	-0.0650155	TRUE	FALSE
476	0.5	0.645161	-0.145161	TRUE	FALSE
477	0.354839	0.266667	-0.088172	TRUE	FALSE
478	0.877551	0.965517	-0.0879662	TRUE	FALSE
479	0.975	1	-0.025	FALSE	TRUE
480	0.1	0	-0.1	FALSE	TRUE
481	0.742857	0.875	-0.132143	TRUE	FALSE
482	0.555556	0.5	0.0555556	TRUE	FALSE
483	0.878049	0.958333	-0.0802846	TRUE	FALSE
484	0.333333	0.142857	-0.190476	TRUE	FALSE
485	0.953488	0.961538	-0.00805009	TRUE	FALSE
486	0.621622	0.466667	-0.154955	TRUE	FALSE
487	0.12	0.0277778	-0.0922222	FALSE	TRUE
488	0.9	0.952381	-0.052381	FALSE	TRUE
489	0.242424	0.136364	-0.106061	TRUE	FALSE
490	0.829787	0.962963	-0.133176	TRUE	FALSE
491	0.318182	0.2	-0.118182	FALSE	TRUE
492	0.888889	1	-0.111111	FALSE	TRUE
493	0.5625	0.8125	-0.25	TRUE	FALSE
494	0.270833	0.08	-0.190833	TRUE	FALSE
495	0.354839	0.333333	-0.0215054	TRUE	FALSE
496	0.897959	0.972973	-0.0750138	TRUE	FALSE
497	0.162791	0.0333333	-0.129457	FALSE	TRUE
498	0.918919	1	-0.0810811	FALSE	TRUE
499	0.194444	0.0416667	-0.152778	FALSE	TRUE
500	0.886364	0.962963	-0.0765993	FALSE	TRUE
501	1	1	0	TRUE	FALSE
502	0.25	0.08	-0.17	TRUE	FALSE
503	0.14	0.0357143	-0.104286	TRUE	FALSE
504	0.9	0.869565	0.0304348	TRUE	FALSE
505	0.794872	0.958333	-0.163462	FALSE	TRUE
506	0.390244	0.125	-0.265244	FALSE	TRUE
507	0.266667	0.4	0.133333	TRUE	FALSE
508	0.371429	0.222222	-0.149206	TRUE	FALSE
[truncated: 1,704 more rows]

## Sheet: 3a-lmice
block number	betterstay	worseswitch	winstay	loseswitch	EODS_better	EODS_worse	EODS	ERDS_win	ERDS_lose	ERDS
[truncated: 3,319 more rows]

[truncated: 22 more sheets: 3a-lmonkeys, 4a, 4b, 5a, 5b, 5c, 5d, 5e, 5f, s1mice, s1monkeys, s2a-b, s2c-d, s3mice, s3monkeys, s4, s5, s6a-h, s7a-b, s7c-d …]
